# Supplementary material for: Vectorial secretion of interleukin-8 mediates autocrine signalling in intestinal epithelial cells via apically located CXCR1
Source: BMC Res Notes. 2013 Oct 28;6:431. doi: 10.1186/1756-0500-6-431 (PMC4231470; doi:10.1186/1756-0500-6-431)
Supplement: Additional file 2: Table S1 — List of all differentially expressed genes (P<0.02), statistics and annotations. [file 1756-0500-6-431-S2.xls]

## Sheet: Sheet1
EntrezGeneID_at	RMA (unlogged scale): Caco2-2.CEL	RMA (unlogged scale): Caco2-1.CEL	RMA (unlogged scale): Caco2-3.CEL	RMA (unlogged scale): Caco2-IL8-2.CEL	RMA (unlogged scale): Caco2-IL8-3.CEL	RMA (unlogged scale): Caco2-IL8-1.CEL	Standard deviations (all samples; log2-intensities)	Standard deviations (all samples; unlogged intensities)	IQR values (all samples; log2-intensities)	IQR values (all samples; unlogged intensities)	Mean: Group 1	Std: Group 1	Mean: Group 2	Std: Group 2	FC: Group 2 vs Group 1	regularised t-test values: Group 2 vs Group 1	regularised t-test Group 2 vs Group 1: raw p-value	regularised t-test Group 2 vs Group 1: FDR p-value	regularised t-test Group 2 vs Group 1: q-value	Number of probes in the probeset	gene name	Entrez ID	unigene	description	Chromosome number	location on the chromosome	GO-BP identifiers	GO-BP descriptions	GO-MF identifiers	GO-MF descriptions	GO-CC identifiers	GO-CC descriptions
9506_at	96.2408	60.8791	80.3364	47.2695	59.9591	50.2729	0.395035	18.8719	0.765145	33.0669	79.1521	17.7105	52.5005	6.63158	-1.50765	-3.47173	0.00964822	0.405984	0.292123	8	PAGE4	9506	Hs.441038	P antigen family, member 4 (prostate associated)	X	49480643	GO:0008150	biological_process	GO:0003674	molecular_function	GO:0005575	cellular_component
404266_at	33.3419	33.6307	30.5686	26.0078	19.6927	20.7251	0.340454	6.16493	0.759675	13.6492	32.5137	1.69074	22.1419	3.38754	-1.46843	-5.41252	0.000852741	0.370427	0.266537	5	LOC404266	404266	Hs.660088	hypothetical LOC404266	17	NA	NA	NA	NA	NA	NA	NA
10874_at	21.1978	21.4219	25.7143	13.4383	18.5733	15.2529	0.345118	4.48346	0.672733	7.98357	22.778	2.54539	15.7548	2.60404	-1.44578	-4.25761	0.00337966	0.370427	0.266537	6	NMU	10874	Hs.418367	neuromedin U	4	-56156161	GO:0007165 /// GO:0006940 /// GO:0007218 /// GO:0007586	signal transduction /// regulation of smooth muscle contraction /// neuropeptide signaling pathway /// digestion	GO:0005102	receptor binding	GO:0005576	extracellular region
387763_at	29.25	23.9248	29.4127	19.4088	18.7302	20.0163	0.295733	4.89524	0.643069	10.5198	27.5292	3.12255	19.3851	0.643343	-1.42012	-5.91218	0.00049733	0.370427	0.266537	11	LOC387763	387763	Hs.714890	hypothetical protein LOC387763	11	43920681	NA	NA	NA	NA	NA	NA
8740_at	29.9052	35.6692	35.7501	20.1655	26.7227	25.4319	0.31655	6.11238	0.822789	15.5037	33.7748	3.35144	24.1067	3.47364	-1.40106	-4.15695	0.00384598	0.370427	0.266537	11	TNFSF14	8740	Hs.129708	tumor necrosis factor (ligand) superfamily, member 14	19	-6615565	GO:0007165 /// GO:0006917 /// GO:0006955 /// GO:0008588 /// GO:0031295 /// GO:0042098 /// GO:0043029	signal transduction /// induction of apoptosis /// immune response /// release of cytoplasmic sequestered NF-kappaB /// T cell costimulation /// T cell proliferation /// T cell homeostasis	GO:0005125 /// GO:0005164 /// GO:0043027	cytokine activity /// tumor necrosis factor receptor binding /// caspase inhibitor activity	GO:0005886 /// GO:0016021 /// GO:0005576 /// GO:0005615 /// GO:0005737	plasma membrane /// integral to membrane /// extracellular region /// extracellular space /// cytoplasm
27152_at	49.8283	44.0056	39.0603	34.7275	27.9937	34.0399	0.294772	7.78668	0.652586	16.0119	44.2981	5.38995	32.2537	3.70523	-1.37343	-4.09469	0.0041692	0.370427	0.266537	10	INTU	27152	Hs.391481	inturned planar cell polarity effector homolog (Drosophila)	4	128773569	NA	NA	GO:0005515	protein binding	NA	NA
151987_at	306.959	345.626	338.126	243.626	254.293	229.193	0.25531	50.476	0.561001	108.933	330.237	20.505	242.37	12.5971	-1.36253	-7.01521	0.000168031	0.370427	0.266537	3	PPP4R2	151987	Hs.431092	protein phosphatase 4, regulatory subunit 2	3	73128808	GO:0006397 /// GO:0006464 /// GO:0008380	mRNA processing /// protein modification process /// RNA splicing	GO:0005515	protein binding	GO:0005813	centrosome
400954_at	179.633	169.647	161.616	126.798	117.916	130.945	0.252534	25.6893	0.524777	51.731	170.298	9.02619	125.22	6.65653	-1.36	-7.34675	0.000124375	0.370427	0.266537	8	EML6	400954	Hs.656692	echinoderm microtubule associated protein like 6	2	54805652	NA	NA	NA	NA	GO:0005737 /// GO:0005874	cytoplasm /// microtubule
55808_at	38.9538	45.5104	45.7482	30.8224	34.552	30.4119	0.263633	6.89448	0.581561	15.0985	43.4041	3.85594	31.9287	2.28103	-1.35941	-5.46833	0.000801619	0.370427	0.266537	11	ST6GALNAC1	55808	Hs.105352	ST6 (alpha-N-acetyl-neuraminyl-2,3-beta-galactosyl-1,3)-N-acetylgalactosaminide alpha-2,6-sialyltransferase 1	17	-72132439	GO:0006486	protein amino acid glycosylation	GO:0001665	alpha-N-acetylgalactosaminide alpha-2,6-sialyltransferase activity	GO:0016020 /// GO:0016021 /// GO:0005794 /// GO:0030173	membrane /// integral to membrane /// Golgi apparatus /// integral to Golgi membrane
160418_at	45.0065	45.5076	62.3241	34.6178	37.9405	41.1495	0.293113	9.70408	0.394592	10.8898	50.9461	9.85684	37.9026	3.26601	-1.34413	-3.14626	0.0152865	0.411595	0.29616	11	TMTC3	160418	Hs.331268	transmembrane and tetratricopeptide repeat containing 3	12	87060203	NA	NA	GO:0005488	binding	GO:0016020 /// GO:0016021	membrane /// integral to membrane
84696_at	56.337	45.043	49.6715	38.5513	36.0984	38.1004	0.252032	7.90414	0.460484	13.5731	50.3505	5.67751	37.5834	1.30565	-1.3397	-5.07906	0.00124469	0.370427	0.266537	8	ABHD1	84696	Hs.375791	abhydrolase domain containing 1	2	27200160	GO:0008150	biological_process	GO:0003674 /// GO:0004091 /// GO:0016787	molecular_function /// carboxylesterase activity /// hydrolase activity	GO:0016020 /// GO:0016021	membrane /// integral to membrane
11126_at	24.134	18.6245	23.7468	15.6595	15.3956	18.8904	0.280369	3.79982	0.625218	8.35122	22.1684	3.07523	16.6485	1.94601	-1.33156	-3.41935	0.0103799	0.406569	0.292543	11	CD160	11126	Hs.488237, Hs.599034	CD160 molecule	1	-144407154	GO:0006968 /// GO:0007166 /// GO:0008283	cellular defense response /// cell surface receptor linked signal transduction /// cell proliferation	GO:0005102 /// GO:0004872 /// GO:0032393	receptor binding /// receptor activity /// MHC class I receptor activity	GO:0005886 /// GO:0046658	plasma membrane /// anchored to plasma membrane
660_at	12.2664	13.4033	17.1185	11.5039	10.9029	9.86313	0.277072	2.55723	0.442472	3.54018	14.2627	2.53768	10.7566	0.830095	-1.32595	-3.21873	0.0137811	0.411595	0.29616	10	BMX	660	Hs.495731	BMX non-receptor tyrosine kinase	X	15428820 /// 15435351	GO:0006468 /// GO:0007242 /// GO:0007498	protein amino acid phosphorylation /// intracellular signaling cascade /// mesoderm development	GO:0000166 /// GO:0005515 /// GO:0004715 /// GO:0004871 /// GO:0046872 /// GO:0005524 /// GO:0008270 /// GO:0016740	nucleotide binding /// protein binding /// non-membrane spanning protein tyrosine kinase activity /// signal transducer activity /// metal ion binding /// ATP binding /// zinc ion binding /// transferase activity	GO:0005737 /// GO:0005813	cytoplasm /// centrosome
442236_at	35.1404	33.2639	32.2129	24.0266	26.2725	25.9221	0.227449	4.61548	0.469325	9.23732	33.5391	1.48305	25.4071	1.20828	-1.32007	-7.19008	0.000143182	0.370427	0.266537	6	KRT18P50	442236	NA	keratin 18 pseudogene 50	6	NA	NA	NA	NA	NA	NA	NA
127933_at	282.544	308.883	313.396	254.822	197.338	234.886	0.256394	45.0859	0.646392	111.545	301.608	16.663	229.015	29.1883	-1.31698	-4.22311	0.00353214	0.370427	0.266537	32	UHMK1	127933	Hs.127310	U2AF homology motif (UHM) kinase 1	1	160734278	GO:0007050 /// GO:0018105 /// GO:0046777 /// GO:0046825	cell cycle arrest /// peptidyl-serine phosphorylation /// protein amino acid autophosphorylation /// regulation of protein export from nucleus	GO:0000166 /// GO:0005515 /// GO:0003723 /// GO:0004674 /// GO:0005524 /// GO:0016740	nucleotide binding /// protein binding /// RNA binding /// protein serine/threonine kinase activity /// ATP binding /// transferase activity	GO:0005634 /// GO:0005737	nucleus /// cytoplasm
5407_at	43.5871	36.7439	40.3545	28.2736	31.4793	32.0951	0.237114	5.8388	0.513274	12.0809	40.2285	3.42333	30.616	2.05183	-1.31397	-5.05646	0.00127772	0.370427	0.266537	8	PNLIPRP1	5407	Hs.73923	pancreatic lipase-related protein 1	10	118340479	GO:0016042	lipid catabolic process	GO:0004806 /// GO:0016787	triacylglycerol lipase activity /// hydrolase activity	GO:0005576	extracellular region
3798_at	37.4386	38.3731	32.9288	26.616	26.8684	29.5964	0.231026	5.14105	0.492236	10.8227	36.2469	2.91126	27.6936	1.6527	-1.30886	-5.28484	0.000983856	0.370427	0.266537	9	KIF5A	3798	Hs.151219	kinesin family member 5A	12	56230113	GO:0007018 /// GO:0007268 /// GO:0008219	microtubule-based movement /// synaptic transmission /// cell death	GO:0000166 /// GO:0005515 /// GO:0003777 /// GO:0005524	nucleotide binding /// protein binding /// microtubule motor activity /// ATP binding	GO:0005624 /// GO:0005737 /// GO:0005871 /// GO:0005874 /// GO:0035253 /// GO:0043005 /// GO:0048471	membrane fraction /// cytoplasm /// kinesin complex /// microtubule /// ciliary rootlet /// neuron projection /// perinuclear region of cytoplasm
91147_at	81.1311	85.9604	91.6567	58.2598	71.2967	68.2186	0.241661	12.3936	0.56117	27.7005	86.2494	5.26876	65.925	6.81433	-1.30829	-4.61991	0.0021492	0.370427	0.266537	14	TMEM67	91147	Hs.116240	transmembrane protein 67	8	94836247	NA	NA	NA	NA	GO:0005886 /// GO:0016021	plasma membrane /// integral to membrane
1656_at	62.8889	71.5802	76.3812	60.8132	43.4805	57.0567	0.285761	11.5603	0.719194	28.0998	70.2834	6.83901	53.7834	9.11818	-1.30679	-3.01923	0.0183615	0.411595	0.29616	11	DDX6	1656	Hs.654366	DEAD (Asp-Glu-Ala-Asp) box polypeptide 6	11	-118123682	NA	NA	GO:0000166 /// GO:0005515 /// GO:0003723 /// GO:0003724 /// GO:0005524 /// GO:0008026 /// GO:0016787	nucleotide binding /// protein binding /// RNA binding /// RNA helicase activity /// ATP binding /// ATP-dependent helicase activity /// hydrolase activity	GO:0000932 /// GO:0005737 /// GO:0010494	cytoplasmic mRNA processing body /// cytoplasm /// stress granule
57551_at	255.799	295.681	286.464	224.143	224.755	193.948	0.234001	39.5885	0.562684	92.5162	279.315	20.88	214.282	17.6121	-1.30349	-4.79342	0.00174217	0.370427	0.266537	11	TAOK1	57551	Hs.631758	TAO kinase 1	17	24742068	GO:0006468	protein amino acid phosphorylation	GO:0000166 /// GO:0004674 /// GO:0005524 /// GO:0016740	nucleotide binding /// protein serine/threonine kinase activity /// ATP binding /// transferase activity	GO:0005737 /// GO:0043231	cytoplasm /// intracellular membrane-bounded organelle
728537_at	40.9251	41.7977	34.3944	32.0401	28.2957	29.5632	0.236064	5.71779	0.532402	12.6294	39.0391	4.04601	29.9663	1.9045	-1.30276	-4.41587	0.00276668	0.370427	0.266537	7	LOC728537	728537	Hs.469369	hypothetical protein LOC728537	2	NA	NA	NA	NA	NA	NA	NA
6549_at	66.7225	74.482	85.6207	52.2571	54.5963	67.4092	0.268668	12.442	0.511264	22.2249	75.6084	9.49932	58.0876	8.15708	-1.30163	-3.18007	0.0145636	0.411595	0.29616	10	SLC9A2	6549	Hs.250083	solute carrier family 9 (sodium/hydrogen exchanger), member 2	2	102602597	GO:0008104 /// GO:0006812 /// GO:0006814 /// GO:0006885	protein localization /// cation transport /// sodium ion transport /// regulation of pH	GO:0015297 /// GO:0015299 /// GO:0015385 /// GO:0031402	antiporter activity /// solute:hydrogen antiporter activity /// sodium:hydrogen antiporter activity /// sodium ion binding	GO:0016020 /// GO:0016021	membrane /// integral to membrane
3055_at	29.6729	29.1854	28.7263	23.1342	21.0896	23.1046	0.214562	3.78368	0.468716	8.09582	29.1949	0.473338	22.4428	1.17198	-1.30086	-7.37969	0.000120783	0.370427	0.266537	11	HCK	3055	Hs.655210	hemopoietic cell kinase	20	30103717	GO:0006468 /// GO:0007498 /// GO:0044419	protein amino acid phosphorylation /// mesoderm development /// interspecies interaction between organisms	GO:0000166 /// GO:0005515 /// GO:0004715 /// GO:0005524 /// GO:0016740	nucleotide binding /// protein binding /// non-membrane spanning protein tyrosine kinase activity /// ATP binding /// transferase activity	GO:0016020 /// GO:0005737	membrane /// cytoplasm
3053_at	44.4359	42.6251	39.3541	33.8892	36.9256	26.8605	0.264105	6.39125	0.66622	15.7647	42.1384	2.5756	32.5584	5.16287	-1.29424	-3.33378	0.011706	0.406569	0.292543	11	SERPIND1	3053	Hs.474270	serpin peptidase inhibitor, clade D (heparin cofactor), member 1	22	19458382	GO:0007596 /// GO:0006935	blood coagulation /// chemotaxis	GO:0004867 /// GO:0008201	serine-type endopeptidase inhibitor activity /// heparin binding	GO:0005576	extracellular region
30062_at	100.795	100.007	116.451	69.1768	90.3856	85.6407	0.255948	16.0316	0.543057	31.6177	105.751	9.2751	81.7344	11.1309	-1.29384	-3.46798	0.00969867	0.405984	0.292123	11	RAX	30062	Hs.278957	retina and anterior neural fold homeobox	18	-55085246	GO:0006355 /// GO:0007275 /// GO:0007601	regulation of transcription, DNA-dependent /// multicellular organismal development /// visual perception	GO:0003700 /// GO:0003702 /// GO:0043565	transcription factor activity /// RNA polymerase II transcription factor activity /// sequence-specific DNA binding	GO:0005634	nucleus
143188_at	34.0854	34.3917	34.5635	27.5949	25.5299	26.5419	0.206848	4.31986	0.429873	8.86182	34.3469	0.242197	26.5556	1.03257	-1.2934	-8.13931	6.32e-05	0.370427	0.266537	6	LOC143188	143188	Hs.287723	hypothetical LOC143188	10	114600662	NA	NA	NA	NA	NA	NA
1356_at	121.605	163.338	151.398	116.8	111.722	109.12	0.243535	22.707	0.472428	42.2779	145.447	21.4936	112.548	3.90565	-1.29232	-3.4545	0.00988257	0.405984	0.292123	23	CP	1356	Hs.558314	ceruloplasmin (ferroxidase)	3	-150372979	GO:0055114 /// GO:0006811 /// GO:0006825 /// GO:0006879 /// GO:0007568 /// GO:0007584	oxidation reduction /// ion transport /// copper ion transport /// cellular iron ion homeostasis /// aging /// response to nutrient	GO:0004322 /// GO:0046872 /// GO:0005507 /// GO:0016491	ferroxidase activity /// metal ion binding /// copper ion binding /// oxidoreductase activity	GO:0005576 /// GO:0046658 /// GO:0005615	extracellular region /// anchored to plasma membrane /// extracellular space
79844_at	45.6976	56.1267	53.4681	44.5802	37.7186	37.9305	0.240361	7.6693	0.503402	15.7495	51.7642	5.41933	40.0765	3.90183	-1.29164	-3.82257	0.0059728	0.374312	0.269333	3	ZDHHC11	79844	Hs.659832	zinc finger, DHHC-type containing 11	5	-848719	NA	NA	GO:0046872 /// GO:0008270 /// GO:0008415 /// GO:0016740	metal ion binding /// zinc ion binding /// acyltransferase activity /// transferase activity	GO:0016020 /// GO:0016021	membrane /// integral to membrane
51663_at	276.313	275.714	314.949	240.76	199.13	231.897	0.233034	40.7979	0.472594	77.1832	288.992	22.4813	223.929	21.9291	-1.29055	-4.26618	0.00334292	0.370427	0.266537	38	ZFR	51663	Hs.435231	zinc finger RNA binding protein	5	-32390212	GO:0007275	multicellular organismal development	GO:0003677 /// GO:0003723 /// GO:0008270	DNA binding /// RNA binding /// zinc ion binding	GO:0005622 /// GO:0005634 /// GO:0005737 /// GO:0005730	intracellular /// nucleus /// cytoplasm /// nucleolus
4009_at	16.1812	18.4187	13.9669	12.1894	12.8586	12.6234	0.234414	2.44645	0.408697	3.99184	16.1889	2.22595	12.5571	0.339494	-1.28923	-3.76451	0.00645818	0.374312	0.269333	9	LMX1A	4009	Hs.667312	LIM homeobox transcription factor 1, alpha	1	-163437728	GO:0006355 /// GO:0007275	regulation of transcription, DNA-dependent /// multicellular organismal development	GO:0003700 /// GO:0046872 /// GO:0008270 /// GO:0043565	transcription factor activity /// metal ion binding /// zinc ion binding /// sequence-specific DNA binding	GO:0005634	nucleus
9975_at	205.89	221.538	268.762	185.947	169.346	185.138	0.23754	35.6687	0.387577	52.1916	232.063	32.7311	180.144	9.35956	-1.28821	-3.62478	0.0078098	0.384822	0.276896	11	NR1D2	9975	Hs.37288	nuclear receptor subfamily 1, group D, member 2	3	23961754 /// 23962615	GO:0006355	regulation of transcription, DNA-dependent	GO:0003700 /// GO:0003707 /// GO:0046872 /// GO:0008270 /// GO:0043565	transcription factor activity /// steroid hormone receptor activity /// metal ion binding /// zinc ion binding /// sequence-specific DNA binding	GO:0005634	nucleus
10154_at	70.1338	63.6305	70.5899	54.6036	50.727	53.7007	0.207662	8.72812	0.467356	19.4068	68.118	3.89304	53.0104	2.02839	-1.28499	-6.24422	0.000353572	0.370427	0.266537	22	PLXNC1	10154	Hs.584845	plexin C1	12	93066629	GO:0007155 /// GO:0007165 /// GO:0007275	cell adhesion /// signal transduction /// multicellular organismal development	GO:0005102 /// GO:0004872	receptor binding /// receptor activity	GO:0005886 /// GO:0005622 /// GO:0016021	plasma membrane /// intracellular /// integral to membrane
54860_at	12.5332	13.9029	16.5794	11.0923	11.8108	10.6566	0.235758	2.19327	0.383646	3.24636	14.3385	2.05796	11.1865	0.582841	-1.28177	-3.48254	0.00950418	0.405984	0.292123	8	MS4A12	54860	Hs.272789	membrane-spanning 4-domains, subfamily A, member 12	11	60016826	GO:0007165	signal transduction	GO:0004872	receptor activity	GO:0016020 /// GO:0016021	membrane /// integral to membrane
2044_at	12.1497	14.5507	12.8923	10.3992	10.2539	10.3608	0.208468	1.74924	0.330328	2.63833	13.1976	1.22923	10.338	0.0752602	-1.27661	-5.07269	0.00125391	0.370427	0.266537	11	EPHA5	2044	Hs.654492	EPH receptor A5	4	-65867876	GO:0006468 /// GO:0007169	protein amino acid phosphorylation /// transmembrane receptor protein tyrosine kinase signaling pathway	GO:0000166 /// GO:0004872 /// GO:0005005 /// GO:0005524 /// GO:0016740	nucleotide binding /// receptor activity /// transmembrane-ephrin receptor activity /// ATP binding /// transferase activity	GO:0016020 /// GO:0016021	membrane /// integral to membrane
100132894_at	10.4378	13.1722	10.9833	8.61093	9.29929	9.23781	0.222039	1.65636	0.351065	2.37233	11.5311	1.44718	9.04934	0.380921	-1.27425	-3.87467	0.00557077	0.374312	0.269333	4	NA	100132894	NA	NA	NA	NA	NA	NA	NA	NA	NA	NA
284099_at	37.5427	30.7439	32.6807	27.9042	25.8482	25.5572	0.214934	4.60407	0.354711	7.12354	33.6558	3.5027	26.4365	1.27936	-1.27308	-4.32889	0.00308692	0.370427	0.266537	11	C17orf78	284099	Hs.439154	chromosome 17 open reading frame 78	17	32807097	NA	NA	NA	NA	GO:0016020 /// GO:0016021	membrane /// integral to membrane
343069_at	115.793	96.0373	122.658	86.2927	88.9525	87.626	0.220212	15.7503	0.424234	29.5	111.496	13.8205	87.6237	1.32992	-1.27244	-3.85583	0.00571269	0.374312	0.269333	3	HNRNPCL1	343069	Hs.502617	heterogeneous nuclear ribonucleoprotein C-like 1	1	-12829847	NA	NA	GO:0000166 /// GO:0003723	nucleotide binding /// RNA binding	GO:0030529 /// GO:0005634	ribonucleoprotein complex /// nucleus
9312_at	26.5064	24.055	25.765	18.3085	20.7867	21.183	0.206076	3.19181	0.492897	7.45646	25.4421	1.25718	20.0927	1.55785	-1.26623	-4.93148	0.00147871	0.370427	0.266537	22	KCNB2	9312	Hs.661102	potassium voltage-gated channel, Shab-related subfamily, member 2	8	73612179	GO:0006811 /// GO:0006813 /// GO:0006940	ion transport /// potassium ion transport /// regulation of smooth muscle contraction	GO:0005515 /// GO:0005244 /// GO:0005251 /// GO:0030955	protein binding /// voltage-gated ion channel activity /// delayed rectifier potassium channel activity /// potassium ion binding	GO:0016020 /// GO:0016021 /// GO:0008076	membrane /// integral to membrane /// voltage-gated potassium channel complex
55635_at	95.8296	108.719	106.854	79.8076	86.9684	79.2313	0.201599	13.0151	0.4315	27.6228	103.801	6.96601	82.0024	4.31029	-1.26583	-5.18181	0.00110598	0.370427	0.266537	6	DEPDC1	55635	Hs.445098	DEP domain containing 1	1	-68712422	GO:0007242	intracellular signaling cascade	GO:0005096	GTPase activator activity	GO:0005622 /// GO:0005634	intracellular /// nucleus
339742_at	67.4161	63.6178	81.3367	58.877	54.3434	54.5954	0.220471	10.1774	0.310988	13.0727	70.7902	9.3289	55.9386	2.54783	-1.2655	-3.60673	0.00800562	0.389386	0.280179	4	LOC339742	339742	Hs.98178	hypothetical protein LOC339742	2	NA	NA	NA	NA	NA	NA	NA
642587_at	26.4808	26.8399	25.8998	23.2246	17.2479	22.4112	0.240871	3.63169	0.618525	9.23289	26.4068	0.474396	20.9612	3.24144	-1.25979	-3.20518	0.0140501	0.411595	0.29616	5	LOC642587	642587	Hs.510543	NPC-A-5	1	207668790	NA	NA	NA	NA	NA	NA
495_at	39.0393	33.8391	41.5784	31.4678	33.3986	26.2874	0.234461	5.45303	0.570556	12.7519	38.1523	3.94514	30.3846	3.67726	-1.25564	-3.06948	0.0170733	0.411595	0.29616	10	ATP4A	495	Hs.36992	ATPase, H+/K+ exchanging, alpha polypeptide	19	-40732934	GO:0008152 /// GO:0006754 /// GO:0006813 /// GO:0042493 /// GO:0010155 /// GO:0015991 /// GO:0045851	metabolic process /// ATP biosynthetic process /// potassium ion transport /// response to drug /// regulation of proton transport /// ATP hydrolysis coupled proton transport /// pH reduction	GO:0000166 /// GO:0000287 /// GO:0005524 /// GO:0008900 /// GO:0016787 /// GO:0016820 /// GO:0030955 /// GO:0046982	nucleotide binding /// magnesium ion binding /// ATP binding /// hydrogen:potassium-exchanging ATPase activity /// hydrolase activity /// hydrolase activity, acting on acid anhydrides, catalyzing transmembrane movement of substances /// potassium ion binding /// protein heterodimerization activity	GO:0005886 /// GO:0005887	plasma membrane /// integral to plasma membrane
3572_at	252.411	313.834	294.294	240.804	217.585	227.279	0.209493	38.3099	0.435682	76.7096	286.847	31.3812	228.556	11.6619	-1.25504	-3.80325	0.00612976	0.374312	0.269333	24	IL6ST	3572	Hs.532082	interleukin 6 signal transducer (gp130, oncostatin M receptor)	5	-55272450	GO:0002675 /// GO:0002821 /// GO:0007165 /// GO:0005977 /// GO:0008284 /// GO:0008593 /// GO:0010575 /// GO:0010613 /// GO:0034097 /// GO:0042102 /// GO:0042511 /// GO:0042517 /// GO:0045669 /// GO:0045768 /// GO:0048861 /// GO:0070106 /// GO:0070120	positive regulation of acute inflammatory response /// positive regulation of adaptive immune response /// signal transduction /// glycogen metabolic process /// positive regulation of cell proliferation /// regulation of Notch signaling pathway /// positive regulation vascular endothelial growth factor production /// positive regulation of cardiac muscle hypertrophy /// response to cytokine stim…	GO:0005102 /// GO:0004872 /// GO:0004897 /// GO:0004915 /// GO:0004921 /// GO:0004923 /// GO:0004924 /// GO:0005127 /// GO:0042803 /// GO:0045509	receptor binding /// receptor activity /// ciliary neurotrophic factor receptor activity /// interleukin-6 receptor activity /// interleukin-11 receptor activity /// leukemia inhibitory factor receptor activity /// oncostatin-M receptor activity /// ciliary neurotrophic factor receptor binding /// protein homodimerization activity /// interleukin-27 receptor activity	GO:0005886 /// GO:0016021 /// GO:0005576 /// GO:0005896 /// GO:0005900 /// GO:0009897 /// GO:0070110	plasma membrane /// integral to membrane /// extracellular region /// interleukin-6 receptor complex /// oncostatin-M receptor complex /// external side of plasma membrane /// ciliary neurotrophic factor receptor complex
89885_at	47.5383	45.3399	51.701	36.4869	34.6138	44.2022	0.224981	6.56326	0.457745	12.9246	48.1931	3.23067	38.4343	5.08217	-1.25391	-3.42185	0.0103436	0.406569	0.292543	11	FATE1	89885	Hs.301960	fetal and adult testis expressed 1	X	150635163	NA	NA	NA	NA	GO:0016020 /// GO:0016021 /// GO:0005783	membrane /// integral to membrane /// endoplasmic reticulum
9363_at	17.4421	15.3038	19.1644	15.0005	13.2399	13.1839	0.214993	2.36395	0.403791	4.25814	17.3034	1.93404	13.8081	1.03304	-1.25313	-3.52209	0.0089966	0.402089	0.28932	11	RAB33A	9363	Hs.654356	RAB33A, member RAS oncogene family	X	129133453	GO:0007264 /// GO:0015031	small GTPase mediated signal transduction /// protein transport	GO:0000166 /// GO:0005515 /// GO:0003924 /// GO:0005525	nucleotide binding /// protein binding /// GTPase activity /// GTP binding	GO:0005886	plasma membrane
3228_at	35.065	36.0117	30.4465	24.6735	25.4533	30.8991	0.227121	4.70668	0.50707	10.3915	33.8411	2.97763	27.0086	3.39174	-1.25297	-3.2553	0.0130821	0.411595	0.29616	11	HOXC12	3228	Hs.381267, Hs.587727	homeobox C12	12	52634980	GO:0006355 /// GO:0007275	regulation of transcription, DNA-dependent /// multicellular organismal development	GO:0003700 /// GO:0043565	transcription factor activity /// sequence-specific DNA binding	GO:0005634	nucleus
84898_at	26.4236	21.6319	20.0461	17.3668	17.6432	19.439	0.223039	3.33605	0.316825	4.26505	22.7005	3.32034	18.1497	1.12513	-1.25074	-3.05463	0.0174439	0.411595	0.29616	10	PLXDC2	84898	Hs.658134	plexin domain containing 2	10	20145377	NA	NA	NA	NA	GO:0016020 /// GO:0016021	membrane /// integral to membrane
5596_at	30.3525	29.5034	32.8818	23.7755	24.6847	25.7481	0.18663	3.61524	0.35234	6.577	30.9125	1.75746	24.7361	0.987291	-1.24969	-5.58954	0.000701874	0.370427	0.266537	11	MAPK4	5596	Hs.433728	mitogen-activated protein kinase 4	18	46340481	GO:0006468 /// GO:0007049	protein amino acid phosphorylation /// cell cycle	GO:0000166 /// GO:0004674 /// GO:0004707 /// GO:0005524 /// GO:0016740	nucleotide binding /// protein serine/threonine kinase activity /// MAP kinase activity /// ATP binding /// transferase activity	NA	NA
100129041_at	64.4102	77.9137	65.4751	56.531	56.0068	53.9474	0.198674	8.95471	0.279392	11.5277	69.2663	7.50778	55.4951	1.36572	-1.24815	-4.08299	0.00423313	0.370427	0.266537	4	NA	100129041	NA	NA	NA	NA	NA	NA	NA	NA	NA	NA
54474_at	505.024	510.626	595.476	433.776	456.459	402.293	0.200791	68.6074	0.344022	108.333	537.042	50.6827	430.843	27.2022	-1.24649	-3.99763	0.00473354	0.374285	0.269314	11	KRT20	54474	Hs.84905	keratin 20	17	-36285718	GO:0006915 /// GO:0008150 /// GO:0033554 /// GO:0045109 /// GO:0050708	apoptosis /// biological_process /// cellular response to stress /// intermediate filament organization /// regulation of protein secretion	GO:0005515 /// GO:0005200	protein binding /// structural constituent of cytoskeleton	GO:0005882 /// GO:0005737	intermediate filament /// cytoplasm
284339_at	27.3154	24.6785	25.1769	22.4718	17.92	21.6296	0.213315	3.28345	0.490531	7.2569	25.7236	1.40087	20.6738	2.42178	-1.24426	-3.55404	0.00860786	0.397927	0.286325	10	TMEM145	284339	Hs.382075	transmembrane protein 145	19	47509316	NA	NA	NA	NA	GO:0016020 /// GO:0016021	membrane /// integral to membrane
9877_at	1663.96	1613	1725.13	1333.29	1399.17	1288.46	0.17942	185.986	0.368973	375.5	1667.36	56.1387	1340.31	55.6869	-1.24402	-6.2153	0.000364048	0.370427	0.266537	3	ZC3H11A	9877	Hs.532399	zinc finger CCCH-type containing 11A	1	202031373	NA	NA	GO:0005515 /// GO:0003676 /// GO:0046872 /// GO:0008270	protein binding /// nucleic acid binding /// metal ion binding /// zinc ion binding	NA	NA
28815_at	74.206	84.626	77.0047	68.4596	54.9502	66.3043	0.214408	10.1791	0.48682	22.0544	78.6122	5.39278	63.238	7.25788	-1.24312	-3.43887	0.0101005	0.406569	0.292543	3	IGLV2-14	28815	Hs.449585	immunoglobulin lambda variable 2-14	22	NA	NA	NA	NA	NA	NA	NA
4891_at	3733.28	3306.18	3611.01	2896.96	2878.8	2791.97	0.181257	406.455	0.371117	819.036	3550.16	219.96	2855.91	56.1099	-1.24309	-5.57628	0.00071209	0.370427	0.266537	31	SLC11A2	4891	Hs.505545	solute carrier family 11 (proton-coupled divalent metal ion transporters), member 2	12	-49666043	GO:0006811 /// GO:0006816 /// GO:0006824 /// GO:0006825 /// GO:0006828 /// GO:0006829 /// GO:0009268 /// GO:0010039 /// GO:0015675 /// GO:0015676 /// GO:0015684 /// GO:0015692 /// GO:0015992 /// GO:0060586 /// GO:0070574	ion transport /// calcium ion transport /// cobalt ion transport /// copper ion transport /// manganese ion transport /// zinc ion transport /// response to pH /// response to iron ion /// nickel ion transport /// vanadium ion transport /// ferrous iron transport /// lead ion transport /// proton transport /// multicellular organismal iron ion homeostasis /// cadmium ion transmembrane transport	GO:0022857 /// GO:0005375 /// GO:0005384 /// GO:0005385 /// GO:0005507 /// GO:0046870 /// GO:0008198 /// GO:0008270 /// GO:0015086 /// GO:0015087 /// GO:0015094 /// GO:0015099 /// GO:0008937 /// GO:0015085 /// GO:0015093 /// GO:0015100 /// GO:0016151 /// GO:0030145 /// GO:0032403 /// GO:0032791 /// GO:0050897	transmembrane transporter activity /// copper ion transmembrane transporter activity /// manganese ion transmembrane transporter activity /// zinc ion transmembrane transporter activity /// copper ion binding /// cadmium ion binding /// ferrous iron binding /// zinc ion binding /// cadmium ion transmembrane transporter activity /// cobalt ion transmembrane transporter activity /// lead ion transm…	GO:0005886 /// GO:0005773 /// GO:0016021 /// GO:0005634 /// GO:0005737 /// GO:0005765 /// GO:0005769 /// GO:0005802 /// GO:0012505 /// GO:0016324 /// GO:0031410 /// GO:0031902 /// GO:0045178 /// GO:0048471 /// GO:0055037	plasma membrane /// vacuole /// integral to membrane /// nucleus /// cytoplasm /// lysosomal membrane /// early endosome /// trans-Golgi network /// endomembrane system /// apical plasma membrane /// cytoplasmic vesicle /// late endosome membrane /// basal part of cell /// perinuclear region of cytoplasm /// recycling endosome
339366_at	43.6075	43.8545	44.8821	32.1311	38.4981	35.9291	0.192812	5.14302	0.448755	11.7234	44.1147	0.675949	35.5194	3.20318	-1.24199	-4.60021	0.00220166	0.370427	0.266537	8	ADAMTSL5	339366	Hs.371674	ADAMTS-like 5	19	-1456016	NA	NA	GO:0005515 /// GO:0004222 /// GO:0008270	protein binding /// metalloendopeptidase activity /// zinc ion binding	GO:0005576 /// GO:0005578	extracellular region /// proteinaceous extracellular matrix
4547_at	1082.61	978.618	955.634	824.618	852.918	753.02	0.190366	119.791	0.378058	225.598	1005.62	67.6578	810.185	51.4895	-1.24122	-4.53191	0.00239473	0.370427	0.266537	11	MTTP	4547	Hs.195799	microsomal triglyceride transfer protein	4	100704262	GO:0006497 /// GO:0006629 /// GO:0006641 /// GO:0006869 /// GO:0042157 /// GO:0042632 /// GO:0042953	protein amino acid lipidation /// lipid metabolic process /// triglyceride metabolic process /// lipid transport /// lipoprotein metabolic process /// cholesterol homeostasis /// lipoprotein transport	GO:0005319 /// GO:0008289	lipid transporter activity /// lipid binding	GO:0005783	endoplasmic reticulum
8707_at	12.6006	12.7802	15.3797	10.5958	11.4563	10.8003	0.199373	1.77002	0.270423	2.18444	13.5868	1.55526	10.9508	0.449607	-1.24072	-3.70868	0.00696522	0.374312	0.269333	22	B3GALT2	8707	Hs.518834, Hs.716598	UDP-Gal:betaGlcNAc beta 1,3-galactosyltransferase, polypeptide 2	1	-191414482	GO:0006486 /// GO:0009312	protein amino acid glycosylation /// oligosaccharide biosynthetic process	GO:0008378 /// GO:0008499 /// GO:0016757 /// GO:0030145	galactosyltransferase activity /// UDP-galactose:beta-N-acetylglucosamine beta-1,3-galactosyltransferase activity /// transferase activity, transferring glycosyl groups /// manganese ion binding	GO:0016020 /// GO:0016021 /// GO:0005794	membrane /// integral to membrane /// Golgi apparatus
1062_at	107.529	90.9719	109.669	86.3327	79.0644	83.9279	0.194332	12.7591	0.443625	28.4646	102.723	10.2331	83.1083	3.70282	-1.23602	-3.81586	0.00602678	0.374312	0.269333	11	CENPE	1062	Hs.75573	centromere protein E, 312kDa	4	-104246411	GO:0000089 /// GO:0007018 /// GO:0007049 /// GO:0007079 /// GO:0007080 /// GO:0007275 /// GO:0045860 /// GO:0051301 /// GO:0051382	mitotic metaphase /// microtubule-based movement /// cell cycle /// mitotic chromosome movement towards spindle pole /// mitotic metaphase plate congression /// multicellular organismal development /// positive regulation of protein kinase activity /// cell division /// kinetochore assembly	GO:0000166 /// GO:0005515 /// GO:0003777 /// GO:0005524 /// GO:0043515	nucleotide binding /// protein binding /// microtubule motor activity /// ATP binding /// kinetochore binding	GO:0000940 /// GO:0005634 /// GO:0005819 /// GO:0005874	outer kinetochore of condensed chromosome /// nucleus /// spindle /// microtubule
9020_at	40.7395	39.8844	42.7069	35.4084	33.6734	30.8239	0.182072	4.61216	0.402378	9.91559	41.1102	1.44732	33.3019	2.3147	-1.23447	-4.94235	0.00145992	0.370427	0.266537	11	MAP3K14	9020	Hs.404183	mitogen-activated protein kinase kinase kinase 14	17	-40696270	GO:0006468	protein amino acid phosphorylation	GO:0000166 /// GO:0005515 /// GO:0004674 /// GO:0004709 /// GO:0005524 /// GO:0016740	nucleotide binding /// protein binding /// protein serine/threonine kinase activity /// MAP kinase kinase kinase activity /// ATP binding /// transferase activity	GO:0005737	cytoplasm
254065_at	231.272	261.362	270.781	208.36	191.404	219.201	0.192091	30.7307	0.449428	69.9581	254.472	20.6359	206.322	14.0101	-1.23337	-3.93848	0.00511789	0.374312	0.269333	14	BRWD3	254065	Hs.170667	bromodomain and WD repeat domain containing 3	X	-79818338	NA	NA	NA	NA	NA	NA
284114_at	38.299	37.6677	40.682	29.203	34.614	30.9195	0.187459	4.4804	0.391192	9.09604	38.8829	1.58969	31.5788	2.76511	-1.2313	-4.3072	0.00317296	0.370427	0.266537	11	TMEM102	284114	Hs.655662	transmembrane protein 102	17	7279485	GO:0007165 /// GO:0042981 /// GO:0034097	signal transduction /// regulation of apoptosis /// response to cytokine stimulus	GO:0005515	protein binding	GO:0005622 /// GO:0016020 /// GO:0016021 /// GO:0009986	intracellular /// membrane /// integral to membrane /// cell surface
283551_at	23.4142	22.014	24.086	19.0527	19.5618	17.8908	0.174123	2.52616	0.388167	5.52342	23.1714	1.05714	18.8351	0.856479	-1.23023	-5.37449	0.00088965	0.370427	0.266537	7	C14orf182	283551	Hs.660867	chromosome 14 open reading frame 182	14	-49518179	NA	NA	NA	NA	NA	NA
55175_at	19.6038	21.8039	21.0368	19.2536	16.351	15.1715	0.206327	2.60816	0.471551	5.8653	20.8148	1.11671	16.9254	2.1008	-1.2298	-3.35506	0.0113602	0.406569	0.292543	11	KLHL11	55175	Hs.592134	kelch-like 11 (Drosophila)	17	-37263324	NA	NA	GO:0005515	protein binding	GO:0005576	extracellular region
114799_at	201.914	205.424	219.836	181.446	159.071	169.562	0.179314	23.3077	0.368931	46.3526	209.058	9.49742	170.026	11.1944	-1.22956	-4.79175	0.00174565	0.370427	0.266537	30	ESCO1	114799	Hs.464733	establishment of cohesion 1 homolog 1 (S. cerevisiae)	18	-17363259	GO:0006281 /// GO:0007049	DNA repair /// cell cycle	GO:0003684 /// GO:0003887 /// GO:0046872 /// GO:0008270 /// GO:0008415 /// GO:0016740	damaged DNA binding /// DNA-directed DNA polymerase activity /// metal ion binding /// zinc ion binding /// acyltransferase activity /// transferase activity	GO:0005634	nucleus
23769_at	30.7546	25.0603	30.7546	24.2388	22.1432	24.0563	0.198327	3.67917	0.473941	8.61143	28.8565	3.28758	23.4794	1.16081	-1.22901	-3.32119	0.011916	0.406569	0.292543	9	FLRT1	23769	Hs.584876	fibronectin leucine rich transmembrane protein 1	11	63627937	GO:0007155 /// GO:0008150	cell adhesion /// biological_process	GO:0030674 /// GO:0005057	protein binding, bridging /// receptor signaling protein activity	GO:0016020 /// GO:0005887 /// GO:0005578	membrane /// integral to plasma membrane /// proteinaceous extracellular matrix
100131435_at	21.9	20.5658	18.9877	16.0418	16.4952	17.4962	0.178938	2.32789	0.35841	4.524	20.4845	1.45785	16.6777	0.744172	-1.22825	-4.56736	0.00229231	0.370427	0.266537	11	LOC100131435	100131435	NA	hypothetical LOC100131435	13	NA	NA	NA	NA	NA	NA	NA
4242_at	28.2371	31.7435	32.0555	23.6806	23.0172	28.2371	0.203445	3.84403	0.463751	8.72634	30.6787	2.12027	24.9783	2.84161	-1.22822	-3.35211	0.0114075	0.406569	0.292543	17	MFNG	4242	Hs.517603	MFNG O-fucosylpeptide 3-beta-N-acetylglucosaminyltransferase	22	-36195048	GO:0007389	pattern specification process	GO:0016757 /// GO:0033829	transferase activity, transferring glycosyl groups /// O-fucosylpeptide 3-beta-N-acetylglucosaminyltransferase activity	GO:0016020 /// GO:0016021 /// GO:0005615 /// GO:0005794 /// GO:0030173	membrane /// integral to membrane /// extracellular space /// Golgi apparatus /// integral to Golgi membrane
84248_at	981.867	895.765	1034.17	761.636	827.717	785.437	0.177584	109.61	0.366426	220.231	970.6	69.8861	791.597	33.4687	-1.22613	-4.52907	0.00240315	0.370427	0.266537	22	FYTTD1	84248	Hs.277533	forty-two-three domain containing 1	3	198960820 /// 198961020 /// 198961657	NA	NA	NA	NA	NA	NA
7101_at	37.6088	34.398	35.9935	31.8569	27.7244	28.7004	0.177957	3.98224	0.376583	8.26915	36.0001	1.60541	29.4272	2.16004	-1.22336	-4.49654	0.00250193	0.370427	0.266537	11	NR2E1	7101	Hs.157688	nuclear receptor subfamily 2, group E, member 1	6	108593907	GO:0006355 /// GO:0007275 /// GO:0007399	regulation of transcription, DNA-dependent /// multicellular organismal development /// nervous system development	GO:0003700 /// GO:0003707 /// GO:0005496 /// GO:0046872 /// GO:0008270 /// GO:0043565	transcription factor activity /// steroid hormone receptor activity /// steroid binding /// metal ion binding /// zinc ion binding /// sequence-specific DNA binding	GO:0005634	nucleus
6018_at	275.097	314.065	313.173	246.574	243.556	247.851	0.172093	33.1708	0.362709	69.6174	300.778	22.2449	245.993	2.20563	-1.22271	-4.72876	0.00188301	0.370427	0.266537	11	RLF	6018	Hs.205627	rearranged L-myc fusion	1	40399627	GO:0045449	regulation of transcription	GO:0005515 /// GO:0003700 /// GO:0046872 /// GO:0008270	protein binding /// transcription factor activity /// metal ion binding /// zinc ion binding	GO:0005622 /// GO:0005634	intracellular /// nucleus
353322_at	550.266	519.025	546.366	480.175	412.959	428.979	0.177503	59.002	0.403869	133.407	538.552	17.023	440.704	35.1084	-1.22203	-4.49766	0.00249844	0.370427	0.266537	11	ANKRD37	353322	Hs.508154	ankyrin repeat domain 37	4	186554833	NA	NA	NA	NA	GO:0005634 /// GO:0005737	nucleus /// cytoplasm
80114_at	329.637	362.427	376.457	300.651	268.717	305.717	0.181426	40.4865	0.431605	93.7106	356.174	24.0281	291.695	20.0604	-1.22105	-4.02432	0.00457053	0.372938	0.268345	4	BICC1	80114	Hs.158745	bicaudal C homolog 1 (Drosophila)	10	59942909	GO:0007275	multicellular organismal development	GO:0003723	RNA binding	NA	NA
143501_at	12.9006	12.4071	14.0247	10.2492	11.7405	10.2491	0.182408	1.49959	0.331949	2.65156	13.1108	0.82904	10.7463	0.861019	-1.22003	-3.95341	0.00501775	0.374312	0.269333	9	C11orf40	143501	Hs.350556	chromosome 11 open reading frame 40	11	-4549228	NA	NA	NA	NA	NA	NA
3452_at	32.5832	31.2197	36.1182	25.4688	29.821	26.6331	0.186789	3.92242	0.355398	7.11441	33.3071	2.5282	27.3076	2.25318	-1.2197	-3.66801	0.00736165	0.379418	0.273007	5	IFNA21	3452	Hs.113211	interferon, alpha 21	9	-21155635	GO:0006952 /// GO:0009615	defense response /// response to virus	GO:0005125 /// GO:0005126	cytokine activity /// cytokine receptor binding	GO:0005576 /// GO:0005615	extracellular region /// extracellular space
4319_at	26.5289	25.797	30.3423	23.9091	20.4285	23.4433	0.192266	3.34634	0.376978	6.10035	27.556	2.44051	22.5937	1.88947	-1.21964	-3.3912	0.0107975	0.406569	0.292543	10	MMP10	4319	Hs.2258	matrix metallopeptidase 10 (stromelysin 2)	11	-102146443	GO:0008152 /// GO:0006508 /// GO:0030574	metabolic process /// proteolysis /// collagen catabolic process	GO:0005509 /// GO:0004222 /// GO:0008233 /// GO:0008270	calcium ion binding /// metalloendopeptidase activity /// peptidase activity /// zinc ion binding	GO:0005576 /// GO:0005578 /// GO:0005615	extracellular region /// proteinaceous extracellular matrix /// extracellular space
148979_at	33.9007	36.208	36.1889	26.5587	30.1399	30.4753	0.176006	3.84442	0.446362	9.63017	35.4325	1.32664	29.058	2.17092	-1.21937	-4.42153	0.00274714	0.370427	0.266537	10	GLIS1	148979	Hs.306691	GLIS family zinc finger 1	1	-53744493	GO:0000122 /// GO:0045941 /// GO:0045944	negative regulation of transcription from RNA polymerase II promoter /// positive regulation of transcription /// positive regulation of transcription from RNA polymerase II promoter	GO:0003677 /// GO:0003704 /// GO:0046872 /// GO:0008270	DNA binding /// specific RNA polymerase II transcription factor activity /// metal ion binding /// zinc ion binding	GO:0005622 /// GO:0005634 /// GO:0005737 /// GO:0005730	intracellular /// nucleus /// cytoplasm /// nucleolus
619208_at	39.1769	37.8504	44.6435	29.9725	33.2839	36.5419	0.197972	5.04467	0.386365	9.20442	40.5569	3.60066	33.2661	3.28474	-1.21917	-3.19075	0.0143429	0.411595	0.29616	10	C6orf225	619208	Hs.591340	chromosome 6 open reading frame 225	6	112515366	NA	NA	NA	NA	NA	NA
100133116_at	23.7895	19.6434	19.312	17.0253	16.3226	18.1327	0.192496	2.65565	0.267174	3.32079	20.915	2.49494	17.1602	0.912547	-1.21881	-3.20821	0.0139896	0.411595	0.29616	3	LOC100133116	100133116	NA	similar to uromodulin-like	1	NA	NA	NA	NA	NA	NA	NA
2957_at	60.3947	48.3332	53.8253	43.5617	43.1909	46.6471	0.188002	6.66017	0.317559	10.6345	54.1844	6.03876	44.4666	1.8975	-1.21854	-3.37934	0.0109788	0.406569	0.292543	9	GTF2A1	2957	Hs.592334, Hs.593630	general transcription factor IIA, 1, 19/37kDa	14	-80716146	GO:0006367 /// GO:0006368 /// GO:0032568 /// GO:0045449	transcription initiation from RNA polymerase II promoter /// RNA elongation from RNA polymerase II promoter /// general transcription from RNA polymerase II promoter /// regulation of transcription	GO:0003677 /// GO:0003713 /// GO:0008134 /// GO:0016251 /// GO:0017025 /// GO:0046982	DNA binding /// transcription coactivator activity /// transcription factor binding /// general RNA polymerase II transcription factor activity /// TATA-binding protein binding /// protein heterodimerization activity	GO:0005634 /// GO:0005737 /// GO:0005654 /// GO:0005672 /// GO:0005730	nucleus /// cytoplasm /// nucleoplasm /// transcription factor TFIIA complex /// nucleolus
6956_at	11.2155	9.89295	10.3732	9.09006	8.95551	7.82303	0.182581	1.19298	0.407059	2.55015	10.4939	0.669476	8.62286	0.69594	-1.21698	-3.80197	0.00614031	0.374312	0.269333	10	TRAV6	6956	NA	T cell receptor alpha variable 6	14	NA	NA	NA	NA	NA	NA	NA
145788_at	65.641	57.7196	65.5141	56.4004	53.0059	45.9045	0.195388	7.56705	0.513169	19.6096	62.9583	4.53724	51.7703	5.3559	-1.21611	-3.23226	0.013518	0.411595	0.29616	10	FLJ27352	145788	Hs.97300	hypothetical LOC145788	15	NA	NA	NA	NA	NA	NA	NA
5332_at	14.0407	14.2927	15.4048	12.3031	12.3461	11.379	0.165047	1.52039	0.328905	2.9137	14.5794	0.725826	12.0094	0.546364	-1.214	-4.92935	0.00148242	0.370427	0.266537	19	PLCB4	5332	Hs.472101	phospholipase C, beta 4	20	9024931	GO:0007242 /// GO:0016042	intracellular signaling cascade /// lipid catabolic process	GO:0005515 /// GO:0005509 /// GO:0004435 /// GO:0004871 /// GO:0016787	protein binding /// calcium ion binding /// phosphoinositide phospholipase C activity /// signal transducer activity /// hydrolase activity	NA	NA
343099_at	37.517	35.8186	41.3054	32.0961	28.6083	33.7387	0.184264	4.41588	0.391109	8.90866	38.2136	2.80896	31.481	2.61993	-1.21386	-3.56037	0.00853303	0.397344	0.285906	11	CCDC18	343099	Hs.716682	coiled-coil domain containing 18	1	93418507	NA	NA	NA	NA	NA	NA
79747_at	11.7241	12.948	11.6349	10.8453	9.85853	9.21229	0.1795	1.35917	0.347843	2.51179	12.1023	0.733744	9.97203	0.82238	-1.21363	-3.82651	0.00594134	0.374312	0.269333	7	C6orf103	79747	Hs.648066	chromosome 6 open reading frame 103	6	146961828	GO:0006508	proteolysis	GO:0004198	calcium-dependent cysteine-type endopeptidase activity	GO:0005622	intracellular
9787_at	255.554	273.272	311.048	251.333	216.129	225.497	0.190054	34.2609	0.338447	57.1434	279.958	28.3448	230.986	18.2325	-1.21201	-3.16751	0.0148277	0.411595	0.29616	9	DLGAP5	9787	Hs.77695	discs, large (Drosophila) homolog-associated protein 5	14	-54684588	GO:0000087 /// GO:0007049 /// GO:0007079 /// GO:0007267 /// GO:0008283 /// GO:0045842	M phase of mitotic cell cycle /// cell cycle /// mitotic chromosome movement towards spindle pole /// cell-cell signaling /// cell proliferation /// positive regulation of mitotic metaphase/anaphase transition	GO:0005515 /// GO:0004721	protein binding /// phosphoprotein phosphatase activity	GO:0005634 /// GO:0005737 /// GO:0031616	nucleus /// cytoplasm /// spindle pole centrosome
127428_at	58.0107	55.1494	61.2001	44.0503	45.5523	54.296	0.191305	6.84403	0.397168	13.9604	58.1201	3.02687	47.9662	5.53296	-1.21169	-3.30026	0.0122739	0.406569	0.292543	11	C1orf83	127428	Hs.558618	chromosome 1 open reading frame 83	1	54291861	GO:0006350	transcription	GO:0005515 /// GO:0003677 /// GO:0030528	protein binding /// DNA binding /// transcription regulator activity	GO:0005634	nucleus
115861_at	87.8797	71.0743	75.6979	59.646	68.5587	65.462	0.191131	9.71233	0.343828	16.0519	78.2173	8.68137	64.5556	4.52496	-1.21163	-3.07847	0.0168532	0.411595	0.29616	10	NXNL1	115861	Hs.661836	nucleoredoxin-like 1	19	-17427233	GO:0045454	cell redox homeostasis	NA	NA	GO:0016020 /// GO:0005739 /// GO:0005634 /// GO:0005640	membrane /// mitochondrion /// nucleus /// nuclear outer membrane
192666_at	22.6991	24.8311	27.2193	22.3362	20.0723	19.3308	0.184855	2.94414	0.361246	5.50029	24.9165	2.26129	20.5798	1.56564	-1.21073	-3.34443	0.0115315	0.406569	0.292543	9	KRT24	192666	Hs.87383	keratin 24	17	-36107768	NA	NA	GO:0005198	structural molecule activity	GO:0005882	intermediate filament
9073_at	10.3085	9.87608	9.55732	8.47306	8.01972	8.10948	0.15598	0.980014	0.300387	1.85636	9.91396	0.377008	8.20075	0.240055	-1.20891	-5.62736	0.00067364	0.370427	0.266537	11	CLDN8	9073	Hs.162209	claudin 8	21	-30508200	GO:0016338	calcium-independent cell-cell adhesion	GO:0005198 /// GO:0042802	structural molecule activity /// identical protein binding	GO:0005886 /// GO:0016021 /// GO:0005783 /// GO:0005923 /// GO:0030054	plasma membrane /// integral to membrane /// endoplasmic reticulum /// tight junction /// cell junction
844_at	24.3986	22.6127	24.9865	19.5528	22.3731	17.6479	0.193316	2.83147	0.467302	6.75071	23.9992	1.23627	19.8579	2.37734	-1.20855	-3.14029	0.0154181	0.411595	0.29616	7	CASQ1	844	Hs.632476	calsequestrin 1 (fast-twitch, skeletal muscle)	1	158426908	NA	NA	GO:0005509	calcium ion binding	GO:0005739 /// GO:0005759 /// GO:0005790 /// GO:0033018	mitochondrion /// mitochondrial matrix /// smooth endoplasmic reticulum /// sarcoplasmic reticulum lumen
3815_at	30.7186	29.8086	29.7095	24.7765	26.0239	23.9122	0.155419	2.93389	0.317982	5.89641	30.0789	0.55621	24.9042	1.06162	-1.20778	-5.6844	0.000633396	0.370427	0.266537	11	KIT	3815	Hs.479754	v-kit Hardy-Zuckerman 4 feline sarcoma viral oncogene homolog	4	55218851	GO:0002318 /// GO:0002320 /// GO:0002573 /// GO:0007165 /// GO:0006687 /// GO:0007169 /// GO:0007243 /// GO:0007283 /// GO:0007286 /// GO:0008284 /// GO:0009314 /// GO:0010628 /// GO:0018108 /// GO:0019221 /// GO:0030097 /// GO:0035234 /// GO:0043069 /// GO:0043406 /// GO:0048070 /// GO:0050673	myeloid progenitor cell differentiation /// lymphoid progenitor cell differentiation /// myeloid leukocyte differentiation /// signal transduction /// glycosphingolipid metabolic process /// transmembrane receptor protein tyrosine kinase signaling pathway /// protein kinase cascade /// spermatogenesis /// spermatid development /// positive regulation of cell proliferation /// response to radiatio…	GO:0000166 /// GO:0005515 /// GO:0004716 /// GO:0004872 /// GO:0005020 /// GO:0005524 /// GO:0016740	nucleotide binding /// protein binding /// receptor signaling protein tyrosine kinase activity /// receptor activity /// stem cell factor receptor activity /// ATP binding /// transferase activity	GO:0005886 /// GO:0016021 /// GO:0005615 /// GO:0005634 /// GO:0005737 /// GO:0005730 /// GO:0009897	plasma membrane /// integral to membrane /// extracellular space /// nucleus /// cytoplasm /// nucleolus /// external side of plasma membrane
1306_at	9.33008	7.39497	8.90052	6.97702	7.22735	7.02973	0.183867	1.03095	0.351279	1.9235	8.54186	1.01619	7.07803	0.13197	-1.20681	-3.08435	0.0167109	0.411595	0.29616	11	COL15A1	1306	Hs.409034	collagen, type XV, alpha 1	9	100745958	GO:0001525 /// GO:0007155 /// GO:0007275 /// GO:0030154	angiogenesis /// cell adhesion /// multicellular organismal development /// cell differentiation	GO:0005515 /// GO:0005201	protein binding /// extracellular matrix structural constituent	GO:0005576 /// GO:0005578 /// GO:0005582	extracellular region /// proteinaceous extracellular matrix /// collagen type XV
25927_at	20.4312	20.1083	20.7799	16.3753	16.6439	17.8151	0.154864	1.98601	0.319259	4.05598	20.4398	0.335844	16.9448	0.765584	-1.20626	-5.59277	0.000699411	0.370427	0.266537	11	CNRIP1	25927	Hs.212885	cannabinoid receptor interacting protein 1	2	-68373645 /// -68364806	NA	NA	GO:0005515	protein binding	NA	NA
92737_at	10.4186	9.89913	8.82581	8.87107	7.22865	8.0635	0.192191	1.16641	0.453575	2.67048	9.71452	0.812295	8.05441	0.821247	-1.20611	-3.00321	0.0187932	0.411595	0.29616	11	DNER	92737	Hs.234074	delta/notch-like EGF repeat containing	2	-229930588	GO:0001764 /// GO:0006897 /// GO:0007220 /// GO:0007416 /// GO:0007417 /// GO:0010001 /// GO:0048741	neuron migration /// endocytosis /// Notch receptor processing /// synaptogenesis /// central nervous system development /// glial cell differentiation /// skeletal muscle fiber development	GO:0005509 /// GO:0004888 /// GO:0005112 /// GO:0030276	calcium ion binding /// transmembrane receptor activity /// Notch binding /// clathrin binding	GO:0005886 /// GO:0016021 /// GO:0005769 /// GO:0030425 /// GO:0043025	plasma membrane /// integral to membrane /// early endosome /// dendrite /// cell soma
646576_at	59.4946	52.9099	51.3017	43.4561	46.7178	45.56	0.166611	5.89181	0.283979	9.45379	54.5688	4.34104	45.2446	1.65354	-1.20608	-4.07765	0.00426273	0.370427	0.266537	11	LOC646576	646576	Hs.632595	hypothetical LOC646576	4	NA	NA	NA	NA	NA	NA	NA
55970_at	566.115	549.974	573.847	497.888	423.769	480.772	0.169142	58.4561	0.417818	142.346	563.312	12.1811	467.476	38.8071	-1.20501	-4.10626	0.00410693	0.370427	0.266537	31	GNG12	55970	Hs.431101	guanine nucleotide binding protein (G protein), gamma 12	1	-67939736	GO:0007165 /// GO:0007186 /// GO:0009755	signal transduction /// G-protein coupled receptor protein signaling pathway /// hormone-mediated signaling	GO:0004871	signal transducer activity	GO:0005886 /// GO:0005834	plasma membrane /// heterotrimeric G-protein complex
5087_at	90.0095	97.924	104.272	85.7003	81.3354	75.472	0.171837	10.6439	0.375721	22.452	97.402	7.1458	80.8359	5.13239	-1.20493	-3.7562	0.00653104	0.374312	0.269333	9	PBX1	5087	Hs.557097	pre-B-cell leukemia homeobox 1	1	162795425	GO:0006355 /// GO:0006700 /// GO:0007530 /// GO:0030154	regulation of transcription, DNA-dependent /// C21-steroid hormone biosynthetic process /// sex determination /// cell differentiation	GO:0005515 /// GO:0003700 /// GO:0043565	protein binding /// transcription factor activity /// sequence-specific DNA binding	GO:0005634 /// GO:0005737 /// GO:0005730	nucleus /// cytoplasm /// nucleolus
3956_at	44.5937	46.1626	50.7243	38.6454	41.1973	37.6086	0.164258	4.9667	0.29566	8.55395	47.1602	3.18474	39.1505	1.84687	-1.20459	-4.22507	0.00352331	0.370427	0.266537	7	LGALS1	3956	Hs.445351	lectin, galactoside-binding, soluble, 1	22	36401558	GO:0042981 /// GO:0043123 /// GO:0045445	regulation of apoptosis /// positive regulation of I-kappaB kinase/NF-kappaB cascade /// myoblast differentiation	GO:0005515 /// GO:0016936 /// GO:0004871 /// GO:0005529	protein binding /// galactoside binding /// signal transducer activity /// sugar binding	GO:0005622 /// GO:0005576 /// GO:0005578 /// GO:0005615 /// GO:0005737	intracellular /// extracellular region /// proteinaceous extracellular matrix /// extracellular space /// cytoplasm
285267_at	97.626	89.9593	79.9539	72.3395	70.2863	79.4926	0.18168	10.4654	0.356029	19.673	89.1797	8.86182	74.0395	4.83284	-1.20449	-3.20256	0.0141029	0.411595	0.29616	11	ZNF619	285267	Hs.407159	zinc finger protein 619	3	40493636	GO:0045449	regulation of transcription	GO:0003677 /// GO:0046872 /// GO:0008270	DNA binding /// metal ion binding /// zinc ion binding	GO:0005622 /// GO:0005634	intracellular /// nucleus
27284_at	53.8082	52.2906	57.8593	42.089	51.0196	43.2506	0.182064	6.17541	0.354382	11.7192	54.6527	2.87883	45.4531	4.85562	-1.2024	-3.31482	0.0120237	0.406569	0.292543	8	SULT1B1	27284	Hs.129742	sulfotransferase family, cytosolic, 1B, member 1	4	-70627276	GO:0006629 /// GO:0008202 /// GO:0018958 /// GO:0042403	lipid metabolic process /// steroid metabolic process /// phenol metabolic process /// thyroid hormone metabolic process	GO:0004062 /// GO:0016740	aryl sulfotransferase activity /// transferase activity	GO:0005829 /// GO:0005737	cytosol /// cytoplasm
12_at	75.126	79.7816	82.6794	69.262	69.4595	59.09	0.174664	8.52137	0.433142	20.6916	79.1957	3.8106	65.9372	5.93066	-1.20108	-3.56361	0.00849498	0.396611	0.285378	7	SERPINA3	12	Hs.534293, Hs.710488	serpin peptidase inhibitor, clade A (alpha-1 antiproteinase, antitrypsin), member 3	14	94148466	GO:0006953 /// GO:0006954 /// GO:0019216	acute-phase response /// inflammatory response /// regulation of lipid metabolic process	GO:0005515 /// GO:0003677 /// GO:0004867 /// GO:0030414	protein binding /// DNA binding /// serine-type endopeptidase inhibitor activity /// peptidase inhibitor activity	GO:0005622 /// GO:0005576 /// GO:0005634	intracellular /// extracellular region /// nucleus
440_at	362.626	323.386	368.895	302.793	307.431	268.787	0.171956	38.1148	0.432017	93.8386	351.636	24.6651	293.004	21.0998	-1.20011	-3.55568	0.00858833	0.397927	0.286325	5	ASNS	440	Hs.489207	asparagine synthetase	7	-97319376	GO:0008152 /// GO:0006529 /// GO:0006541 /// GO:0008652 /// GO:0042149 /// GO:0043066 /// GO:0045931	metabolic process /// asparagine biosynthetic process /// glutamine metabolic process /// cellular amino acid biosynthetic process /// cellular response to glucose starvation /// negative regulation of apoptosis /// positive regulation of mitotic cell cycle	GO:0000166 /// GO:0004066 /// GO:0005524 /// GO:0016874	nucleotide binding /// asparagine synthase (glutamine-hydrolyzing) activity /// ATP binding /// ligase activity	GO:0005829 /// GO:0005625	cytosol /// soluble fraction
996_at	227.464	216.566	227.751	190.187	185.749	183.905	0.14711	20.9314	0.306679	43.5592	223.927	6.37647	186.614	3.22895	-1.19995	-5.99454	0.00045641	0.370427	0.266537	27	CDC27	996	Hs.463295	cell division cycle 27 homolog (S. cerevisiae)	17	-42550309	GO:0007091 /// GO:0008283 /// GO:0031145 /// GO:0051436 /// GO:0051437	mitotic metaphase/anaphase transition /// cell proliferation /// anaphase-promoting complex-dependent proteasomal ubiquitin-dependent protein catabolic process /// negative regulation of ubiquitin-protein ligase activity during mitotic cell cycle /// positive regulation of ubiquitin-protein ligase activity during mitotic cell cycle	GO:0005515	protein binding	GO:0005829 /// GO:0005634 /// GO:0005737 /// GO:0005654 /// GO:0005813 /// GO:0005876	cytosol /// nucleus /// cytoplasm /// nucleoplasm /// centrosome /// spindle microtubule
23194_at	19.312	16.9707	16.6238	14.0424	15.2568	14.8161	0.164971	1.89277	0.273254	2.92827	17.6355	1.46224	14.7051	0.614762	-1.19928	-3.80434	0.00612078	0.374312	0.269333	11	FBXL7	23194	Hs.433057	F-box and leucine-rich repeat protein 7	5	15553304	GO:0006511	ubiquitin-dependent protein catabolic process	GO:0005515 /// GO:0004842	protein binding /// ubiquitin-protein ligase activity	GO:0000151	ubiquitin ligase complex
79058_at	94.1569	88.8563	101.296	82.9977	73.964	80.1488	0.164345	9.91852	0.348244	20.1929	94.7698	6.2425	79.0368	4.61836	-1.19906	-3.92035	0.00524234	0.374312	0.269333	5	ASPSCR1	79058	Hs.298351	alveolar soft part sarcoma chromosome region, candidate 1	17	77528714	GO:0008150	biological_process	GO:0005515 /// GO:0003674	protein binding /// molecular_function	GO:0016020 /// GO:0005575	membrane /// cellular_component
8895_at	924.701	975.139	1046.63	808.603	837.594	811.73	0.154222	97.7684	0.270177	166.536	982.157	61.2677	819.309	15.9126	-1.19876	-4.66825	0.0020262	0.370427	0.266537	21	CPNE3	8895	Hs.191219	copine III	8	87595771	GO:0016192 /// GO:0006629	vesicle-mediated transport /// lipid metabolic process	GO:0004674 /// GO:0005215 /// GO:0005544	protein serine/threonine kinase activity /// transporter activity /// calcium-dependent phospholipid binding	GO:0005829 /// GO:0005737	cytosol /// cytoplasm
729291_at	14.9133	13.4835	13.3341	11.7981	10.5137	12.5016	0.174464	1.5184	0.358925	2.9698	13.9103	0.871825	11.6045	1.00801	-1.1987	-3.43514	0.0101532	0.406569	0.292543	19	LOC729291	729291	Hs.129278	hypothetical protein LOC729291	12	NA	NA	NA	NA	NA	NA	NA
440338_at	17.3908	15.9422	16.5316	13.556	14.8395	13.2088	0.15912	1.66789	0.32373	3.32283	16.6215	0.728444	13.8681	0.858978	-1.19855	-4.35058	0.00300343	0.370427	0.266537	10	NA	440338	NA	NA	NA	NA	NA	NA	NA	NA	NA	NA
283571_at	13.4079	12.4061	12.6197	10.5677	9.76768	11.7464	0.171522	1.36108	0.369593	2.85205	12.8112	0.527626	10.6939	0.995376	-1.19799	-3.60223	0.00805516	0.389386	0.280179	6	PROX2	283571	Hs.675293	prospero homeobox 2	14	-74391587	GO:0007275 /// GO:0045449	multicellular organismal development /// regulation of transcription	GO:0003677 /// GO:0030528	DNA binding /// transcription regulator activity	GO:0005634	nucleus
8807_at	24.9887	26.2233	25.3985	21.2188	22.0025	20.7593	0.146645	2.37348	0.290984	4.63917	25.5368	0.628819	21.3269	0.628613	-1.1974	-5.74248	0.000595149	0.370427	0.266537	11	IL18RAP	8807	Hs.158315	interleukin 18 receptor accessory protein	2	102401685	GO:0006954 /// GO:0007166 /// GO:0045087	inflammatory response /// cell surface receptor linked signal transduction /// innate immune response	GO:0004888	transmembrane receptor activity	GO:0016020 /// GO:0016021	membrane /// integral to membrane
7739_at	32.2103	38.9845	35.9115	29.3382	31.3354	28.8602	0.169499	3.94776	0.315367	7.05136	35.7021	3.39196	29.8446	1.31304	-1.19627	-3.3834	0.0109164	0.406569	0.292543	10	ZNF185	7739	Hs.16622	zinc finger protein 185 (LIM domain)	X	151833652	NA	NA	GO:0046872 /// GO:0008270	metal ion binding /// zinc ion binding	GO:0005634	nucleus
9811_at	72.8639	68.5803	74.4261	52.6887	65.4212	62.4067	0.181883	7.93958	0.467712	20.1752	71.9568	3.02667	60.1722	6.6539	-1.19585	-3.12883	0.015674	0.411595	0.29616	22	KIAA0427	9811	Hs.145230	KIAA0427	18	44319424	GO:0016070	RNA metabolic process	GO:0005515	protein binding	NA	NA
150051_at	21.8862	25.0099	26.1406	20.2374	19.6751	21.2524	0.165917	2.62601	0.346128	5.33479	24.3456	2.20363	20.3883	0.799402	-1.19409	-3.46682	0.00971431	0.405984	0.292123	11	LOC150051	150051	Hs.708976	hypothetical LOC150051	21	NA	NA	NA	NA	NA	NA	NA
7700_at	67.4596	68.001	73.7926	52.8508	63.6183	58.796	0.171272	7.42106	0.363632	15.1502	69.7511	3.51052	58.4217	5.39353	-1.19392	-3.42391	0.0103139	0.406569	0.292543	9	ZNF141	7700	Hs.654355	zinc finger protein 141	4	321595	GO:0006355 /// GO:0009653	regulation of transcription, DNA-dependent /// anatomical structure morphogenesis	GO:0003677 /// GO:0003704 /// GO:0046872 /// GO:0008270	DNA binding /// specific RNA polymerase II transcription factor activity /// metal ion binding /// zinc ion binding	GO:0005622 /// GO:0005634	intracellular /// nucleus
9058_at	74.6396	75.64	68.092	59.1338	64.2003	59.5775	0.154817	7.19625	0.335959	15.5058	72.7905	4.0997	60.9705	2.80584	-1.19386	-4.30057	0.00319981	0.370427	0.266537	8	SLC13A2	9058	Hs.102307	solute carrier family 13 (sodium-dependent dicarboxylate transporter), member 2	17	23824790	GO:0006811 /// GO:0006814	ion transport /// sodium ion transport	GO:0005215 /// GO:0015293 /// GO:0015361 /// GO:0031402	transporter activity /// symporter activity /// low affinity sodium:dicarboxylate symporter activity /// sodium ion binding	GO:0016020 /// GO:0005887 /// GO:0005624	membrane /// integral to plasma membrane /// membrane fraction
51496_at	248.899	261.801	266.379	223.359	214.759	213.12	0.14494	23.934	0.296804	48.6808	259.026	9.06436	217.079	5.49972	-1.19324	-5.41976	0.000845913	0.370427	0.266537	26	CTDSPL2	51496	Hs.497967	CTD (carboxy-terminal domain, RNA polymerase II, polypeptide A) small phosphatase like 2	15	42506870	NA	NA	GO:0004721 /// GO:0016787	phosphoprotein phosphatase activity /// hydrolase activity	NA	NA
26049_at	193.83	193.541	200.475	167.048	158.941	166.982	0.142783	17.7452	0.286304	34.8894	195.949	3.92253	164.323	4.66148	-1.19246	-5.74653	0.000592582	0.370427	0.266537	22	FAM169A	26049	Hs.91662	family with sequence similarity 169, member A	5	-74109154	NA	NA	NA	NA	NA	NA
55198_at	449.076	360.543	417.619	344.797	330.742	353.844	0.172839	46.5272	0.336482	86.8772	409.079	44.8798	343.127	11.6412	-1.19221	-3.03938	0.0178331	0.411595	0.29616	11	APPL2	55198	Hs.506603	adaptor protein, phosphotyrosine interaction, PH domain and leucine zipper containing 2	12	-104091204	GO:0007165 /// GO:0007049 /// GO:0008283	signal transduction /// cell cycle /// cell proliferation	GO:0005515	protein binding	GO:0016020 /// GO:0005634 /// GO:0005737 /// GO:0005768 /// GO:0010008 /// GO:0016581	membrane /// nucleus /// cytoplasm /// endosome /// endosome membrane /// NuRD complex
132724_at	13.7576	13.476	13.3153	10.1709	12.9484	10.9074	0.182805	1.50537	0.405942	3.30508	13.5163	0.223884	11.3422	1.43888	-1.19168	-3.01872	0.0183751	0.411595	0.29616	11	TMPRSS11B	132724	Hs.407122	transmembrane protease, serine 11B	4	-68774965	GO:0006508	proteolysis	GO:0004252 /// GO:0008233	serine-type endopeptidase activity /// peptidase activity	GO:0016020 /// GO:0016021	membrane /// integral to membrane
5801_at	113.439	119.14	136.668	109.2	98.3288	102.426	0.169528	13.7063	0.276977	20.8117	123.083	12.1056	103.318	5.49033	-1.19129	-3.19709	0.0142134	0.411595	0.29616	22	PTPRR	5801	Hs.506076	protein tyrosine phosphatase, receptor type, R	12	-69318128	GO:0001701 /// GO:0006470	in utero embryonic development /// protein amino acid dephosphorylation	GO:0005515 /// GO:0004872 /// GO:0005001 /// GO:0016787 /// GO:0019901	protein binding /// receptor activity /// transmembrane receptor protein tyrosine phosphatase activity /// hydrolase activity /// protein kinase binding	GO:0005886 /// GO:0016021 /// GO:0005634 /// GO:0005737 /// GO:0005794 /// GO:0009986 /// GO:0048471	plasma membrane /// integral to membrane /// nucleus /// cytoplasm /// Golgi apparatus /// cell surface /// perinuclear region of cytoplasm
126006_at	57.0209	67.3457	55.7069	53.3826	50.6308	47.1968	0.175029	6.9184	0.272803	9.82415	60.0245	6.37429	50.4034	3.09918	-1.19088	-2.97314	0.0196331	0.411595	0.29616	9	PCP2	126006	Hs.591400	Purkinje cell protein 2	19	-7602506	GO:0007165	signal transduction	GO:0005085 /// GO:0005096	guanyl-nucleotide exchange factor activity /// GTPase activator activity	NA	NA
344905_at	56.6303	52.9725	59.9614	42.6926	52.5526	47.1591	0.178133	6.26318	0.40759	13.9378	56.5214	3.49572	47.4681	4.93729	-1.19072	-3.04147	0.017779	0.411595	0.29616	5	ATP13A5	344905	Hs.658032	ATPase type 13A5	3	-194475524	GO:0006754 /// GO:0006812	ATP biosynthetic process /// cation transport	GO:0000166 /// GO:0000287 /// GO:0005524 /// GO:0015662 /// GO:0016887 /// GO:0016787 /// GO:0016820	nucleotide binding /// magnesium ion binding /// ATP binding /// ATPase activity, coupled to transmembrane movement of ions, phosphorylative mechanism /// ATPase activity /// hydrolase activity /// hydrolase activity, acting on acid anhydrides, catalyzing transmembrane movement of substances	GO:0016020 /// GO:0016021	membrane /// integral to membrane
10153_at	3003.72	2814.12	3020.88	2416.87	2611.13	2397.46	0.148817	278.257	0.325244	606.26	2946.24	114.741	2475.15	118.156	-1.19033	-4.65448	0.00206043	0.370427	0.266537	5	CEBPZ	10153	Hs.135406	CCAAT/enhancer binding protein (C/EBP), zeta	2	-37282278	GO:0006366 /// GO:0045449	transcription from RNA polymerase II promoter /// regulation of transcription	GO:0003677 /// GO:0005488	DNA binding /// binding	GO:0005634	nucleus
58528_at	780.807	752.806	850.902	706.981	659.331	636.943	0.156569	79.8653	0.293801	143.864	794.838	50.5305	667.752	35.7699	-1.19032	-3.9353	0.00513949	0.374312	0.269333	10	RRAGD	58528	Hs.31712	Ras-related GTP binding D	6	-90131055	NA	NA	GO:0000166 /// GO:0005515 /// GO:0005525 /// GO:0046982	nucleotide binding /// protein binding /// GTP binding /// protein heterodimerization activity	GO:0005634 /// GO:0005737	nucleus /// cytoplasm
100132767_at	41.3322	34.0418	36.989	33.181	29.2751	31.9624	0.172763	4.20845	0.337425	7.71397	37.4544	3.66741	31.4728	1.99848	-1.19005	-3.04683	0.0176418	0.411595	0.29616	4	LOC100132767	100132767	NA	hypothetical LOC100132767	16	NA	NA	NA	NA	NA	NA	NA
7124_at	24.1986	22.5784	27.0466	21.1927	21.1272	19.7228	0.163322	2.63608	0.295057	4.47577	24.6079	2.26208	20.6809	0.830397	-1.18988	-3.41333	0.0104677	0.406569	0.292543	11	TNF	7124	Hs.241570	tumor necrosis factor (TNF superfamily, member 2)	6	31651328 /// 2989472 /// 2790934	GO:0000060 /// GO:0000122 /// GO:0000187 /// GO:0001775 /// GO:0001934 /// GO:0002037 /// GO:0002439 /// GO:0002740 /// GO:0042742 /// GO:0009615 /// GO:0007165 /// GO:0006006 /// GO:0006916 /// GO:0006919 /// GO:0006927 /// GO:0009612 /// GO:0006954 /// GO:0006959 /// GO:0019722 /// GO:0007275 /// GO:0009887 /// GO:0050796 /// GO:0008285 /// GO:0008625 /// GO:0009651 /// GO:0010940 /// GO:001648…	protein import into nucleus, translocation /// negative regulation of transcription from RNA polymerase II promoter /// activation of MAPK activity /// cell activation /// positive regulation of protein amino acid phosphorylation /// negative regulation of L-glutamate transport /// chronic inflammatory response to antigenic stimulus /// negative regulation of cytokine secretion during immune resp…	GO:0005125 /// GO:0005164 /// GO:0042802	cytokine activity /// tumor necrosis factor receptor binding /// identical protein binding	GO:0005886 /// GO:0001891 /// GO:0005576 /// GO:0005887 /// GO:0005615 /// GO:0009897 /// GO:0045121 /// GO:0055037	plasma membrane /// phagocytic cup /// extracellular region /// integral to plasma membrane /// extracellular space /// external side of plasma membrane /// membrane raft /// recycling endosome
9077_at	13.4608	12.1594	12.9942	11.9776	10.7927	9.69513	0.175863	1.39838	0.422541	3.29912	12.8715	0.659321	10.8218	1.14151	-1.1894	-3.09928	0.0163551	0.411595	0.29616	11	DIRAS3	9077	Hs.194695	DIRAS family, GTP-binding RAS-like 3	1	-68284232	GO:0000079 /// GO:0006349 /// GO:0007264	regulation of cyclin-dependent protein kinase activity /// genetic imprinting /// small GTPase mediated signal transduction	GO:0000166 /// GO:0003924 /// GO:0005525	nucleotide binding /// GTPase activity /// GTP binding	GO:0005886	plasma membrane
143686_at	239.776	227.712	242.802	199.91	193.463	204.054	0.142234	21.4822	0.309629	46.3128	236.763	7.98351	199.142	5.33723	-1.18891	-5.30915	0.000957257	0.370427	0.266537	14	SESN3	143686	Hs.659934	sestrin 3	11	-94545780	GO:0007050	cell cycle arrest	NA	NA	GO:0005634	nucleus
126205_at	67.4598	65.2138	71.4685	55.4374	64.3631	52.0347	0.175951	7.41775	0.374555	15.4252	68.0474	3.16847	57.2784	6.36709	-1.18801	-3.06777	0.0171155	0.411595	0.29616	10	NLRP8	126205	Hs.446925	NLR family, pyrin domain containing 8	19	61151009	NA	NA	GO:0000166 /// GO:0005515 /// GO:0005524	nucleotide binding /// protein binding /// ATP binding	GO:0005737	cytoplasm
5033_at	1103.94	947.263	1067.09	961.252	854.076	809.626	0.174431	115.011	0.398356	257.465	1039.43	81.9203	874.985	77.9453	-1.18794	-3.00764	0.0186728	0.411595	0.29616	5	P4HA1	5033	Hs.500047, Hs.593005	prolyl 4-hydroxylase, alpha polypeptide I	10	-74436987	GO:0055114	oxidation reduction	GO:0004656 /// GO:0005488 /// GO:0046872 /// GO:0005506 /// GO:0016702 /// GO:0016705 /// GO:0031418	procollagen-proline 4-dioxygenase activity /// binding /// metal ion binding /// iron ion binding /// oxidoreductase activity, acting on single donors with incorporation of molecular oxygen, incorporation of two atoms of oxygen /// oxidoreductase activity, acting on paired donors, with incorporation or reduction of molecular oxygen /// L-ascorbic acid binding	GO:0005739 /// GO:0005783 /// GO:0005788	mitochondrion /// endoplasmic reticulum /// endoplasmic reticulum lumen
79983_at	258.442	261.761	281.29	217.106	223.027	234.923	0.14644	25.0357	0.269853	44.6553	267.164	12.3454	225.018	9.07379	-1.1873	-4.59979	0.0022028	0.370427	0.266537	17	POF1B	79983	Hs.267038	premature ovarian failure, 1B	X	-84419050	NA	NA	GO:0003779	actin binding	NA	NA
9744_at	38.771	40.5163	40.891	29.4011	37.0238	34.806	0.178506	4.31603	0.462633	11.1152	40.0594	1.13146	33.7436	3.92084	-1.18717	-2.99359	0.0190577	0.411595	0.29616	20	ACAP1	9744	Hs.337242	ArfGAP with coiled-coil, ankyrin repeat and PH domains 1	17	7180571	GO:0006629 /// GO:0007242 /// GO:0015031 /// GO:0032312	lipid metabolic process /// intracellular signaling cascade /// protein transport /// regulation of ARF GTPase activity	GO:0005515 /// GO:0004629 /// GO:0046872 /// GO:0008060 /// GO:0008270	protein binding /// phospholipase C activity /// metal ion binding /// ARF GTPase activator activity /// zinc ion binding	NA	NA
1114_at	23.8448	24.1986	21.3075	18.3854	19.0653	21.027	0.161904	2.38501	0.375118	5.45945	23.117	1.57698	19.4926	1.3717	-1.18594	-3.42741	0.0102635	0.406569	0.292543	11	CHGB	1114	Hs.516874	chromogranin B (secretogranin 1)	20	5839973	NA	NA	GO:0005515 /// GO:0005179	protein binding /// hormone activity	GO:0005576	extracellular region
83447_at	9.97459	8.01493	8.76538	7.33364	7.74081	7.50374	0.166946	0.994619	0.257286	1.43174	8.9183	0.988739	7.52606	0.2045	-1.18499	-3.00376	0.0187783	0.411595	0.29616	11	SLC25A31	83447	Hs.149030	solute carrier family 25 (mitochondrial carrier /// adenine nucleotide translocator), member 31	4	128871004	GO:0006810	transport	GO:0005215 /// GO:0005488	transporter activity /// binding	GO:0016020 /// GO:0005739 /// GO:0016021 /// GO:0005743 /// GO:0005929 /// GO:0019861	membrane /// mitochondrion /// integral to membrane /// mitochondrial inner membrane /// cilium /// flagellum
1149_at	20.0992	23.6562	20.0767	17.267	18.5901	18.0187	0.161181	2.27556	0.219124	2.83223	21.2774	2.06018	17.9586	0.663639	-1.1848	-3.28224	0.0125912	0.410204	0.295159	9	CIDEA	1149	Hs.249129	cell death-inducing DFFA-like effector a	18	12244317 /// 12244627	GO:0001659 /// GO:0006309 /// GO:0006629 /// GO:0008219 /// GO:0008630 /// GO:0010890 /// GO:0019915 /// GO:0030512 /// GO:0032720 /// GO:0043066 /// GO:0050710 /// GO:0050995	temperature homeostasis /// DNA fragmentation involved in apoptosis /// lipid metabolic process /// cell death /// DNA damage response, signal transduction resulting in induction of apoptosis /// positive regulation of sequestering of triglyceride /// lipid storage /// negative regulation of transforming growth factor beta receptor signaling pathway /// negative regulation of tumor necrosis facto…	GO:0005515 /// GO:0042803	protein binding /// protein homodimerization activity	GO:0005622 /// GO:0005739 /// GO:0005634 /// GO:0005737 /// GO:0005740 /// GO:0005811	intracellular /// mitochondrion /// nucleus /// cytoplasm /// mitochondrial envelope /// lipid particle
28316_at	14.4621	14.1877	11.9223	11.251	11.1219	11.8745	0.166394	1.47492	0.351234	3.06577	13.524	1.39394	11.4158	0.402447	-1.18468	-3.03431	0.0179645	0.411595	0.29616	10	CDH20	28316	Hs.671510	cadherin 20, type 2	18	57308754	GO:0007156	homophilic cell adhesion	GO:0005515 /// GO:0005509	protein binding /// calcium ion binding	GO:0005886 /// GO:0016021	plasma membrane /// integral to membrane
84328_at	756.316	754.403	774.92	643.813	672.334	614.104	0.140904	67.8272	0.300506	142.212	761.88	11.3339	643.417	29.1171	-1.18412	-5.04098	0.00130089	0.370427	0.266537	9	LZIC	84328	Hs.327252	leucine zipper and CTNNBIP1 domain containing	1	-9912362	NA	NA	GO:0008013	beta-catenin binding	NA	NA
79366_at	28.6099	27.9502	29.8051	24.0959	23.4703	25.3972	0.14149	2.59368	0.28568	5.13963	28.7884	0.940237	24.3211	0.983005	-1.18368	-4.86381	0.00160191	0.370427	0.266537	21	NSBP1	79366	Hs.282204	nucleosomal binding protein 1	X	-80255855	GO:0006356	regulation of transcription from RNA polymerase I promoter	GO:0003677 /// GO:0003682 /// GO:0016563	DNA binding /// chromatin binding /// transcription activator activity	GO:0000785 /// GO:0005634 /// GO:0005654 /// GO:0005730	chromatin /// nucleus /// nucleoplasm /// nucleolus
785_at	21.3362	21.5276	19.9371	19.2014	17.4341	16.5237	0.154663	2.03513	0.368768	4.81251	20.9336	0.868284	17.7198	1.36152	-1.18137	-3.67351	0.00730661	0.378921	0.27265	11	CACNB4	785	Hs.120725	calcium channel, voltage-dependent, beta 4 subunit	2	-152397533	GO:0006811 /// GO:0006816 /// GO:0051925	ion transport /// calcium ion transport /// regulation of calcium ion transport via voltage-gated calcium channel activity	GO:0005515 /// GO:0005509 /// GO:0005244 /// GO:0005245	protein binding /// calcium ion binding /// voltage-gated ion channel activity /// voltage-gated calcium channel activity	GO:0005829 /// GO:0005891 /// GO:0009898	cytosol /// voltage-gated calcium channel complex /// internal side of plasma membrane
7019_at	1521.99	1483.63	1565.69	1311.94	1231.35	1326.24	0.139094	134.674	0.305714	290.637	1523.77	41.0609	1289.85	51.1583	-1.18136	-4.93814	0.00146717	0.370427	0.266537	25	TFAM	7019	Hs.642966	transcription factor A, mitochondrial	10	59815181	GO:0006261 /// GO:0006356 /// GO:0006390 /// GO:0045449	DNA-dependent DNA replication /// regulation of transcription from RNA polymerase I promoter /// transcription from mitochondrial promoter /// regulation of transcription	GO:0003700	transcription factor activity	GO:0005739 /// GO:0005634 /// GO:0042645	mitochondrion /// nucleus /// mitochondrial nucleoid
6801_at	42.379	42.3985	39.3696	32.8869	36.4985	35.7051	0.146455	3.84206	0.365835	9.49205	41.3823	1.74315	35.0302	1.89801	-1.18133	-4.17829	0.00374155	0.370427	0.266537	13	STRN	6801	Hs.656726	striatin, calmodulin binding protein	2	-36928975	GO:0008150	biological_process	GO:0005516	calmodulin binding	GO:0005886 /// GO:0005575 /// GO:0005634 /// GO:0005737 /// GO:0005856	plasma membrane /// cellular_component /// nucleus /// cytoplasm /// cytoskeleton
245938_at	10.2826	9.93065	10.1982	9.20634	7.9785	8.60193	0.147869	0.936585	0.354127	2.21971	10.1371	0.183737	8.59559	0.613945	-1.17934	-4.02618	0.0045594	0.372938	0.268345	9	DEFB125	245938	Hs.380220	defensin, beta 125	20	16350	GO:0042742	defense response to bacterium	NA	NA	GO:0005576	extracellular region
638_at	134.776	130.178	153.358	116.445	127.093	111.227	0.16365	14.8665	0.277061	23.5495	139.437	12.2728	118.255	8.08626	-1.17913	-3.03675	0.0179011	0.411595	0.29616	9	BIK	638	Hs.475055	BCL2-interacting killer (apoptosis-inducing)	22	41836700	GO:0006917 /// GO:0007283 /// GO:0008584 /// GO:0042981	induction of apoptosis /// spermatogenesis /// male gonad development /// regulation of apoptosis	GO:0005515	protein binding	GO:0016020 /// GO:0016021 /// GO:0005740	membrane /// integral to membrane /// mitochondrial envelope
57834_at	10.9519	11.2816	10.775	9.07178	9.11205	9.81389	0.138204	0.965945	0.271723	1.88011	11.0029	0.257102	9.33258	0.417317	-1.17897	-4.82256	0.00168253	0.370427	0.266537	9	CYP4F11	57834	Hs.187393	cytochrome P450, family 4, subfamily F, polypeptide 11	19	-15884179	GO:0055114 /// GO:0006954	oxidation reduction /// inflammatory response	GO:0009055 /// GO:0004497 /// GO:0046872 /// GO:0020037 /// GO:0070330	electron carrier activity /// monooxygenase activity /// metal ion binding /// heme binding /// aromatase activity	GO:0016020 /// GO:0016021 /// GO:0005783 /// GO:0005575 /// GO:0005792	membrane /// integral to membrane /// endoplasmic reticulum /// cellular_component /// microsome
27063_at	48.9406	48.9015	54.2769	44.5565	43.9462	40.5769	0.147938	4.83283	0.270376	8.36377	50.7063	3.09227	43.0265	2.1433	-1.17849	-3.82332	0.0059668	0.374312	0.269333	11	ANKRD1	27063	Hs.448589	ankyrin repeat domain 1 (cardiac muscle)	10	-92661836	GO:0006952 /// GO:0007165 /// GO:0006357	defense response /// signal transduction /// regulation of transcription from RNA polymerase II promoter	GO:0005515 /// GO:0003677 /// GO:0003714	protein binding /// DNA binding /// transcription corepressor activity	GO:0005634 /// GO:0005737 /// GO:0005667 /// GO:0031674	nucleus /// cytoplasm /// transcription factor complex /// I band
374470_at	26.909	32.2687	30.0583	23.7771	26.0157	25.9375	0.159927	3.10286	0.338192	6.28122	29.7453	2.69348	25.2434	1.27049	-1.17834	-3.11152	0.0160691	0.411595	0.29616	6	C12orf42	374470	Hs.534649	chromosome 12 open reading frame 42	12	-102219862	NA	NA	NA	NA	NA	NA
6291_at	38.9802	43.3665	38.7667	31.7216	37.3944	33.6734	0.161575	4.14862	0.297278	7.25866	40.3712	2.59626	34.2631	2.88202	-1.17827	-3.17206	0.0147315	0.411595	0.29616	11	SAA4	6291	Hs.654493	serum amyloid A4, constitutive	11	-18209479	GO:0006953	acute-phase response	NA	NA	GO:0005576 /// GO:0034364	extracellular region /// high-density lipoprotein particle
23008_at	99.8644	113.683	108.517	85.6922	100	87.6693	0.162316	11.073	0.340684	22.8247	107.355	6.98228	91.1207	7.75343	-1.17816	-3.13503	0.0155351	0.411595	0.29616	12	KLHDC10	23008	Hs.520710	kelch domain containing 10	7	129497584	NA	NA	NA	NA	NA	NA
195827_at	603.661	568.462	600.492	495.3	511.613	497.822	0.133722	50.7395	0.277842	105.192	590.872	19.4718	501.579	8.78134	-1.17802	-5.23769	0.00103779	0.370427	0.266537	10	C9orf21	195827	Hs.44640	chromosome 9 open reading frame 21	9	-98443353	NA	NA	NA	NA	NA	NA
23568_at	829.568	700.605	746.745	602.404	665.034	665.793	0.158904	78.5797	0.309884	144.341	758.972	65.345	644.41	36.3805	-1.17778	-3.15688	0.0150554	0.411595	0.29616	9	ARL2BP	23568	Hs.632873, Hs.645184	ADP-ribosylation factor-like 2 binding protein	16	55836538	GO:0007165	signal transduction	GO:0005083	small GTPase regulator activity	GO:0005739 /// GO:0005737 /// GO:0005758 /// GO:0005813	mitochondrion /// cytoplasm /// mitochondrial intermembrane space /// centrosome
7472_at	27.9702	29.6627	31.4021	24.3494	27.1656	24.1616	0.151434	2.87381	0.295933	5.50108	29.6783	1.71601	25.2255	1.68275	-1.17652	-3.54728	0.00868862	0.397948	0.28634	11	WNT2	7472	Hs.567356	wingless-type MMTV integration site family member 2	7	-116703923	GO:0001764 /// GO:0001937 /// GO:0007223 /// GO:0007268 /// GO:0007275 /// GO:0007420 /// GO:0007595 /// GO:0042493 /// GO:0030317 /// GO:0030321 /// GO:0030324 /// GO:0031116 /// GO:0042311 /// GO:0043434 /// GO:0043627 /// GO:0046777	neuron migration /// negative regulation of endothelial cell proliferation /// Wnt receptor signaling pathway, calcium modulating pathway /// synaptic transmission /// multicellular organismal development /// brain development /// lactation /// response to drug /// sperm motility /// transepithelial chloride transport /// lung development /// positive regulation of microtubule polymerization /// …	GO:0004713 /// GO:0004871 /// GO:0005201 /// GO:0019900 /// GO:0019905 /// GO:0050998	protein tyrosine kinase activity /// signal transducer activity /// extracellular matrix structural constituent /// kinase binding /// syntaxin binding /// nitric-oxide synthase binding	GO:0005886 /// GO:0005739 /// GO:0005576 /// GO:0005829 /// GO:0005578 /// GO:0005624 /// GO:0005625 /// GO:0005925 /// GO:0009925 /// GO:0016324 /// GO:0019861 /// GO:0030659 /// GO:0045121	plasma membrane /// mitochondrion /// extracellular region /// cytosol /// proteinaceous extracellular matrix /// membrane fraction /// soluble fraction /// focal adhesion /// basal plasma membrane /// apical plasma membrane /// flagellum /// cytoplasmic vesicle membrane /// membrane raft
375189_at	42.754	39.7302	42.6336	34.8824	35.1224	36.3653	0.135	3.62516	0.289491	7.75118	41.7059	1.71212	35.4567	0.795935	-1.17625	-4.83101	0.00166566	0.370427	0.266537	3	PFN4	375189	Hs.442718	profilin family, member 4	2	-24191747	GO:0030036	actin cytoskeleton organization	GO:0003779	actin binding	GO:0005737 /// GO:0015629	cytoplasm /// actin cytoskeleton
10150_at	127.492	128.956	142.51	115.653	109.342	114.283	0.141601	12.2704	0.238032	19.614	132.986	8.28062	113.093	3.3197	-1.17591	-4.07761	0.00426296	0.370427	0.266537	33	MBNL2	10150	Hs.657347	muscleblind-like 2 (Drosophila)	13	96672574	NA	NA	GO:0003723 /// GO:0046872 /// GO:0008270	RNA binding /// metal ion binding /// zinc ion binding	GO:0005634 /// GO:0005737	nucleus /// cytoplasm
11181_at	70.9913	70.4312	62.7901	55.7959	60.371	57.5388	0.14623	6.44612	0.336056	14.6353	68.0709	4.58183	57.9019	2.30905	-1.17562	-3.72394	0.0068225	0.374312	0.269333	7	TREH	11181	Hs.129712	trehalase (brush-border membrane glycoprotein)	11	-118034151	GO:0008152 /// GO:0005993	metabolic process /// trehalose catabolic process	GO:0004555 /// GO:0016798	alpha,alpha-trehalase activity /// hydrolase activity, acting on glycosyl bonds	GO:0005886 /// GO:0046658	plasma membrane /// anchored to plasma membrane
80243_at	17.8052	16.6251	20.0132	16.323	14.983	15.0232	0.158525	1.9001	0.248979	2.82228	18.1479	1.71984	15.443	0.762292	-1.17515	-3.03699	0.0178948	0.411595	0.29616	8	PREX2	80243	Hs.591867	phosphatidylinositol-3,4,5-trisphosphate-dependent Rac exchange factor 2	8	69027156	GO:0007186 /// GO:0007242 /// GO:0035023	G-protein coupled receptor protein signaling pathway /// intracellular signaling cascade /// regulation of Rho protein signal transduction	GO:0005515 /// GO:0005085 /// GO:0030675 /// GO:0030676	protein binding /// guanyl-nucleotide exchange factor activity /// Rac GTPase activator activity /// Rac guanyl-nucleotide exchange factor activity	GO:0005622	intracellular
23064_at	295.584	303.812	328.664	266.806	263.053	259.91	0.13686	27.584	0.225164	43.9014	309.353	17.2222	263.257	3.45241	-1.1751	-4.44629	0.00266342	0.370427	0.266537	33	SETX	23064	Hs.460317	senataxin	9	-134126647	GO:0006302 /// GO:0006396 /// GO:0006974 /// GO:0008219	double-strand break repair /// RNA processing /// response to DNA damage stimulus /// cell death	GO:0000166 /// GO:0003677 /// GO:0003678 /// GO:0005524 /// GO:0016787	nucleotide binding /// DNA binding /// DNA helicase activity /// ATP binding /// hydrolase activity	GO:0005634 /// GO:0005737 /// GO:0005654 /// GO:0005730	nucleus /// cytoplasm /// nucleoplasm /// nucleolus
1840_at	51.3225	50.2094	46.6278	39.1411	39.9123	47.0351	0.16541	5.12068	0.359272	11.0683	49.3866	2.45314	42.0295	4.35209	-1.17504	-2.97806	0.019493	0.411595	0.29616	11	DTX1	1840	Hs.372152	deltex homolog 1 (Drosophila)	12	111980044	GO:0006366 /// GO:0008593 /// GO:0010001 /// GO:0045665	transcription from RNA polymerase II promoter /// regulation of Notch signaling pathway /// glial cell differentiation /// negative regulation of neuron differentiation	GO:0005515 /// GO:0003713 /// GO:0005112 /// GO:0046872 /// GO:0008270 /// GO:0017124 /// GO:0030528	protein binding /// transcription coactivator activity /// Notch binding /// metal ion binding /// zinc ion binding /// SH3 domain binding /// transcription regulator activity	GO:0005634 /// GO:0005737	nucleus /// cytoplasm
25946_at	39.0956	37.9426	39.0499	33.6876	30.1105	35.0033	0.148188	3.56313	0.375051	8.93938	38.6961	0.652879	32.9338	2.53197	-1.17496	-3.75853	0.00651045	0.374312	0.269333	11	ZNF385A	25946	Hs.505653	zinc finger protein 385A	12	-53049186	GO:0045449	regulation of transcription	GO:0005515 /// GO:0003677 /// GO:0046872 /// GO:0008270	protein binding /// DNA binding /// metal ion binding /// zinc ion binding	GO:0005622 /// GO:0005634 /// GO:0005737 /// GO:0005730	intracellular /// nucleus /// cytoplasm /// nucleolus
7058_at	14.7143	16.7579	14.6802	13.5141	12.2454	13.5218	0.153437	1.5349	0.264978	2.4689	15.3841	1.18984	13.0938	0.734715	-1.17492	-3.30388	0.0122112	0.406569	0.292543	9	THBS2	7058	Hs.371147	thrombospondin 2	6	-169357799	GO:0007155	cell adhesion	GO:0005515 /// GO:0005509 /// GO:0005198 /// GO:0008201	protein binding /// calcium ion binding /// structural molecule activity /// heparin binding	GO:0005576 /// GO:0031093	extracellular region /// platelet alpha granule lumen
199_at	242.829	231.704	243.741	209.284	210.756	191.52	0.139	21.0572	0.342443	51.3087	239.425	6.70153	203.854	10.7064	-1.17449	-4.34597	0.00302099	0.370427	0.266537	31	AIF1	199	Hs.76364	allograft inflammatory factor 1	6	31690972 /// 31691011 /// 31691767 /// 3029118 /// 3029157 /// 3029913 /// 2830581 /// 2830620 /// 2831376	GO:0006950 /// GO:0006954 /// GO:0007050 /// GO:0008285	response to stress /// inflammatory response /// cell cycle arrest /// negative regulation of cell proliferation	GO:0005509	calcium ion binding	GO:0005634	nucleus
729642_at	956.158	791.243	827.65	709.997	760.116	725.079	0.156504	89.8706	0.221208	117.653	858.35	86.6382	731.73	25.7135	-1.17304	-3.00489	0.0187475	0.411595	0.29616	6	NA	729642	NA	NA	NA	NA	NA	NA	NA	NA	NA	NA
3998_at	76.0596	78.8546	76.6192	68.9847	60.0609	68.4226	0.146695	7.03901	0.351281	16.5583	77.1778	1.47888	65.8227	4.9978	-1.17251	-3.71002	0.00695257	0.374312	0.269333	20	LMAN1	3998	Hs.465295	lectin, mannose-binding, 1	18	-55146036	GO:0006457 /// GO:0007596 /// GO:0016192 /// GO:0006888 /// GO:0015031	protein folding /// blood coagulation /// vesicle-mediated transport /// ER to Golgi vesicle-mediated transport /// protein transport	GO:0051082 /// GO:0005529 /// GO:0005537	unfolded protein binding /// sugar binding /// mannose binding	GO:0000139 /// GO:0016020 /// GO:0016021 /// GO:0005783 /// GO:0005789 /// GO:0005793 /// GO:0005794 /// GO:0030017	Golgi membrane /// membrane /// integral to membrane /// endoplasmic reticulum /// endoplasmic reticulum membrane /// ER-Golgi intermediate compartment /// Golgi apparatus /// sarcomere
80067_at	65.2139	62.7332	70.9733	60.6195	57.0572	52.0229	0.155371	6.56296	0.326032	13.191	66.3068	4.22737	56.5665	4.31923	-1.17219	-3.17644	0.0146394	0.411595	0.29616	22	DCAF17	80067	Hs.659439	DDB1 and CUL4 associated factor 17	2	171999104	NA	NA	NA	NA	GO:0016020 /// GO:0016021 /// GO:0005634 /// GO:0005730	membrane /// integral to membrane /// nucleus /// nucleolus
392307_at	20.952	20.0313	24.1119	17.6902	18.8899	18.9608	0.155774	2.25367	0.24414	3.26183	21.6984	2.14026	18.5136	0.713997	-1.17202	-3.00559	0.0187286	0.411595	0.29616	9	C9orf128	392307	Hs.128075	chromosome 9 open reading frame 128	9	-35807013	NA	NA	NA	NA	NA	NA
51393_at	31.9825	32.2752	31.8606	27.5026	28.0484	26.5162	0.127906	2.61545	0.270409	5.4663	32.0394	0.21311	27.3557	0.776571	-1.17122	-5.35267	0.000911622	0.370427	0.266537	21	TRPV2	51393	Hs.279746	transient receptor potential cation channel, subfamily V, member 2	17	16259612	GO:0006811 /// GO:0006816 /// GO:0007600 /// GO:0009266	ion transport /// calcium ion transport /// sensory perception /// response to temperature stimulus	GO:0005509 /// GO:0005262	calcium ion binding /// calcium channel activity	GO:0005886 /// GO:0005622 /// GO:0005887 /// GO:0005737 /// GO:0042470	plasma membrane /// intracellular /// integral to plasma membrane /// cytoplasm /// melanosome
440730_at	61.3963	57.3223	68.9804	52.8225	51.8484	55.6315	0.153158	6.369	0.243853	9.54792	62.5663	5.91645	53.4341	1.96432	-1.17091	-3.07288	0.0169897	0.411595	0.29616	11	TRIM67	440730	Hs.655089	tripartite motif-containing 67	1	229365296	NA	NA	GO:0005515 /// GO:0046872 /// GO:0008270	protein binding /// metal ion binding /// zinc ion binding	GO:0005622 /// GO:0005737 /// GO:0005856	intracellular /// cytoplasm /// cytoskeleton
57214_at	48.9345	45.0448	44.606	42.6133	36.563	39.1958	0.150947	4.42391	0.300979	8.48187	46.1951	2.38251	39.4573	3.03363	-1.17076	-3.34038	0.0115976	0.406569	0.292543	20	KIAA1199	57214	Hs.459088	KIAA1199	15	78858766	NA	NA	NA	NA	NA	NA
23630_at	27.0682	26.9047	24.4107	21.6067	22.4119	22.964	0.13731	2.32517	0.316382	5.29804	26.1279	1.48939	22.3275	0.682578	-1.17021	-4.03602	0.00450096	0.371663	0.267427	10	KCNE1L	23630	Hs.522753	KCNE1-like	X	-108753584	GO:0008016	regulation of heart contraction	NA	NA	GO:0016020 /// GO:0016021 /// GO:0008076	membrane /// integral to membrane /// voltage-gated potassium channel complex
91298_at	415.439	392.027	432.911	326.15	368.453	365.496	0.146564	38.4027	0.349102	89.2892	413.459	20.5138	353.366	23.6165	-1.17006	-3.5133	0.00910689	0.402767	0.289808	15	C12orf29	91298	Hs.591009	chromosome 12 open reading frame 29	12	86953398	NA	NA	NA	NA	NA	NA
5366_at	27.078	24.0993	26.7193	21.899	21.4116	23.2685	0.142044	2.38705	0.31949	5.3077	25.9655	1.62616	22.1931	0.962752	-1.16999	-3.6884	0.00715998	0.377928	0.271935	22	PMAIP1	5366	Hs.96	phorbol-12-myristate-13-acetate-induced protein 1	18	55718171	GO:0001836 /// GO:0006917 /// GO:0006919 /// GO:0006921 /// GO:0006926 /// GO:0043331	release of cytochrome c from mitochondria /// induction of apoptosis /// activation of caspase activity /// cell structure disassembly during apoptosis /// virus-infected cell apoptosis /// response to dsRNA	GO:0005515	protein binding	GO:0005739	mitochondrion
57684_at	56.6303	57.835	51.8567	48.2171	50.1133	43.8271	0.14911	5.25563	0.369751	12.8032	55.4407	3.16174	47.3858	3.22448	-1.16998	-3.36179	0.0112531	0.406569	0.292543	11	ZBTB26	57684	Hs.5638	zinc finger and BTB domain containing 26	9	-124720198	GO:0008150 /// GO:0045449	biological_process /// regulation of transcription	GO:0005515 /// GO:0003674 /// GO:0003677 /// GO:0046872 /// GO:0008270	protein binding /// molecular_function /// DNA binding /// metal ion binding /// zinc ion binding	GO:0005622 /// GO:0005575 /// GO:0005634	intracellular /// cellular_component /// nucleus
7035_at	272.121	285.175	298.472	238.302	233.431	260.202	0.141	25.728	0.288853	51.7443	285.256	13.1757	243.978	14.2596	-1.16919	-3.78799	0.00625691	0.374312	0.269333	42	TFPI	7035	Hs.516578	tissue factor pathway inhibitor (lipoprotein-associated coagulation inhibitor)	2	-188051550 /// -188037202	GO:0007598	blood coagulation, extrinsic pathway	GO:0004867	serine-type endopeptidase inhibitor activity	GO:0005886 /// GO:0005576 /// GO:0005615	plasma membrane /// extracellular region /// extracellular space
318_at	218.669	209.31	205.146	166.909	194.137	180.527	0.145525	19.3058	0.32658	42.401	211.042	6.9258	180.524	13.6139	-1.16905	-3.57099	0.00840894	0.39571	0.28473	10	NUDT2	318	Hs.493767	nudix (nucleoside diphosphate linked moiety X)-type motif 2	9	34319503	GO:0006139 /// GO:0006917	nucleobase, nucleoside, nucleotide and nucleic acid metabolic process /// induction of apoptosis	GO:0000166 /// GO:0004081 /// GO:0005525 /// GO:0008803 /// GO:0016787	nucleotide binding /// bis(5'-nucleosyl)-tetraphosphatase (asymmetrical) activity /// GTP binding /// bis(5'-nucleosyl)-tetraphosphatase (symmetrical) activity /// hydrolase activity	NA	NA
10600_at	718.837	718.737	782.797	633.351	655.259	610.931	0.134795	64.6056	0.234655	107.906	740.124	36.9564	633.18	22.1644	-1.1689	-4.18552	0.00370684	0.370427	0.266537	28	USP16	10600	Hs.99819	ubiquitin specific peptidase 16	21	29318808	GO:0006511 /// GO:0007049 /// GO:0007067 /// GO:0016568 /// GO:0016578 /// GO:0045449 /// GO:0045893 /// GO:0051289 /// GO:0051301	ubiquitin-dependent protein catabolic process /// cell cycle /// mitosis /// chromatin modification /// histone deubiquitination /// regulation of transcription /// positive regulation of transcription, DNA-dependent /// protein homotetramerization /// cell division	GO:0004197 /// GO:0003713 /// GO:0042393 /// GO:0004221 /// GO:0008233 /// GO:0004843 /// GO:0046872 /// GO:0008270 /// GO:0043130	cysteine-type endopeptidase activity /// transcription coactivator activity /// histone binding /// ubiquitin thiolesterase activity /// peptidase activity /// ubiquitin-specific protease activity /// metal ion binding /// zinc ion binding /// ubiquitin binding	GO:0005634 /// GO:0005737	nucleus /// cytoplasm
56923_at	22.9296	24.1986	26.2643	20.008	21.9575	20.8419	0.14382	2.29144	0.274342	4.19053	24.4642	1.68318	20.9358	0.978123	-1.16853	-3.49568	0.00933221	0.405984	0.292123	7	NMUR2	56923	Hs.283093	neuromedin U receptor 2	5	-151751294	GO:0002023 /// GO:0007165 /// GO:0006816 /// GO:0006940 /// GO:0007200 /// GO:0007204 /// GO:0007218 /// GO:0007267 /// GO:0007417 /// GO:0007625 /// GO:0007631 /// GO:0019226 /// GO:0048016 /// GO:0043006 /// GO:0048265 /// GO:0050482 /// GO:0051789	reduction of food intake in response to dietary excess /// signal transduction /// calcium ion transport /// regulation of smooth muscle contraction /// activation of phospholipase C activity by G-protein coupled receptor protein signaling pathway coupled to IP3 second messenger /// elevation of cytosolic calcium ion concentration /// neuropeptide signaling pathway /// cell-cell signaling /// cen…	GO:0001607 /// GO:0004872 /// GO:0004930 /// GO:0005229 /// GO:0005525	neuromedin U receptor activity /// receptor activity /// G-protein coupled receptor activity /// intracellular calcium activated chloride channel activity /// GTP binding	GO:0005886 /// GO:0016021	plasma membrane /// integral to membrane
49855_at	233.146	233.879	229.864	207.916	198.095	190.464	0.130044	19.1973	0.29171	42.6813	232.296	2.13814	198.825	8.74851	-1.16834	-4.74233	0.00185243	0.370427	0.266537	21	SCAPER	49855	Hs.458986	S-phase cyclin A-associated protein in the ER	15	-74427583	NA	NA	GO:0046872 /// GO:0008270	metal ion binding /// zinc ion binding	GO:0005622 /// GO:0005783 /// GO:0005634	intracellular /// endoplasmic reticulum /// nucleus
442444_at	96.7745	100.933	88.81	78.9202	83.8651	82.4593	0.138773	8.63472	0.294233	17.8543	95.5059	6.16028	81.7482	2.548	-1.16829	-3.77854	0.00633706	0.374312	0.269333	5	FAM47C	442444	Hs.535216	family with sequence similarity 47, member C	X	36936390	NA	NA	NA	NA	NA	NA
57509_at	670.096	630.192	702.969	594.154	578.213	542.587	0.139028	59.8394	0.304512	127.509	667.753	36.4451	571.652	26.4021	-1.16811	-3.80784	0.00609208	0.374312	0.269333	31	MTUS1	57509	Hs.7946	mitochondrial tumor suppressor 1	8	-17545583	NA	NA	NA	NA	GO:0005886 /// GO:0005739 /// GO:0005634 /// GO:0005794	plasma membrane /// mitochondrion /// nucleus /// Golgi apparatus
4902_at	26.335	24.8839	29.4165	22.1701	22.4555	24.5524	0.151671	2.68246	0.248364	4.16486	26.8784	2.31465	23.0593	1.30087	-1.16562	-2.97938	0.0194556	0.411595	0.29616	10	NRTN	4902	Hs.234775	neurturin	19	5774817	GO:0000165 /// GO:0001755 /// GO:0007169 /// GO:0021675 /// GO:0031175	MAPKKK cascade /// neural crest cell migration /// transmembrane receptor protein tyrosine kinase signaling pathway /// nerve development /// neuron projection development	GO:0008083	growth factor activity	GO:0005576	extracellular region
402573_at	82.8158	80.2584	80.9761	72.5185	66.6796	70.1971	0.128265	6.64722	0.280252	14.2965	81.3501	1.31907	69.7984	2.93985	-1.1655	-4.64982	0.00207215	0.370427	0.266537	10	C7orf61	402573	Hs.632306	chromosome 7 open reading frame 61	7	-99892173	NA	NA	NA	NA	NA	NA
92689_at	185.822	189.788	180.78	170.975	144.264	162.214	0.147819	17.0297	0.365203	41.5572	185.463	4.51455	159.151	13.6162	-1.16533	-3.30947	0.012115	0.406569	0.292543	10	FAM114A1	92689	Hs.476517	family with sequence similarity 114, member A1	4	38545831	NA	NA	NA	NA	GO:0005737	cytoplasm
221830_at	121.211	117.213	132.324	99.0645	114.38	104.734	0.149408	11.8585	0.291081	22.1466	123.583	7.82969	106.06	7.74354	-1.16522	-3.13872	0.0154529	0.411595	0.29616	22	TWISTNB	221830	Hs.353035	TWIST neighbor	7	-19701609	GO:0006350	transcription	GO:0003899	DNA-directed RNA polymerase activity	GO:0005634 /// GO:0005730	nucleus /// nucleolus
7757_at	9.89391	11.1342	9.88083	8.94358	8.45657	9.12935	0.139981	0.94598	0.226469	1.43734	10.303	0.719868	8.84317	0.34745	-1.16508	-3.51872	0.00903867	0.402767	0.289808	5	ZNF208	7757	Hs.541334	zinc finger protein 208	19	-21940736	GO:0006355	regulation of transcription, DNA-dependent	GO:0003677 /// GO:0046872 /// GO:0008270	DNA binding /// metal ion binding /// zinc ion binding	GO:0005622 /// GO:0005634	intracellular /// nucleus
6286_at	1061.13	974.676	1077.06	913.398	904.793	854.135	0.133996	89.9628	0.31306	206.991	1037.62	55.0915	890.775	32.0217	-1.16485	-3.94432	0.00507845	0.374312	0.269333	11	S100P	6286	Hs.2962	S100 calcium binding protein P	4	6746466	GO:0007613 /// GO:0043542 /// GO:0048168	memory /// endothelial cell migration /// regulation of neuronal synaptic plasticity	GO:0000287 /// GO:0005509 /// GO:0048306	magnesium ion binding /// calcium ion binding /// calcium-dependent protein binding	GO:0005634 /// GO:0005737 /// GO:0043025	nucleus /// cytoplasm /// cell soma
91801_at	342.293	299.745	336.036	290.391	262.876	286.515	0.14527	30.6155	0.354231	73.1596	326.024	22.9727	279.927	14.8934	-1.16468	-3.24221	0.0133278	0.411595	0.29616	7	ALKBH8	91801	Hs.503763	alkB, alkylation repair homolog 8 (E. coli)	11	-106878662	GO:0008152	metabolic process	GO:0003723 /// GO:0016491 /// GO:0008168	RNA binding /// oxidoreductase activity /// methyltransferase activity	NA	NA
90050_at	49.1105	52.6538	50.3259	41.3732	42.7729	46.4844	0.136504	4.40885	0.282606	8.95274	50.6967	1.80051	43.5435	2.6413	-1.16428	-3.82165	0.0059802	0.374312	0.269333	10	FAM181A	90050	Hs.525550	family with sequence similarity 181, member A	14	93455010	NA	NA	NA	NA	NA	NA
79074_at	278.134	287.929	311.745	249.482	253.402	251.126	0.130831	25.1384	0.206777	38.4469	292.603	17.286	251.337	1.96829	-1.16419	-4.1037	0.00412063	0.370427	0.266537	11	C2orf49	79074	Hs.549577	chromosome 2 open reading frame 49	2	105320444	GO:0008150	biological_process	GO:0003674	molecular_function	GO:0005575	cellular_component
222223_at	98.626	82.7201	90.8495	76.4783	79.1291	78.2259	0.143672	8.66521	0.248427	14.3711	90.7318	7.95361	77.9444	1.34762	-1.16406	-3.19945	0.0141655	0.411595	0.29616	21	KIAA1324L	222223	Hs.208093	KIAA1324-like	7	-86347173	GO:0007186	G-protein coupled receptor protein signaling pathway	GO:0005515 /// GO:0004930	protein binding /// G-protein coupled receptor activity	GO:0016020 /// GO:0016021	membrane /// integral to membrane
27160_at	23.4548	26.0078	26.5694	22.2186	21.4303	21.6824	0.134522	2.23247	0.279289	4.57745	25.344	1.66003	21.7771	0.402561	-1.16379	-3.77119	0.00640021	0.374312	0.269333	11	INGX	27160	Hs.158560	inhibitor of growth family, X-linked, pseudogene	X	-70628102	NA	NA	NA	NA	NA	NA
64927_at	92.977	91.1789	91.5548	84.8449	78.2935	73.8822	0.136684	7.90114	0.309408	17.6726	91.9036	0.948419	79.0069	5.51603	-1.16324	-3.8009	0.00614917	0.374312	0.269333	10	TTC23	64927	Hs.513195, Hs.621260	tetratricopeptide repeat domain 23	15	-97494050	NA	NA	GO:0005488	binding	NA	NA
8735_at	32.4248	32.6809	29.509	26.1437	28.4019	26.816	0.135352	2.76305	0.310632	6.28106	31.5382	1.76205	27.1206	1.1595	-1.16289	-3.72269	0.0068341	0.374312	0.269333	9	MYH13	8735	Hs.711142	myosin, heavy chain 13, skeletal muscle	17	-10144907	GO:0006941	striated muscle contraction	GO:0000146 /// GO:0000166 /// GO:0003779 /// GO:0005516 /// GO:0005524	microfilament motor activity /// nucleotide binding /// actin binding /// calmodulin binding /// ATP binding	GO:0005737 /// GO:0005863 /// GO:0016459 /// GO:0030016	cytoplasm /// striated muscle thick filament /// myosin complex /// myofibril
8502_at	1289.78	1240.96	1363.45	1184.23	1046.81	1118.92	0.138871	115.254	0.301122	242.967	1298.06	61.6626	1116.65	68.74	-1.16246	-3.54167	0.0087562	0.397948	0.28634	17	PKP4	8502	Hs.407580	plakophilin 4	2	159021721	GO:0007155	cell adhesion	GO:0005515	protein binding	GO:0030057	desmosome
8826_at	668.307	663.836	759.821	605.966	611.414	583.049	0.138171	64.0123	0.196893	85.2578	697.321	54.1724	600.143	15.0521	-1.16193	-3.4139	0.0104593	0.406569	0.292543	31	IQGAP1	8826	Hs.430551	IQ motif containing GTPase activating protein 1	15	88732476	GO:0007165 /// GO:0051056	signal transduction /// regulation of small GTPase mediated signal transduction	GO:0005095 /// GO:0005099 /// GO:0005516 /// GO:0019903	GTPase inhibitor activity /// Ras GTPase activator activity /// calmodulin binding /// protein phosphatase binding	GO:0005886 /// GO:0005622 /// GO:0005634 /// GO:0005737 /// GO:0005730 /// GO:0005884 /// GO:0031252 /// GO:0043005	plasma membrane /// intracellular /// nucleus /// cytoplasm /// nucleolus /// actin filament /// cell leading edge /// neuron projection
256076_at	9.31354	9.99759	9.48567	8.46466	7.60893	8.71633	0.140115	0.848887	0.318057	1.87674	9.59894	0.355812	8.26331	0.58051	-1.16163	-3.47039	0.00966623	0.405984	0.292123	21	COL29A1	256076	Hs.205403	collagen, type XXIX, alpha 1	3	131547048	GO:0007155	cell adhesion	GO:0005515	protein binding	GO:0005576 /// GO:0005578	extracellular region /// proteinaceous extracellular matrix
84230_at	19.0298	21.1457	21.4321	17.7247	16.6906	18.6235	0.141303	1.87359	0.341323	4.45503	20.5359	1.31214	17.6796	0.967235	-1.16156	-3.30943	0.0121157	0.406569	0.292543	10	LRRC8C	84230	Hs.412836	leucine rich repeat containing 8 family, member C	1	89871231	NA	NA	GO:0005515	protein binding	GO:0016020 /// GO:0016021	membrane /// integral to membrane
645452_at	35.8045	33.3702	31.7511	31.1285	26.5417	29.2263	0.150196	3.21716	0.330301	6.82852	33.6419	2.0403	28.9655	2.30448	-1.16145	-2.98006	0.0194363	0.411595	0.29616	8	RPL21P68	645452	NA	ribosomal protein L21 pseudogene 68	6	NA	NA	NA	NA	NA	NA	NA
22803_at	591.212	542.441	581.714	477.663	490.788	508.685	0.128315	47.4993	0.284316	104.051	571.789	25.856	492.379	15.5718	-1.16128	-4.16821	0.00379046	0.370427	0.266537	16	XRN2	22803	Hs.255932	5'-3' exoribonuclease 2	20	21231941	GO:0000738 /// GO:0016049 /// GO:0006353 /// GO:0006397 /// GO:0006401 /// GO:0007283 /// GO:0045449	DNA catabolic process, exonucleolytic /// cell growth /// transcription termination /// mRNA processing /// RNA catabolic process /// spermatogenesis /// regulation of transcription	GO:0005515 /// GO:0003676 /// GO:0004534 /// GO:0046872 /// GO:0008270 /// GO:0016787	protein binding /// nucleic acid binding /// 5'-3' exoribonuclease activity /// metal ion binding /// zinc ion binding /// hydrolase activity	GO:0005622 /// GO:0005634 /// GO:0005730	intracellular /// nucleus /// nucleolus
285_at	16.9478	16.782	15.6448	13.8341	14.1215	14.5729	0.126463	1.34871	0.278685	2.9479	16.4582	0.709275	14.1762	0.372414	-1.16098	-4.31576	0.0031387	0.370427	0.266537	20	ANGPT2	285	Hs.583870	angiopoietin 2	8	-6344580	GO:0001525 /// GO:0007165 /// GO:0007275 /// GO:0030154	angiogenesis /// signal transduction /// multicellular organismal development /// cell differentiation	GO:0005102	receptor binding	GO:0005576 /// GO:0005615	extracellular region /// extracellular space
161931_at	86.0127	88.0076	80.5731	73.8657	70.4534	74.9813	0.128322	7.04759	0.28788	15.5593	84.8645	3.84793	73.1001	2.359	-1.16093	-4.14149	0.0039236	0.370427	0.266537	8	ADAD2	161931	Hs.8977	adenosine deaminase domain containing 2	16	82782223	GO:0006396	RNA processing	GO:0003725 /// GO:0004000	double-stranded RNA binding /// adenosine deaminase activity	GO:0005622	intracellular
1824_at	339.024	298.798	323.364	282.466	271.748	274.052	0.131689	27.6788	0.25089	51.616	320.395	20.2765	276.089	5.64172	-1.16048	-3.76859	0.00642263	0.374312	0.269333	30	DSC2	1824	Hs.95612	desmocollin 2	18	-26899939	GO:0007155 /// GO:0007156	cell adhesion /// homophilic cell adhesion	GO:0005515 /// GO:0005509	protein binding /// calcium ion binding	GO:0005886 /// GO:0016021 /// GO:0030054 /// GO:0030057	plasma membrane /// integral to membrane /// cell junction /// desmosome
283431_at	100.865	91.1473	89.4593	86.3909	77.9166	78.2603	0.141694	8.64948	0.226269	13.2307	93.824	6.15619	80.8559	4.79648	-1.16039	-3.2431	0.0133109	0.411595	0.29616	11	GAS2L3	283431	Hs.20575	growth arrest-specific 2 like 3	12	99491619	GO:0007050	cell cycle arrest	NA	NA	NA	NA
2557_at	29.8013	27.6514	30.8236	24.96	27.3841	23.8423	0.142768	2.68926	0.321849	5.95894	29.4254	1.61915	25.3955	1.81061	-1.15869	-3.16414	0.0148996	0.411595	0.29616	20	GABRA4	2557	Hs.248112	gamma-aminobutyric acid (GABA) A receptor, alpha 4	4	-46615673	GO:0006811 /// GO:0006821 /// GO:0007214	ion transport /// chloride transport /// gamma-aminobutyric acid signaling pathway	GO:0004890 /// GO:0005216 /// GO:0005230 /// GO:0005254 /// GO:0008503 /// GO:0031404	GABA-A receptor activity /// ion channel activity /// extracellular ligand-gated ion channel activity /// chloride channel activity /// benzodiazepine receptor activity /// chloride ion binding	GO:0005886 /// GO:0005887 /// GO:0030054 /// GO:0034707 /// GO:0045202 /// GO:0045211	plasma membrane /// integral to plasma membrane /// cell junction /// chloride channel complex /// synapse /// postsynaptic membrane
53904_at	16.2682	16.6711	15.9993	14.9847	13.5792	13.7033	0.128028	1.33099	0.260664	2.68908	16.3129	0.338112	14.0891	0.778121	-1.15784	-4.03406	0.00451253	0.371663	0.267427	22	MYO3A	53904	Hs.662630	myosin IIIA	10	26263007	GO:0007601 /// GO:0007605 /// GO:0046777 /// GO:0050896	visual perception /// sensory perception of sound /// protein amino acid autophosphorylation /// response to stimulus	GO:0000166 /// GO:0003779 /// GO:0004674 /// GO:0005516 /// GO:0005524 /// GO:0016740 /// GO:0030898 /// GO:0043531 /// GO:0060002	nucleotide binding /// actin binding /// protein serine/threonine kinase activity /// calmodulin binding /// ATP binding /// transferase activity /// actin-dependent ATPase activity /// ADP binding /// plus-end directed microfilament motor activity	GO:0005737 /// GO:0005856 /// GO:0016459 /// GO:0030175 /// GO:0031941	cytoplasm /// cytoskeleton /// myosin complex /// filopodium /// filamentous actin
23190_at	1927.08	1852.12	1990.51	1718.78	1620.73	1646.81	0.122986	152.996	0.249779	306.357	1923.24	69.2755	1662.11	50.7839	-1.15711	-4.34995	0.00300582	0.370427	0.266537	30	UBXN4	23190	Hs.591242	UBX domain protein 4	2	136215658	GO:0006986	response to unfolded protein	GO:0005515	protein binding	GO:0016020 /// GO:0016021 /// GO:0005783 /// GO:0005634 /// GO:0005635	membrane /// integral to membrane /// endoplasmic reticulum /// nucleus /// nuclear envelope
5290_at	359.402	360.206	351.293	303.139	333.086	289.425	0.134156	30.206	0.312409	69.9769	356.967	4.92978	308.55	22.3278	-1.15692	-3.59025	0.00818892	0.391571	0.281752	11	PIK3CA	5290	Hs.553498, Hs.85701	phosphoinositide-3-kinase, catalytic, alpha polypeptide	3	180349004	GO:0007165 /// GO:0006006 /// GO:0006468 /// GO:0006916 /// GO:0048015 /// GO:0040014 /// GO:0043491 /// GO:0046854	signal transduction /// glucose metabolic process /// protein amino acid phosphorylation /// anti-apoptosis /// phosphoinositide-mediated signaling /// regulation of multicellular organism growth /// protein kinase B signaling cascade /// phosphoinositide phosphorylation	GO:0000166 /// GO:0004428 /// GO:0005524 /// GO:0016303 /// GO:0046934 /// GO:0016740 /// GO:0016773 /// GO:0043560	nucleotide binding /// inositol or phosphatidylinositol kinase activity /// ATP binding /// 1-phosphatidylinositol-3-kinase activity /// phosphatidylinositol-4,5-bisphosphate 3-kinase activity /// transferase activity /// phosphotransferase activity, alcohol group as acceptor /// insulin receptor substrate binding	GO:0005829 /// GO:0005942 /// GO:0030027	cytosol /// phosphoinositide 3-kinase complex /// lamellipodium
4237_at	95.3683	85.3764	89.3103	73.3274	79.4792	80.6425	0.134094	7.80907	0.284475	15.9829	90.0183	5.03348	77.8164	3.93086	-1.1568	-3.46885	0.00968695	0.405984	0.292123	4	MFAP2	4237	Hs.389137	microfibrillar-associated protein 2	1	-17173585	NA	NA	NA	NA	GO:0001527 /// GO:0005576 /// GO:0005578	microfibril /// extracellular region /// proteinaceous extracellular matrix
7125_at	35.0968	35.4469	35.369	32.2658	29.9215	29.3802	0.124305	2.79536	0.267639	5.98875	35.3042	0.183793	30.5225	1.53381	-1.15666	-4.27466	0.00330699	0.370427	0.266537	8	TNNC2	7125	Hs.182421	troponin C type 2 (fast)	20	-43885261	GO:0003009 /// GO:0006937	skeletal muscle contraction /// regulation of muscle contraction	GO:0005509 /// GO:0003779	calcium ion binding /// actin binding	GO:0005861	troponin complex
6416_at	336.529	306.675	322.535	269.494	293.571	271.959	0.129808	26.9995	0.259202	53.041	321.913	14.9366	278.342	13.2465	-1.15654	-3.73863	0.00668804	0.374312	0.269333	9	MAP2K4	6416	Hs.514681	mitogen-activated protein kinase kinase 4	17	11864859	GO:0007165 /// GO:0006468 /// GO:0007254	signal transduction /// protein amino acid phosphorylation /// JNK cascade	GO:0000166 /// GO:0005515 /// GO:0004674 /// GO:0004713 /// GO:0005524 /// GO:0016740	nucleotide binding /// protein binding /// protein serine/threonine kinase activity /// protein tyrosine kinase activity /// ATP binding /// transferase activity	NA	NA
284998_at	39.3867	37.8878	36.3729	32.3504	33.128	32.7973	0.120571	2.97412	0.227947	5.53732	37.8825	1.50687	32.7586	0.390205	-1.15641	-4.50709	0.00246942	0.370427	0.266537	11	LOC284998	284998	Hs.410180, Hs.683838	hypothetical protein LOC284998	2	NA	NA	NA	NA	NA	NA	NA
404203_at	30.6023	30.0772	33.7849	26.1871	27.2627	28.2633	0.132159	2.73153	0.224788	4.41527	31.4881	2.0063	27.2377	1.03833	-1.15605	-3.49771	0.00930593	0.405984	0.292123	11	SPINK6	404203	Hs.334274	serine peptidase inhibitor, Kazal type 6	5	147562596	NA	NA	GO:0004867 /// GO:0030414	serine-type endopeptidase inhibitor activity /// peptidase inhibitor activity	GO:0005576	extracellular region
206412_at	29.2141	25.1456	27.1672	23.6997	22.1541	24.7137	0.141684	2.51466	0.294292	5.01309	27.1756	2.03423	23.5225	1.28896	-1.15531	-2.99563	0.0190015	0.411595	0.29616	12	C6orf163	206412	Hs.646309	chromosome 6 open reading frame 163	6	NA	NA	NA	NA	NA	NA	NA
153339_at	2862.65	2868.01	3057.81	2535.63	2593.37	2480.69	0.120334	229.195	0.209308	387.319	2929.49	111.162	2536.56	56.348	-1.15491	-4.40384	0.00280871	0.370427	0.266537	4	TMEM167A	153339	Hs.355606	transmembrane protein 167A	5	-82384422	NA	NA	NA	NA	GO:0016020 /// GO:0016021	membrane /// integral to membrane
5409_at	69.163	69.2537	76.0617	59.7852	61.8512	64.1345	0.127628	5.96886	0.212103	9.46849	71.4928	3.95707	61.9236	2.17556	-1.15453	-3.7154	0.00690202	0.374312	0.269333	10	PNMT	5409	Hs.1892	phenylethanolamine N-methyltransferase	17	35078032	GO:0042423	catecholamine biosynthetic process	GO:0004603 /// GO:0008168 /// GO:0016740	phenylethanolamine N-methyltransferase activity /// methyltransferase activity /// transferase activity	NA	NA
53942_at	13.5119	14.814	13.0054	11.4553	11.8067	12.5375	0.135039	1.22069	0.238207	2.05653	13.7771	0.932979	11.9332	0.552084	-1.15452	-3.26324	0.0129352	0.411595	0.29616	11	CNTN5	53942	Hs.656783	contactin 5	11	98397080	GO:0007155	cell adhesion	GO:0005515	protein binding	GO:0005886 /// GO:0031225	plasma membrane /// anchored to membrane
80326_at	35.7807	38.2452	33.9986	29.5081	33.8616	30.2314	0.142605	3.30608	0.278069	6.27256	36.0081	2.13241	31.2004	2.33287	-1.15409	-2.98034	0.0194284	0.411595	0.29616	11	WNT10A	80326	Hs.121540	wingless-type MMTV integration site family, member 10A	2	219453498	GO:0007223 /// GO:0007275	Wnt receptor signaling pathway, calcium modulating pathway /// multicellular organismal development	GO:0004871	signal transducer activity	GO:0005576 /// GO:0005578	extracellular region /// proteinaceous extracellular matrix
26512_at	597.992	618.843	627.543	548.133	536.61	513.607	0.119403	47.2603	0.26891	105.237	614.793	15.1866	532.783	17.5784	-1.15393	-4.46396	0.00260535	0.370427	0.266537	24	INTS6	26512	Hs.439440	integrator complex subunit 6	13	-50921621 /// -50833701	GO:0016180	snRNA processing	GO:0005515 /// GO:0004888	protein binding /// transmembrane receptor activity	GO:0005634 /// GO:0005730 /// GO:0005856 /// GO:0032039	nucleus /// nucleolus /// cytoskeleton /// integrator complex
26740_at	41.2594	41.7515	39.471	36.5391	34.5637	35.042	0.119258	3.14603	0.255462	6.69562	40.8273	1.20011	35.3816	1.03056	-1.15391	-4.45906	0.00262131	0.370427	0.266537	11	OR1J2	26740	Hs.460145	olfactory receptor, family 1, subfamily J, member 2	9	124312901	GO:0007165 /// GO:0007186 /// GO:0007608 /// GO:0050896	signal transduction /// G-protein coupled receptor protein signaling pathway /// sensory perception of smell /// response to stimulus	GO:0004872 /// GO:0004984	receptor activity /// olfactory receptor activity	GO:0005886 /// GO:0016021	plasma membrane /// integral to membrane
246126_at	8.01643	8.85636	8.98006	7.16921	7.25215	7.98629	0.137386	0.765834	0.304899	1.68715	8.61762	0.524306	7.46922	0.449713	-1.15375	-3.15325	0.0151339	0.411595	0.29616	10	CYorf15A	246126	Hs.522863	chromosome Y open reading frame 15A	Y	20188622	NA	NA	NA	NA	NA	NA
83604_at	12.3472	12.4452	14.1227	11.494	10.588	11.6638	0.139641	1.19288	0.233153	1.85714	12.9717	0.998048	11.2486	0.578357	-1.15318	-2.98514	0.0192932	0.411595	0.29616	22	TMEM47	83604	Hs.8769	transmembrane protein 47	X	-34555101	NA	NA	NA	NA	GO:0005886 /// GO:0016021 /// GO:0030054	plasma membrane /// integral to membrane /// cell junction
221391_at	27.6394	30.4304	29.8455	25.241	26.2585	24.774	0.124055	2.36956	0.268688	5.07153	29.3051	1.47192	25.4245	0.759043	-1.15263	-3.85092	0.0057503	0.374312	0.269333	20	OPN5	221391	Hs.213717	opsin 5	6	47857756 /// 47862820	GO:0007165 /// GO:0007186 /// GO:0007601 /// GO:0007602 /// GO:0018298 /// GO:0050896	signal transduction /// G-protein coupled receptor protein signaling pathway /// visual perception /// phototransduction /// protein-chromophore linkage /// response to stimulus	GO:0004930 /// GO:0009881	G-protein coupled receptor activity /// photoreceptor activity	GO:0016020 /// GO:0016021	membrane /// integral to membrane
5778_at	35.9264	36.9951	35.4301	31.3797	31.84	30.8026	0.114831	2.68481	0.221991	5.12378	36.1172	0.79973	31.3408	0.519768	-1.1524	-4.84182	0.00164435	0.370427	0.266537	11	PTPN7	5778	Hs.402773	protein tyrosine phosphatase, non-receptor type 7	1	-200382765	GO:0006470	protein amino acid dephosphorylation	GO:0005515 /// GO:0004725 /// GO:0016787	protein binding /// protein tyrosine phosphatase activity /// hydrolase activity	GO:0005737	cytoplasm
9522_at	339.169	301.78	348.162	284.483	284.867	289.124	0.130728	28.5223	0.253661	54.6858	329.704	24.597	286.158	2.57595	-1.15217	-3.3063	0.0121695	0.406569	0.292543	64	SCAMP1	9522	Hs.482587	secretory carrier membrane protein 1	5	77692094	GO:0006892 /// GO:0015031	post-Golgi vesicle-mediated transport /// protein transport	GO:0005515	protein binding	GO:0016020 /// GO:0016021 /// GO:0005768 /// GO:0005794 /// GO:0005802 /// GO:0055038	membrane /// integral to membrane /// endosome /// Golgi apparatus /// trans-Golgi network /// recycling endosome membrane
1394_at	35.319	34.3553	32.7511	29.7127	29.6627	29.5311	0.116826	2.60166	0.218297	4.82418	34.1418	1.2972	29.6355	0.0938088	-1.15206	-4.49296	0.00251307	0.370427	0.266537	28	CRHR1	1394	Hs.417628	corticotropin releasing hormone receptor 1	17	41217408	GO:0006955 /// GO:0007186 /// GO:0007188 /// GO:0007190 /// GO:0007565 /// GO:0007567	immune response /// G-protein coupled receptor protein signaling pathway /// G-protein signaling, coupled to cAMP nucleotide second messenger /// activation of adenylate cyclase activity /// female pregnancy /// parturition	GO:0015056	corticotrophin-releasing factor receptor activity	GO:0005886 /// GO:0005887	plasma membrane /// integral to plasma membrane
26578_at	262.058	220.091	233.73	207.031	203.771	210.66	0.137182	22.0276	0.197893	29.9588	238.626	21.4074	207.154	3.44598	-1.15193	-2.96225	0.019947	0.412009	0.296458	6	OSTF1	26578	Hs.494192	osteoclast stimulating factor 1	9	76893217	GO:0001503 /// GO:0007165	ossification /// signal transduction	GO:0042802	identical protein binding	GO:0005622 /// GO:0005737	intracellular /// cytoplasm
140686_at	54.0648	51.8323	57.4984	50.4569	44.8104	46.5999	0.13353	4.69449	0.270855	9.25436	54.4652	2.85421	47.2891	2.88566	-1.15175	-3.26682	0.0128697	0.411595	0.29616	11	WFDC3	140686	Hs.419126	WAP four-disulfide core domain 3	20	-43836253	NA	NA	GO:0004867 /// GO:0030414	serine-type endopeptidase inhibitor activity /// peptidase inhibitor activity	GO:0005576	extracellular region
27258_at	3089.29	2839.5	3033.29	2548.34	2616.71	2617.44	0.119038	232.131	0.25133	484.958	2987.36	131.076	2594.16	39.6875	-1.15157	-4.201	0.00363382	0.370427	0.266537	3	LSM3	27258	Hs.111632	LSM3 homolog, U6 small nuclear RNA associated (S. cerevisiae)	3	14195340	GO:0006397 /// GO:0008380	mRNA processing /// RNA splicing	GO:0005515 /// GO:0003723	protein binding /// RNA binding	GO:0005634 /// GO:0005681	nucleus /// spliceosomal complex
23052_at	1342.77	1263.28	1269.28	1084.03	1157.7	1128.16	0.118594	99.2446	0.227607	185.251	1291.78	44.2637	1123.3	37.0743	-1.14999	-4.16072	0.00382728	0.370427	0.266537	22	ENDOD1	23052	Hs.167115	endonuclease domain containing 1	11	94462664	NA	NA	GO:0003676 /// GO:0004519 /// GO:0046872 /// GO:0016787	nucleic acid binding /// endonuclease activity /// metal ion binding /// hydrolase activity	GO:0005576	extracellular region
2832_at	14.7716	15.3102	14.2539	12.0899	12.6263	13.8509	0.131989	1.24368	0.289025	2.68172	14.7786	0.528196	12.8557	0.902629	-1.14958	-3.28793	0.0124901	0.408329	0.29381	11	NPBWR2	2832	Hs.248118	neuropeptides B/W receptor 2	20	-62207626	GO:0007165 /// GO:0007186	signal transduction /// G-protein coupled receptor protein signaling pathway	GO:0005515 /// GO:0004872 /// GO:0004930 /// GO:0004985	protein binding /// receptor activity /// G-protein coupled receptor activity /// opioid receptor activity	GO:0005886 /// GO:0016021	plasma membrane /// integral to membrane
388419_at	31.3417	32.38	30.1005	25.7356	28.7819	27.0984	0.126324	2.53352	0.284314	5.60602	31.274	1.14126	27.2053	1.52594	-1.14956	-3.57622	0.00834859	0.393912	0.283436	9	BTBD17	388419	Hs.211870	BTB (POZ) domain containing 17	17	-69864150	NA	NA	GO:0005515	protein binding	GO:0005576	extracellular region
2583_at	53.1217	51.6397	54.1885	46.6603	46.3327	45.3438	0.112689	3.87385	0.228396	7.77791	52.9833	1.28003	46.1123	0.685373	-1.14901	-4.71628	0.00191159	0.370427	0.266537	11	B4GALNT1	2583	Hs.591019	beta-1,4-N-acetyl-galactosaminyl transferase 1	12	-56305817	GO:0001574 /// GO:0005975 /// GO:0006687 /// GO:0007283 /// GO:0019915 /// GO:0030259	ganglioside biosynthetic process /// carbohydrate metabolic process /// glycosphingolipid metabolic process /// spermatogenesis /// lipid storage /// lipid glycosylation	GO:0003947 /// GO:0016758	(N-acetylneuraminyl)-galactosylglucosylceramide N-acetylgalactosaminyltransferase activity /// transferase activity, transferring hexosyl groups	GO:0016020 /// GO:0016021 /// GO:0005624 /// GO:0005794 /// GO:0030173	membrane /// integral to membrane /// membrane fraction /// Golgi apparatus /// integral to Golgi membrane
150159_at	10.7	11.3655	11.7395	9.71312	9.5667	10.1538	0.12059	0.886118	0.248565	1.79878	11.2683	0.526528	9.81122	0.305608	-1.14852	-3.83546	0.00587048	0.374312	0.269333	10	NHEDC1	150159	Hs.666728	Na+/H+ exchanger domain containing 1	4	-104041533 /// -104025643	GO:0006810 /// GO:0006812	transport /// cation transport	GO:0015299	solute:hydrogen antiporter activity	GO:0016020 /// GO:0016021	membrane /// integral to membrane
9583_at	84.5228	78.0926	82.0366	74.6425	68.5872	69.8015	0.122365	6.45289	0.258328	13.4494	81.5507	3.24255	71.0104	3.20352	-1.14843	-3.74063	0.00666997	0.374312	0.269333	14	ENTPD4	9583	Hs.444389	ectonucleoside triphosphate diphosphohydrolase 4	8	-23345516	GO:0006256	UDP catabolic process	GO:0000287 /// GO:0005509 /// GO:0016787 /// GO:0045134	magnesium ion binding /// calcium ion binding /// hydrolase activity /// uridine-diphosphatase activity	GO:0016020 /// GO:0016021 /// GO:0005794 /// GO:0030173 /// GO:0031410	membrane /// integral to membrane /// Golgi apparatus /// integral to Golgi membrane /// cytoplasmic vesicle
84154_at	1492.78	1493.71	1660.7	1361.68	1407.41	1278.44	0.130216	132.044	0.224513	215.268	1549.06	96.6812	1349.18	65.3874	-1.14815	-3.21213	0.0139115	0.411595	0.29616	7	BXDC1	84154	Hs.372265	brix domain containing 1	6	111409983	NA	NA	GO:0005515	protein binding	GO:0005634 /// GO:0005730	nucleus /// nucleolus
136227_at	61.7055	64.8391	63.0097	59.5975	51.3061	54.2453	0.132086	5.28338	0.296443	11.7036	63.1848	1.57413	55.0496	4.20379	-1.14778	-3.22374	0.0136831	0.411595	0.29616	17	EMID2	136227	Hs.654854	EMI domain containing 2	7	100792841	NA	NA	NA	NA	GO:0005576 /// GO:0005578	extracellular region /// proteinaceous extracellular matrix
8036_at	991.793	987.351	1090.94	862.298	895.98	917.21	0.123052	82.878	0.201852	129.495	1023.36	58.5654	891.829	27.6901	-1.14748	-3.56531	0.00847507	0.396611	0.285378	11	SHOC2	8036	Hs.104315	soc-2 suppressor of clear homolog (C. elegans)	10	112669290	GO:0007265 /// GO:0008543	Ras protein signal transduction /// fibroblast growth factor receptor signaling pathway	GO:0005515 /// GO:0003674	protein binding /// molecular_function	GO:0005737	cytoplasm
1182_at	339.745	343.245	364.148	300.072	309.076	303.458	0.11442	26.1	0.193932	43.1734	349.046	13.195	304.202	4.54815	-1.14742	-4.30549	0.00317988	0.370427	0.266537	20	CLCN3	1182	Hs.481186	chloride channel 3	4	170778296	GO:0006811 /// GO:0006821 /// GO:0006885 /// GO:0048388	ion transport /// chloride transport /// regulation of pH /// endosomal lumen acidification	GO:0000166 /// GO:0005515 /// GO:0005216 /// GO:0005247 /// GO:0005524 /// GO:0015297 /// GO:0030165 /// GO:0031404 /// GO:0042803 /// GO:0046982	nucleotide binding /// protein binding /// ion channel activity /// voltage-gated chloride channel activity /// ATP binding /// antiporter activity /// PDZ domain binding /// chloride ion binding /// protein homodimerization activity /// protein heterodimerization activity	GO:0016020 /// GO:0016021 /// GO:0005769 /// GO:0005770 /// GO:0005794 /// GO:0009986 /// GO:0012506 /// GO:0031410	membrane /// integral to membrane /// early endosome /// late endosome /// Golgi apparatus /// cell surface /// vesicle membrane /// cytoplasmic vesicle
11076_at	22.8843	22.0889	22.826	20.7415	19.1018	19.2582	0.11792	1.71111	0.256973	3.72425	22.5997	0.443355	19.7005	0.904933	-1.14717	-4.04068	0.00447358	0.371663	0.267427	18	TPPP	11076	Hs.481466	tubulin polymerization promoting protein	5	-712976	GO:0001578 /// GO:0032273 /// GO:0046785	microtubule bundle formation /// positive regulation of protein polymerization /// microtubule polymerization	GO:0005515 /// GO:0008017	protein binding /// microtubule binding	GO:0005625 /// GO:0048471	soluble fraction /// perinuclear region of cytoplasm
9674_at	54.239	59.7183	58.4977	49.425	53.1845	47.7457	0.1282	4.76366	0.29301	10.752	57.485	2.87661	50.1184	2.7849	-1.14698	-3.29418	0.01238	0.407808	0.293435	22	KIAA0040	9674	Hs.518138	KIAA0040	1	-173392745	NA	NA	NA	NA	NA	NA
23198_at	368.689	378.595	420.148	347.555	347.054	323.252	0.130234	33.4824	0.227995	55.3427	389.144	27.3036	339.287	13.8886	-1.14695	-3.12285	0.0158094	0.411595	0.29616	21	PSME4	23198	Hs.413801	proteasome (prosome, macropain) activator subunit 4	2	-53944707	GO:0007275 /// GO:0007283 /// GO:0030154	multicellular organismal development /// spermatogenesis /// cell differentiation	GO:0005488	binding	GO:0005829 /// GO:0005634 /// GO:0016607 /// GO:0043234	cytosol /// nucleus /// nuclear speck /// protein complex
3071_at	44.1626	46.1042	48.0365	39.9007	39.0706	41.6402	0.118349	3.55272	0.238816	7.03364	46.1011	1.93695	40.2038	1.31134	-1.14668	-3.89317	0.00543515	0.374312	0.269333	10	NCKAP1L	3071	Hs.182014	NCK-associated protein 1-like	12	53177761	NA	NA	NA	NA	GO:0005886 /// GO:0005887 /// GO:0005624	plasma membrane /// integral to plasma membrane /// membrane fraction
339_at	233.793	211.793	210.708	182.575	199.459	190.306	0.126889	18.2039	0.214164	29.2177	218.764	13.0262	190.78	8.45217	-1.14668	-3.30818	0.0121371	0.406569	0.292543	11	APOBEC1	339	Hs.560	apolipoprotein B mRNA editing enzyme, catalytic polypeptide 1	12	-7693262	GO:0006397 /// GO:0006629 /// GO:0010332 /// GO:0016554 /// GO:0016556 /// GO:0042127 /// GO:0042158 /// GO:0042953 /// GO:0048255	mRNA processing /// lipid metabolic process /// response to gamma radiation /// cytidine to uridine editing /// mRNA modification /// regulation of cell proliferation /// lipoprotein biosynthetic process /// lipoprotein transport /// mRNA stabilization	GO:0005515 /// GO:0004126 /// GO:0046872 /// GO:0008270 /// GO:0016787 /// GO:0017091	protein binding /// cytidine deaminase activity /// metal ion binding /// zinc ion binding /// hydrolase activity /// AU-rich element binding	NA	NA
85301_at	54.0341	51.1588	47.7597	47.0252	42.9798	43.4225	0.129508	4.31545	0.251325	8.17903	50.9842	3.14086	44.4758	2.21888	-1.14634	-3.16003	0.0149876	0.411595	0.29616	13	COL27A1	85301	Hs.494892	collagen, type XXVII, alpha 1	9	115958051	GO:0007155	cell adhesion	GO:0005201	extracellular matrix structural constituent	GO:0005576 /// GO:0005581	extracellular region /// collagen
84929_at	44.1726	43.2111	44.8359	38.0026	40.9269	36.4214	0.122472	3.44124	0.278366	7.7512	44.0732	0.81691	38.4503	2.28585	-1.14624	-3.6563	0.00748025	0.380398	0.273712	10	FIBCD1	84929	Hs.133205	fibrinogen C domain containing 1	9	-132767646	GO:0007165	signal transduction	GO:0005102	receptor binding	GO:0016020 /// GO:0016021	membrane /// integral to membrane
838_at	83.508	80.7927	80.9519	67.5671	70.9562	75.4594	0.120867	6.30814	0.260744	13.3848	81.7509	1.52385	71.3276	3.95921	-1.14613	-3.75288	0.00656036	0.374312	0.269333	9	CASP5	838	Hs.213327	caspase 5, apoptosis-related cysteine peptidase	11	-104370176	GO:0006508 /// GO:0042981	proteolysis /// regulation of apoptosis	GO:0005515 /// GO:0004197 /// GO:0008233	protein binding /// cysteine-type endopeptidase activity /// peptidase activity	GO:0005622	intracellular
28_at	35.51	32.5029	35.5723	30.3472	30.5504	29.4835	0.118301	2.67791	0.268317	6.02649	34.5284	1.75439	30.127	0.566478	-1.14609	-3.80826	0.00608862	0.374312	0.269333	17	ABO	28	Hs.654423	ABO blood group (transferase A, alpha 1-3-N-acetylgalactosaminyltransferase /// transferase B, alpha 1-3-galactosyltransferase)	9	-135120383	GO:0005975 /// GO:0006486	carbohydrate metabolic process /// protein amino acid glycosylation	GO:0004380 /// GO:0004381 /// GO:0046872 /// GO:0016758 /// GO:0030145	glycoprotein-fucosylgalactoside alpha-N-acetylgalactosaminyltransferase activity /// fucosylgalactoside 3-alpha-galactosyltransferase activity /// metal ion binding /// transferase activity, transferring hexosyl groups /// manganese ion binding	GO:0016020 /// GO:0016021 /// GO:0005576 /// GO:0005794 /// GO:0030173	membrane /// integral to membrane /// extracellular region /// Golgi apparatus /// integral to Golgi membrane
54529_at	1658.76	1577.9	1753.31	1437	1446.19	1472.39	0.117661	128.971	0.207044	221.758	1663.32	87.7942	1451.86	18.3647	-1.14565	-3.81617	0.00602431	0.374312	0.269333	10	ASNSD1	54529	Hs.101364	asparagine synthetase domain containing 1	2	190234369	GO:0006529 /// GO:0006541 /// GO:0008652	asparagine biosynthetic process /// glutamine metabolic process /// cellular amino acid biosynthetic process	GO:0004066	asparagine synthase (glutamine-hydrolyzing) activity	NA	NA
10640_at	326.771	342.915	366.151	304.538	300.14	299.67	0.118781	27.1287	0.19448	43.2459	345.279	19.7964	301.449	2.68526	-1.1454	-3.69836	0.00706356	0.377242	0.271441	28	EXOC5	10640	Hs.715522	exocyst complex component 5	14	-56738946	GO:0006887 /// GO:0006892 /// GO:0015031 /// GO:0048278	exocytosis /// post-Golgi vesicle-mediated transport /// protein transport /// vesicle docking	NA	NA	GO:0005737	cytoplasm
115677_at	186.357	186.126	204.684	157.402	177.714	168.832	0.130752	16.2951	0.243618	28.9553	192.389	10.6482	167.983	10.183	-1.14529	-3.08976	0.016581	0.411595	0.29616	11	NOSTRIN	115677	Hs.189780	nitric oxide synthase trafficker	2	169367352 /// 169367398	GO:0006897	endocytosis	GO:0005515	protein binding	GO:0005886 /// GO:0005737 /// GO:0005856 /// GO:0031410	plasma membrane /// cytoplasm /// cytoskeleton /// cytoplasmic vesicle
497189_at	40.8844	40.2243	41.2493	33.0386	35.5213	38.3021	0.128198	3.2993	0.307395	7.84572	40.786	0.519523	35.6207	2.63315	-1.14501	-3.28677	0.0125106	0.408329	0.29381	11	TIFAB	497189	Hs.552091	TRAF-interacting protein with forkhead-associated domain, family member B	5	-134812456	NA	NA	NA	NA	NA	NA
23172_at	717.122	711.097	736.578	622.145	645.532	623.831	0.109591	51.2692	0.204967	94.9765	721.599	13.3172	630.503	13.0428	-1.14448	-4.61039	0.00217439	0.370427	0.266537	20	FAM175B	23172	Hs.280695	family with sequence similarity 175, member B	10	126480343	NA	NA	GO:0005515 /// GO:0031593	protein binding /// polyubiquitin binding	GO:0070552	BRISC complex
647109_at	19.8844	20.2245	21.2522	17.8691	18.6169	17.1388	0.117423	1.55447	0.238843	3.08577	20.4537	0.712081	17.8749	0.739098	-1.14427	-3.82084	0.0059867	0.374312	0.269333	8	NA	647109	NA	NA	NA	NA	NA	NA	NA	NA	NA	NA
133619_at	1738.96	1657	1776.88	1507.48	1491.79	1521.79	0.111386	125.507	0.221182	247.171	1724.28	61.2729	1507.02	15.0064	-1.14416	-4.31278	0.00315058	0.370427	0.266537	21	PRRC1	133619	Hs.483259	proline-rich coiled-coil 1	5	126881207	NA	NA	NA	NA	GO:0005794	Golgi apparatus
84549_at	740.705	702.626	783.126	641.905	662.293	641.798	0.117877	57.6743	0.20678	98.9072	742.152	40.2696	648.665	11.8018	-1.14412	-3.69111	0.00713357	0.377655	0.271738	9	MAK16	84549	Hs.583805	MAK16 homolog (S. cerevisiae)	8	33462226	NA	NA	NA	NA	GO:0005634 /// GO:0005730	nucleus /// nucleolus
26235_at	209.019	221.724	205.048	186.073	191.685	178.03	0.117518	16.2033	0.231515	30.9892	211.931	8.71092	185.263	6.8632	-1.14395	-3.76777	0.00642976	0.374312	0.269333	10	FBXL4	26235	Hs.536850	F-box and leucine-rich repeat protein 4	6	-99428321	GO:0006511	ubiquitin-dependent protein catabolic process	NA	NA	GO:0000151 /// GO:0005634 /// GO:0005737	ubiquitin ligase complex /// nucleus /// cytoplasm
282890_at	60.6914	59.6387	56.9168	53.5985	48.1114	53.2656	0.124012	4.67302	0.30987	11.5273	59.0823	1.94786	51.6585	3.07635	-1.14371	-3.39109	0.0107991	0.406569	0.292543	21	ZNF311	282890	Hs.148218	zinc finger protein 311	6	-29070572 /// -417899 /// -219937	GO:0006355	regulation of transcription, DNA-dependent	GO:0005515 /// GO:0003677 /// GO:0046872 /// GO:0008270	protein binding /// DNA binding /// metal ion binding /// zinc ion binding	GO:0005622 /// GO:0005634	intracellular /// nucleus
5934_at	340.014	347.708	364.042	318.972	280.307	320.672	0.131488	29.118	0.31087	67.4012	350.588	12.27	306.65	22.8301	-1.14328	-3.03185	0.0180285	0.411595	0.29616	16	RBL2	5934	Hs.513609	retinoblastoma-like 2 (p130)	16	52025851	GO:0007049 /// GO:0016568 /// GO:0043550 /// GO:0045449	cell cycle /// chromatin modification /// regulation of lipid kinase activity /// regulation of transcription	GO:0005515 /// GO:0003677	protein binding /// DNA binding	GO:0005634	nucleus
3008_at	25.3981	24.0275	22.3725	21.2856	20.4074	21.1072	0.121568	1.92431	0.23559	3.62003	23.9327	1.51501	20.9334	0.464164	-1.14328	-3.37721	0.0110117	0.406569	0.292543	11	HIST1H1E	3008	Hs.248133	histone cluster 1, H1e	6	26264537	GO:0006334 /// GO:0016584	nucleosome assembly /// nucleosome positioning	GO:0005515 /// GO:0003677	protein binding /// DNA binding	GO:0000786 /// GO:0005634 /// GO:0005694	nucleosome /// nucleus /// chromosome
9736_at	229.463	224.326	238.149	210.045	208.381	186.878	0.125163	18.344	0.296165	42.585	230.646	6.98701	201.768	12.9218	-1.14313	-3.31032	0.0121003	0.406569	0.292543	20	USP34	9736	Hs.644708	ubiquitin specific peptidase 34	2	-61268093	GO:0006511	ubiquitin-dependent protein catabolic process	GO:0008234 /// GO:0004221 /// GO:0008233	cysteine-type peptidase activity /// ubiquitin thiolesterase activity /// peptidase activity	NA	NA
9310_at	152.563	175.614	163.838	138.531	148.428	143.469	0.126773	13.7613	0.24206	25.3069	164.005	11.5268	143.476	4.94863	-1.14308	-3.0922	0.0165228	0.411595	0.29616	11	ZNF235	9310	Hs.298089, Hs.613424	zinc finger protein 235	19	-49482340	GO:0006355	regulation of transcription, DNA-dependent	GO:0003677 /// GO:0046872 /// GO:0008270	DNA binding /// metal ion binding /// zinc ion binding	GO:0005622 /// GO:0005634	intracellular /// nucleus
23552_at	168.132	162.299	152.446	147.2	140.57	134.702	0.121707	12.744	0.26889	27.5977	160.959	7.92835	140.824	6.253	-1.14298	-3.41894	0.0103858	0.406569	0.292543	11	CCRK	23552	Hs.522274	cell cycle related kinase	9	-89771178	GO:0006468 /// GO:0007049 /// GO:0051301	protein amino acid phosphorylation /// cell cycle /// cell division	GO:0000166 /// GO:0004693 /// GO:0005524 /// GO:0016740	nucleotide binding /// cyclin-dependent protein kinase activity /// ATP binding /// transferase activity	GO:0005634	nucleus
23556_at	183.236	171.954	187.09	148.157	165.558	160.887	0.124692	14.4868	0.306576	35.0789	180.76	7.86601	158.201	9.00625	-1.1426	-3.26886	0.0128325	0.411287	0.295938	21	PIGN	23556	Hs.157031	phosphatidylinositol glycan anchor biosynthesis, class N	18	-57862437	GO:0008152 /// GO:0016254	metabolic process /// preassembly of GPI anchor in ER membrane	GO:0016740 /// GO:0016780	transferase activity /// phosphotransferase activity, for other substituted phosphate groups	GO:0016020 /// GO:0016021 /// GO:0005783 /// GO:0005789	membrane /// integral to membrane /// endoplasmic reticulum /// endoplasmic reticulum membrane
100130700_at	51.0513	55.266	51.0513	48.0071	46.8759	42.8555	0.126066	4.25974	0.252468	8.19583	52.4562	2.43334	45.9128	2.70748	-1.14252	-3.19483	0.0142595	0.411595	0.29616	5	LOC100130700	100130700	Hs.97712	similar to hCG2038355	16	NA	NA	NA	NA	NA	NA	NA
10136_at	28.8811	31.9588	30.2748	27.8891	26.0476	25.851	0.120627	2.39421	0.227895	4.42375	30.3716	1.54111	26.5959	1.12427	-1.14196	-3.4168	0.010417	0.406569	0.292543	11	CELA3A	10136	Hs.654349	chymotrypsin-like elastase family, member 3A	1	22200735	GO:0006508 /// GO:0007586 /// GO:0008203	proteolysis /// digestion /// cholesterol metabolic process	GO:0004252 /// GO:0008233	serine-type endopeptidase activity /// peptidase activity	NA	NA
4151_at	28.9254	30.1647	30.5698	26.0608	26.394	26.0608	0.108143	2.10909	0.210981	4.10393	29.8866	0.856757	26.1719	0.192362	-1.14194	-4.46553	0.00260027	0.370427	0.266537	11	MB	4151	Hs.517586	myoglobin	22	-34332756	GO:0001666 /// GO:0006810 /// GO:0007507 /// GO:0015671 /// GO:0043353 /// GO:0050873	response to hypoxia /// transport /// heart development /// oxygen transport /// enucleate erythrocyte differentiation /// brown fat cell differentiation	GO:0005344 /// GO:0046872 /// GO:0019825 /// GO:0020037	oxygen transporter activity /// metal ion binding /// oxygen binding /// heme binding	NA	NA
9024_at	22.8534	26.3277	26.1718	21.7213	21.9713	22.3247	0.126815	2.11717	0.268904	4.45053	25.1177	1.96245	22.0058	0.303164	-1.14141	-2.97327	0.0196294	0.411595	0.29616	10	BRSK2	9024	Hs.170819	BR serine/threonine kinase 2	11	1367704	GO:0006468 /// GO:0030010 /// GO:0030182	protein amino acid phosphorylation /// establishment of cell polarity /// neuron differentiation	GO:0000166 /// GO:0000287 /// GO:0004674 /// GO:0005524 /// GO:0016740	nucleotide binding /// magnesium ion binding /// protein serine/threonine kinase activity /// ATP binding /// transferase activity	NA	NA
998_at	39.0506	37.9894	38.1592	32.0011	31.9962	36.931	0.131075	3.18784	0.25413	6.16301	38.3998	0.570038	33.6428	2.84768	-1.1414	-3.00431	0.0187632	0.411595	0.29616	28	CDC42	998	Hs.690198	cell division cycle 42 (GTP binding protein, 25kDa)	1	22251706	GO:0030036 /// GO:0007163 /// GO:0007264 /// GO:0030225 /// GO:0031274 /// GO:0031333	actin cytoskeleton organization /// establishment or maintenance of cell polarity /// small GTPase mediated signal transduction /// macrophage differentiation /// positive regulation of pseudopodium assembly /// negative regulation of protein complex assembly	GO:0000166 /// GO:0005515 /// GO:0003924 /// GO:0005525	nucleotide binding /// protein binding /// GTPase activity /// GTP binding	GO:0005886 /// GO:0005622 /// GO:0005829 /// GO:0005737 /// GO:0030175	plasma membrane /// intracellular /// cytosol /// cytoplasm /// filopodium
57565_at	11.5497	12.155	11.6649	9.83433	10.8794	10.2782	0.117245	0.888917	0.246278	1.83059	11.7899	0.321428	10.3306	0.524496	-1.14125	-3.65586	0.00748477	0.380398	0.273712	20	KLHL14	57565	Hs.446164	kelch-like 14 (Drosophila)	18	-28506631	NA	NA	GO:0005515	protein binding	NA	NA
3042_at	32.1171	32.9526	34.791	29.0742	31.0458	27.3915	0.125137	2.6777	0.266665	5.56113	33.2869	1.36793	29.1705	1.82905	-1.14111	-3.18683	0.0144233	0.411595	0.29616	10	HBM	3042	Hs.647389	hemoglobin, mu	16	155972	GO:0006810 /// GO:0015671	transport /// oxygen transport	GO:0005344 /// GO:0046872 /// GO:0019825 /// GO:0020037	oxygen transporter activity /// metal ion binding /// oxygen binding /// heme binding	GO:0005833	hemoglobin complex
4701_at	1860.9	1717.41	1931.29	1574.07	1658.03	1596.91	0.119562	144.731	0.241508	286.839	1836.53	109.005	1609.67	43.4129	-1.14094	-3.3752	0.0110429	0.406569	0.292543	8	NDUFA7	4701	Hs.333427	NADH dehydrogenase (ubiquinone) 1 alpha subcomplex, 7, 14.5kDa	19	-8282233	GO:0006120 /// GO:0022900 /// GO:0006810 /// GO:0042773	mitochondrial electron transport, NADH to ubiquinone /// electron transport chain /// transport /// ATP synthesis coupled electron transport	GO:0008137	NADH dehydrogenase (ubiquinone) activity	GO:0016020 /// GO:0005739 /// GO:0005743 /// GO:0005747 /// GO:0070469	membrane /// mitochondrion /// mitochondrial inner membrane /// mitochondrial respiratory chain complex I /// respiratory chain
988_at	581.618	617.79	651.293	520.144	540.38	561.899	0.120984	48.9604	0.248205	97.6457	616.9	34.846	540.808	20.8808	-1.1407	-3.30519	0.0121885	0.406569	0.292543	19	CDC5L	988	Hs.485471	CDC5 cell division cycle 5-like (S. pombe)	6	44463279	GO:0006355 /// GO:0006397 /// GO:0007049 /// GO:0008380	regulation of transcription, DNA-dependent /// mRNA processing /// cell cycle /// RNA splicing	GO:0005515 /// GO:0003677 /// GO:0003723	protein binding /// DNA binding /// RNA binding	GO:0005634 /// GO:0005737 /// GO:0005681 /// GO:0005730 /// GO:0016607	nucleus /// cytoplasm /// spliceosomal complex /// nucleolus /// nuclear speck
138307_at	18.4257	18.3415	19.795	15.5325	16.9365	17.1205	0.121465	1.47941	0.246429	2.89321	18.8541	0.81594	16.5299	0.868585	-1.14061	-3.32952	0.0117767	0.406569	0.292543	12	LCN8	138307	Hs.323991	lipocalin 8	9	-138768660	GO:0006810	transport	GO:0005488	binding	GO:0005576	extracellular region
23517_at	877.459	907.671	967.959	794.297	832.647	787.661	0.116084	70.0297	0.204596	120.011	917.697	46.0754	804.868	24.2848	-1.14018	-3.57745	0.00833442	0.393912	0.283436	9	SKIV2L2	23517	Hs.274531	superkiller viralicidic activity 2-like 2 (S. cerevisiae)	5	54639332	GO:0006397 /// GO:0008380	mRNA processing /// RNA splicing	GO:0000166 /// GO:0005515 /// GO:0003676 /// GO:0004386 /// GO:0005524 /// GO:0008026 /// GO:0016787 /// GO:0016818	nucleotide binding /// protein binding /// nucleic acid binding /// helicase activity /// ATP binding /// ATP-dependent helicase activity /// hydrolase activity /// hydrolase activity, acting on acid anhydrides, in phosphorus-containing anhydrides	GO:0005634 /// GO:0005681 /// GO:0005730	nucleus /// spliceosomal complex /// nucleolus
3955_at	64.8111	62.4317	62.1585	55.5316	54.3105	56.3366	0.106751	4.38679	0.201047	8.12117	63.1338	1.45904	55.3929	1.02013	-1.13974	-4.41572	0.00276721	0.370427	0.266537	18	LFNG	3955	Hs.159142	LFNG O-fucosylpeptide 3-beta-N-acetylglucosaminyltransferase	7	2526004	GO:0007389 /// GO:0009887	pattern specification process /// organ morphogenesis	GO:0003674 /// GO:0016757 /// GO:0033829	molecular_function /// transferase activity, transferring glycosyl groups /// O-fucosylpeptide 3-beta-N-acetylglucosaminyltransferase activity	GO:0016020 /// GO:0016021 /// GO:0005576 /// GO:0005794 /// GO:0030173	membrane /// integral to membrane /// extracellular region /// Golgi apparatus /// integral to Golgi membrane
9210_at	39.9671	38.8515	38.6085	31.5894	34.7409	36.7307	0.126702	3.12692	0.29853	7.26212	39.1424	0.724494	34.3537	2.59245	-1.13939	-3.08635	0.0166626	0.411595	0.29616	11	BMP15	9210	Hs.532692	bone morphogenetic protein 15	X	50670523	GO:0007292	female gamete generation	GO:0005125 /// GO:0008083	cytokine activity /// growth factor activity	GO:0005576 /// GO:0005615	extracellular region /// extracellular space
118672_at	291.959	295.213	292.627	253.067	267.231	252.086	0.107505	20.3594	0.215146	40.5408	293.266	1.71824	257.462	8.47464	-1.13907	-4.30779	0.00317058	0.370427	0.266537	9	PSTK	118672	Hs.281004	phosphoseryl-tRNA kinase	10	124729545	GO:0006412	translation	GO:0000166 /// GO:0000287 /// GO:0005524 /// GO:0016301 /// GO:0016740 /// GO:0016773	nucleotide binding /// magnesium ion binding /// ATP binding /// kinase activity /// transferase activity /// phosphotransferase activity, alcohol group as acceptor	NA	NA
2555_at	210.335	199.947	220.402	186.77	190.982	176.134	0.117998	16.182	0.256013	34.2007	210.228	10.2278	184.629	7.65196	-1.13865	-3.38336	0.010917	0.406569	0.292543	11	GABRA2	2555	Hs.116250	gamma-aminobutyric acid (GABA) A receptor, alpha 2	4	-45946338	GO:0001505 /// GO:0006811 /// GO:0006821 /// GO:0006836 /// GO:0007214	regulation of neurotransmitter levels /// ion transport /// chloride transport /// neurotransmitter transport /// gamma-aminobutyric acid signaling pathway	GO:0004890 /// GO:0005216 /// GO:0005230 /// GO:0005254 /// GO:0008503 /// GO:0031404	GABA-A receptor activity /// ion channel activity /// extracellular ligand-gated ion channel activity /// chloride channel activity /// benzodiazepine receptor activity /// chloride ion binding	GO:0005886 /// GO:0016021 /// GO:0030054 /// GO:0030285 /// GO:0034707 /// GO:0045202 /// GO:0045211	plasma membrane /// integral to membrane /// cell junction /// integral to synaptic vesicle membrane /// chloride channel complex /// synapse /// postsynaptic membrane
84695_at	68.8357	71.279	69.9463	58.4776	60.9196	65.136	0.115534	5.18261	0.258365	11.4688	70.0203	1.22334	61.5111	3.36837	-1.13834	-3.60022	0.00807754	0.389386	0.280179	11	LOXL3	84695	Hs.469045	lysyl oxidase-like 3	2	-74613453	GO:0055114 /// GO:0008150	oxidation reduction /// biological_process	GO:0004720 /// GO:0005044 /// GO:0046872 /// GO:0005507 /// GO:0016491	protein-lysine 6-oxidase activity /// scavenger receptor activity /// metal ion binding /// copper ion binding /// oxidoreductase activity	GO:0016020 /// GO:0005576 /// GO:0005615	membrane /// extracellular region /// extracellular space
56896_at	21.8998	22.1732	24.9607	20.0232	20.4018	20.2253	0.120845	1.87207	0.14714	2.14994	23.0112	1.6938	20.2168	0.189429	-1.13822	-3.11362	0.0160207	0.411595	0.29616	10	DPYSL5	56896	Hs.299315	dihydropyrimidinase-like 5	2	26924472	GO:0007165 /// GO:0007399 /// GO:0007411	signal transduction /// nervous system development /// axon guidance	GO:0005515 /// GO:0016810	protein binding /// hydrolase activity, acting on carbon-nitrogen (but not peptide) bonds	GO:0005737 /// GO:0030425 /// GO:0043025	cytoplasm /// dendrite /// cell soma
1208_at	95.2914	95.6658	89.6553	84.3413	76.8514	85.4685	0.119941	7.19259	0.310274	18.44	93.5375	3.36728	82.2204	4.6837	-1.13764	-3.27228	0.0127703	0.410796	0.295585	9	CLPS	1208	Hs.1340	colipase, pancreatic	6	-35870737	GO:0007586 /// GO:0016042	digestion /// lipid catabolic process	GO:0008047	enzyme activator activity	GO:0005576	extracellular region
283742_at	594.411	561.482	629.234	547.99	508.864	512.591	0.119827	46.8647	0.224181	85.5472	595.043	33.8802	523.148	21.5942	-1.13743	-3.19436	0.0142689	0.411595	0.29616	11	FAM98B	283742	Hs.6799	family with sequence similarity 98, member B	15	36533619	NA	NA	GO:0005515	protein binding	NA	NA
2820_at	377.419	393.082	420.514	351.418	353.12	342.948	0.113303	29.8144	0.196841	50.1343	397.005	21.8136	349.162	5.44823	-1.13702	-3.52835	0.00891898	0.400633	0.288272	29	GPD2	2820	Hs.512382	glycerol-3-phosphate dehydrogenase 2 (mitochondrial)	2	157000210 /// 157001145	GO:0006072 /// GO:0006094 /// GO:0055114	glycerol-3-phosphate metabolic process /// gluconeogenesis /// oxidation reduction	GO:0005509 /// GO:0004368 /// GO:0016491	calcium ion binding /// glycerol-3-phosphate dehydrogenase activity /// oxidoreductase activity	GO:0005739 /// GO:0005743 /// GO:0009331	mitochondrion /// mitochondrial inner membrane /// glycerol-3-phosphate dehydrogenase complex
1660_at	413.079	433.685	406.132	377.599	367.882	356.58	0.109121	29.7453	0.212194	56.4995	417.632	14.3294	367.353	10.5193	-1.13687	-3.90088	0.0053797	0.374312	0.269333	19	DHX9	1660	Hs.191518	DEAH (Asp-Glu-Ala-His) box polypeptide 9	1	181075073	GO:0000398 /// GO:0034605	nuclear mRNA splicing, via spliceosome /// cellular response to heat	GO:0000166 /// GO:0005515 /// GO:0003677 /// GO:0003725 /// GO:0004003 /// GO:0004004 /// GO:0005524 /// GO:0016787	nucleotide binding /// protein binding /// DNA binding /// double-stranded RNA binding /// ATP-dependent DNA helicase activity /// ATP-dependent RNA helicase activity /// ATP binding /// hydrolase activity	GO:0005622 /// GO:0030529 /// GO:0005634 /// GO:0005737 /// GO:0005730 /// GO:0005813	intracellular /// ribonucleoprotein complex /// nucleus /// cytoplasm /// nucleolus /// centrosome
1787_at	82.9481	78.9197	82.4129	70.381	70.8987	73.7744	0.106204	5.63245	0.227684	12.0319	81.4269	2.18774	71.6847	1.82816	-1.1359	-4.09316	0.0041775	0.370427	0.266537	10	TRDMT1	1787	Hs.351665	tRNA aspartic acid methyltransferase 1	10	-17224987	GO:0006306 /// GO:0008033	DNA methylation /// tRNA processing	GO:0003677 /// GO:0003723 /// GO:0003886 /// GO:0008168 /// GO:0016428 /// GO:0016740	DNA binding /// RNA binding /// DNA (cytosine-5-)-methyltransferase activity /// methyltransferase activity /// tRNA (cytosine-5-)-methyltransferase activity /// transferase activity	GO:0005634	nucleus
117178_at	52.2501	51.5664	58.7193	47.3133	46.8297	48.9845	0.120717	4.39313	0.158011	5.42042	54.1786	3.94718	47.7091	1.13063	-1.1356	-3.0035	0.0187855	0.411595	0.29616	62	SSX2IP	117178	Hs.22587	synovial sarcoma, X breakpoint 2 interacting protein	1	-84882184	GO:0007155	cell adhesion	GO:0005515	protein binding	GO:0005634 /// GO:0005912 /// GO:0030054 /// GO:0043234	nucleus /// adherens junction /// cell junction /// protein complex
22826_at	231.203	236.16	246.381	210.881	213.717	204.186	0.106458	16.5574	0.209886	31.9747	237.915	7.73963	209.595	4.8943	-1.13512	-3.98373	0.00482095	0.374312	0.269333	22	DNAJC8	22826	Hs.433540	DnaJ (Hsp40) homolog, subfamily C, member 8	1	-28399376	GO:0000398	nuclear mRNA splicing, via spliceosome	GO:0031072	heat shock protein binding	NA	NA
8748_at	25.8349	29.2932	28.267	25.1107	23.5826	24.7886	0.119348	2.19023	0.261396	4.68439	27.7984	1.77611	24.494	0.805534	-1.13491	-3.06187	0.0172621	0.411595	0.29616	11	ADAM20	8748	Hs.177984	ADAM metallopeptidase domain 20	14	-70058830	GO:0006508 /// GO:0007338	proteolysis /// single fertilization	GO:0004222 /// GO:0008233 /// GO:0046872 /// GO:0008270	metalloendopeptidase activity /// peptidase activity /// metal ion binding /// zinc ion binding	GO:0016020 /// GO:0016021	membrane /// integral to membrane
5270_at	163.894	155.501	165.699	139.234	152.89	135.315	0.120463	12.5181	0.276446	28.5795	161.698	5.44196	142.48	9.22622	-1.13489	-3.12023	0.015869	0.411595	0.29616	11	SERPINE2	5270	Hs.38449, Hs.708453	serpin peptidase inhibitor, clade E (nexin, plasminogen activator inhibitor type 1), member 2	2	-224548008	GO:0007275 /// GO:0007399 /// GO:0030154 /// GO:0030162 /// GO:0030334	multicellular organismal development /// nervous system development /// cell differentiation /// regulation of proteolysis /// regulation of cell migration	GO:0004867 /// GO:0008201 /// GO:0030414	serine-type endopeptidase inhibitor activity /// heparin binding /// peptidase inhibitor activity	GO:0005576 /// GO:0005615	extracellular region /// extracellular space
55973_at	138.602	139.524	154.791	128.941	127.63	124.974	0.114805	11.0757	0.158893	14.5507	144.306	9.09199	127.181	2.02114	-1.13464	-3.27106	0.0127925	0.410796	0.295585	52	BCAP29	55973	Hs.303787	B-cell receptor-associated protein 29	7	107007657 /// 107008439	GO:0016192 /// GO:0006915 /// GO:0006886	vesicle-mediated transport /// apoptosis /// intracellular protein transport	NA	NA	GO:0016020 /// GO:0016021 /// GO:0005783	membrane /// integral to membrane /// endoplasmic reticulum
902_at	890.076	898.031	964.271	801.851	819.591	804.841	0.107483	65.1491	0.16343	96.1795	917.459	40.7345	808.761	9.49737	-1.1344	-3.79462	0.00620134	0.374312	0.269333	10	CCNH	902	Hs.292524	cyclin H	5	-86725837	GO:0000718 /// GO:0006367 /// GO:0006368 /// GO:0007049 /// GO:0045449 /// GO:0045944	nucleotide-excision repair, DNA damage removal /// transcription initiation from RNA polymerase II promoter /// RNA elongation from RNA polymerase II promoter /// cell cycle /// regulation of transcription /// positive regulation of transcription from RNA polymerase II promoter	GO:0005515 /// GO:0016301	protein binding /// kinase activity	GO:0005634 /// GO:0005654 /// GO:0019907	nucleus /// nucleoplasm /// cyclin-dependent protein kinase activating kinase holoenzyme complex
374864_at	50.2147	48.9297	53.5671	43.2104	45.7701	45.6518	0.112001	3.74478	0.216732	7.00432	50.9038	2.39429	44.8774	1.44493	-1.13429	-3.47567	0.00959536	0.405984	0.292123	11	C18orf34	374864	Hs.115461	chromosome 18 open reading frame 34	18	-28771363	NA	NA	NA	NA	NA	NA
1448_at	13.2921	12.9456	14.2128	12.4065	12.0675	11.1998	0.118933	1.04262	0.247096	2.09229	13.4835	0.654933	11.8912	0.622374	-1.1339	-3.09769	0.0163926	0.411595	0.29616	11	CSN3	1448	Hs.54415	casein kappa	4	71142921	NA	NA	GO:0003674	molecular_function	GO:0005576	extracellular region
30001_at	728.192	764.64	753.521	649.695	666.47	665.15	0.102519	50.1586	0.213885	103.826	748.784	18.68	660.438	9.32743	-1.13377	-4.25263	0.00340125	0.370427	0.266537	20	ERO1L	30001	Hs.592304	ERO1-like (S. cerevisiae)	14	-52178354	GO:0006467 /// GO:0022900 /// GO:0006464 /// GO:0006810 /// GO:0009266 /// GO:0030968 /// GO:0050873 /// GO:0051085	protein thiol-disulfide exchange /// electron transport chain /// protein modification process /// transport /// response to temperature stimulus /// endoplasmic reticulum unfolded protein response /// brown fat cell differentiation /// chaperone mediated protein folding requiring cofactor	GO:0009055 /// GO:0005515 /// GO:0016491 /// GO:0016671 /// GO:0050660	electron carrier activity /// protein binding /// oxidoreductase activity /// oxidoreductase activity, acting on sulfur group of donors, disulfide as acceptor /// FAD binding	GO:0016020 /// GO:0005783 /// GO:0005624 /// GO:0005789 /// GO:0005792	membrane /// endoplasmic reticulum /// membrane fraction /// endoplasmic reticulum membrane /// microsome
4528_at	2137.57	2126.91	2180.91	1863.64	1890.45	1932.86	0.101106	141.382	0.19785	273.932	2148.46	28.5975	1895.65	34.9046	-1.13337	-4.3946	0.0028415	0.370427	0.266537	8	MTIF2	4528	Hs.149894	mitochondrial translational initiation factor 2	2	-55317259	GO:0006446	regulation of translational initiation	GO:0000166 /// GO:0003924 /// GO:0003743 /// GO:0005525 /// GO:0043024	nucleotide binding /// GTPase activity /// translation initiation factor activity /// GTP binding /// ribosomal small subunit binding	GO:0005622 /// GO:0005739	intracellular /// mitochondrion
56943_at	1504.74	1371.91	1507.6	1279.94	1267.75	1321.46	0.111544	107.543	0.247242	236.989	1461.42	77.5278	1289.72	28.1587	-1.13313	-3.4011	0.0106487	0.406569	0.292543	4	ENY2	56943	Hs.492555	enhancer of yellow 2 homolog (Drosophila)	8	110415811	GO:0006810 /// GO:0016568 /// GO:0016578 /// GO:0045449 /// GO:0045893 /// GO:0051028	transport /// chromatin modification /// histone deubiquitination /// regulation of transcription /// positive regulation of transcription, DNA-dependent /// mRNA transport	GO:0030374	ligand-dependent nuclear receptor transcription coactivator activity	GO:0000124 /// GO:0005634	SAGA complex /// nucleus
9126_at	1808.69	1849.85	1813.17	1641.15	1549.04	1638.97	0.104038	122.766	0.22714	264.13	1823.9	22.5832	1609.72	52.5616	-1.13306	-4.07544	0.00427503	0.370427	0.266537	20	SMC3	9126	Hs.24485	structural maintenance of chromosomes 3	10	112317438	GO:0007165 /// GO:0006281 /// GO:0006974 /// GO:0007049 /// GO:0007052 /// GO:0007062 /// GO:0007067 /// GO:0007126 /// GO:0009294 /// GO:0051301	signal transduction /// DNA repair /// response to DNA damage stimulus /// cell cycle /// mitotic spindle organization /// sister chromatid cohesion /// mitosis /// meiosis /// DNA mediated transformation /// cell division	GO:0000166 /// GO:0003777 /// GO:0005524 /// GO:0045502 /// GO:0046982	nucleotide binding /// microtubule motor activity /// ATP binding /// dynein binding /// protein heterodimerization activity	GO:0000785 /// GO:0000800 /// GO:0000922 /// GO:0005604 /// GO:0005634 /// GO:0005737 /// GO:0005694 /// GO:0008278 /// GO:0016363	chromatin /// lateral element /// spindle pole /// basement membrane /// nucleus /// cytoplasm /// chromosome /// cohesin complex /// nuclear matrix
23468_at	298.492	318.643	309.754	290.011	257.476	270.594	0.117196	23.294	0.266687	52.2783	308.963	10.0991	272.694	16.3691	-1.133	-3.17922	0.0145814	0.411595	0.29616	9	CBX5	23468	Hs.349283	chromobox homolog 5 (HP1 alpha homolog, Drosophila)	12	-52910996	GO:0006333 /// GO:0016481	chromatin assembly or disassembly /// negative regulation of transcription	GO:0003682 /// GO:0016565 /// GO:0019899	chromatin binding /// general transcriptional repressor activity /// enzyme binding	GO:0000776 /// GO:0000785 /// GO:0005634 /// GO:0005635 /// GO:0005737 /// GO:0005730 /// GO:0010369 /// GO:0016605 /// GO:0031618	kinetochore /// chromatin /// nucleus /// nuclear envelope /// cytoplasm /// nucleolus /// chromocenter /// PML body /// nuclear centromeric heterochromatin
23236_at	189.126	198.019	203.626	177.021	172.225	172.786	0.104119	13.4773	0.201345	25.794	196.924	7.31176	174.01	2.62217	-1.13168	-3.87488	0.0055692	0.374312	0.269333	31	PLCB1	23236	Hs.431173	phospholipase C, beta 1 (phosphoinositide-specific)	20	8061295	GO:0007242 /// GO:0016042	intracellular signaling cascade /// lipid catabolic process	GO:0005509 /// GO:0004435 /// GO:0004871 /// GO:0016787 /// GO:0019899	calcium ion binding /// phosphoinositide phospholipase C activity /// signal transducer activity /// hydrolase activity /// enzyme binding	GO:0005886 /// GO:0005634 /// GO:0005737	plasma membrane /// nucleus /// cytoplasm
26046_at	286.659	296.781	294.787	269.551	246.363	260.329	0.107691	20.3154	0.258889	48.4243	292.742	5.36179	258.747	11.6746	-1.13138	-3.64986	0.0075464	0.381351	0.274398	22	RNF160	26046	Hs.288773	ring finger protein 160	21	-29222336	NA	NA	GO:0005515 /// GO:0046872 /// GO:0008270	protein binding /// metal ion binding /// zinc ion binding	NA	NA
1063_at	179.968	180.736	200.384	169.3	164.25	162.413	0.113152	14.143	0.154214	18.3227	187.029	11.5718	165.321	3.56581	-1.13131	-3.18299	0.0145029	0.411595	0.29616	21	CENPF	1063	Hs.497741	centromere protein F, 350/400ka (mitosin)	1	212843154	GO:0006260 /// GO:0000085 /// GO:0007067 /// GO:0007094 /// GO:0007275 /// GO:0007517 /// GO:0008283 /// GO:0042493 /// GO:0010389 /// GO:0015031 /// GO:0016202 /// GO:0016481 /// GO:0030154 /// GO:0051301 /// GO:0051310 /// GO:0051382	DNA replication /// G2 phase of mitotic cell cycle /// mitosis /// mitotic cell cycle spindle assembly checkpoint /// multicellular organismal development /// muscle organ development /// cell proliferation /// response to drug /// regulation of G2/M transition of mitotic cell cycle /// protein transport /// regulation of striated muscle tissue development /// negative regulation of transcription…	GO:0003682 /// GO:0008022 /// GO:0008134 /// GO:0042803 /// GO:0045502	chromatin binding /// protein C-terminus binding /// transcription factor binding /// protein homodimerization activity /// dynein binding	GO:0000785 /// GO:0000922 /// GO:0000940 /// GO:0005634 /// GO:0005635 /// GO:0005737 /// GO:0005694 /// GO:0016363 /// GO:0030496 /// GO:0048471	chromatin /// spindle pole /// outer kinetochore of condensed chromosome /// nucleus /// nuclear envelope /// cytoplasm /// chromosome /// nuclear matrix /// midbody /// perinuclear region of cytoplasm
1262_at	19.7078	20.887	19.4156	18.1084	17.2593	17.6919	0.105524	1.38754	0.191387	2.44843	20.0035	0.77895	17.6865	0.424541	-1.131	-3.71175	0.00693628	0.374312	0.269333	10	CNGA4	1262	Hs.434618	cyclic nucleotide gated channel alpha 4	11	6216905	GO:0006811 /// GO:0007608 /// GO:0050896	ion transport /// sensory perception of smell /// response to stimulus	GO:0000166 /// GO:0005216 /// GO:0030552	nucleotide binding /// ion channel activity /// cAMP binding	GO:0016020 /// GO:0016021	membrane /// integral to membrane
338339_at	18.5102	20.0151	18.528	15.8668	17.8159	16.7829	0.118058	1.45786	0.223696	2.6612	19.0177	0.863749	16.8218	0.975138	-1.13054	-2.99086	0.0191335	0.411595	0.29616	17	CLEC4D	338339	Hs.351811	C-type lectin domain family 4, member D	12	8557402	GO:0006955	immune response	GO:0005488 /// GO:0005529	binding /// sugar binding	GO:0016020 /// GO:0016021	membrane /// integral to membrane
10216_at	9.38853	8.90584	9.45504	8.31455	8.438	7.79455	0.108613	0.651466	0.268434	1.59398	9.2498	0.299733	8.18237	0.341487	-1.13046	-3.49319	0.00936451	0.405984	0.292123	11	PRG4	10216	Hs.647723	proteoglycan 4	1	184532027	GO:0008283	cell proliferation	GO:0005515	protein binding	GO:0005576	extracellular region
55632_at	181.935	179.329	183.274	160.379	160.746	160.656	0.0972582	11.5285	0.181934	21.5555	181.513	2.00595	160.594	0.191375	-1.13026	-4.49568	0.0025046	0.370427	0.266537	35	G2E3	55632	Hs.509008, Hs.605081	G2/M-phase specific E3 ubiquitin ligase	14	30098079	GO:0000209 /// GO:0019941 /// GO:0001824 /// GO:0006464 /// GO:0007275 /// GO:0043066	protein polyubiquitination /// modification-dependent protein catabolic process /// blastocyst development /// protein modification process /// multicellular organismal development /// negative regulation of apoptosis	GO:0005515 /// GO:0004842 /// GO:0046872 /// GO:0008270 /// GO:0016874 /// GO:0016881	protein binding /// ubiquitin-protein ligase activity /// metal ion binding /// zinc ion binding /// ligase activity /// acid-amino acid ligase activity	GO:0005622 /// GO:0005634 /// GO:0005737 /// GO:0005730 /// GO:0005794	intracellular /// nucleus /// cytoplasm /// nucleolus /// Golgi apparatus
5158_at	24.7769	27.9176	26.6833	23.7466	23.0114	23.4769	0.111418	1.96042	0.213589	3.67191	26.4593	1.5823	23.4116	0.371923	-1.13018	-3.21206	0.0139129	0.411595	0.29616	10	PDE6B	5158	Hs.623810, Hs.654544	phosphodiesterase 6B, cGMP-specific, rod, beta	4	609362 /// 636965	GO:0007165 /// GO:0007601 /// GO:0007603 /// GO:0009583 /// GO:0050896	signal transduction /// visual perception /// phototransduction, visible light /// detection of light stimulus /// response to stimulus	GO:0016787 /// GO:0047555	hydrolase activity /// 3',5'-cyclic-GMP phosphodiesterase activity	GO:0016020	membrane
9055_at	303.911	309.412	314.084	276.792	271.753	272.065	0.0982456	19.843	0.187231	37.6587	309.136	5.0922	273.537	2.8235	-1.13014	-4.35776	0.00297634	0.370427	0.266537	11	PRC1	9055	Hs.567385	protein regulator of cytokinesis 1	15	-89310271	GO:0000022 /// GO:0000910 /// GO:0007049	mitotic spindle elongation /// cytokinesis /// cell cycle	GO:0005515	protein binding	GO:0005634 /// GO:0005737 /// GO:0005876	nucleus /// cytoplasm /// spindle microtubule
7430_at	2035.11	2077.89	2143.88	1927.73	1782.84	1828.32	0.105918	143.459	0.220938	295.044	2085.63	54.7963	1846.3	74.098	-1.12963	-3.63026	0.00775146	0.384822	0.276896	42	EZR	7430	Hs.487027	ezrin	6	-159106760	GO:0051017 /// GO:0007016 /// GO:0007159 /// GO:0008360 /// GO:0022614	actin filament bundle formation /// cytoskeletal anchoring at plasma membrane /// leukocyte adhesion /// regulation of cell shape /// membrane to membrane docking	GO:0051015 /// GO:0050839 /// GO:0008092	actin filament binding /// cell adhesion molecule binding /// cytoskeletal protein binding	GO:0005886 /// GO:0001726 /// GO:0005829 /// GO:0005737 /// GO:0005884 /// GO:0005902 /// GO:0005938 /// GO:0019898 /// GO:0030175 /// GO:0030863 /// GO:0045177	plasma membrane /// ruffle /// cytosol /// cytoplasm /// actin filament /// microvillus /// cell cortex /// extrinsic to membrane /// filopodium /// cortical cytoskeleton /// apical part of cell
57590_at	1456.24	1487.03	1529.74	1343.1	1266.23	1350.68	0.104272	100.95	0.231902	220.808	1491.01	36.9072	1320	46.7238	-1.12955	-3.74413	0.00663846	0.374312	0.269333	22	WDFY1	57590	Hs.708107	WD repeat and FYVE domain containing 1	2	-224448308	GO:0008150	biological_process	GO:0046872 /// GO:0005545 /// GO:0008270	metal ion binding /// phosphatidylinositol binding /// zinc ion binding	GO:0005829 /// GO:0005634 /// GO:0005769	cytosol /// nucleus /// early endosome
1675_at	28.9299	31.4308	30.4995	25.3485	28.1493	26.9695	0.114207	2.24287	0.266888	5.15105	30.2867	1.264	26.8224	1.4062	-1.12916	-3.09989	0.0163404	0.411595	0.29616	11	CFD	1675	Hs.155597	complement factor D (adipsin)	19	810664	GO:0006508 /// GO:0006957	proteolysis /// complement activation, alternative pathway	GO:0004252 /// GO:0008233	serine-type endopeptidase activity /// peptidase activity	GO:0005576 /// GO:0005615 /// GO:0031093	extracellular region /// extracellular space /// platelet alpha granule lumen
8302_at	8.21342	7.73035	7.77395	6.92267	7.08681	6.99576	0.101038	0.525846	0.16732	0.851284	7.90591	0.267202	7.00175	0.0822351	-1.12913	-3.93418	0.00514709	0.374312	0.269333	7	KLRC4	8302	Hs.387787	killer cell lectin-like receptor subfamily C, member 4	12	-10451249	GO:0006968	cellular defense response	GO:0004872 /// GO:0005488	receptor activity /// binding	GO:0016020 /// GO:0016021	membrane /// integral to membrane
25891_at	33.4865	34.1176	35.9683	29.4357	31.0706	31.2399	0.105873	2.39262	0.21295	4.68191	34.5241	1.2899	30.5821	0.99641	-1.1289	-3.54838	0.00867541	0.397948	0.28634	11	PAMR1	25891	Hs.55044	peptidase domain containing associated with muscle regeneration 1	11	-35409951	GO:0006508	proteolysis	GO:0004252 /// GO:0003824	serine-type endopeptidase activity /// catalytic activity	GO:0005576	extracellular region
5027_at	17.504	17.3669	17.3176	15.6954	15.6428	14.8914	0.0998375	1.12617	0.221857	2.47546	17.3962	0.0965891	15.4099	0.449735	-1.1289	-4.09186	0.00418455	0.370427	0.266537	10	P2RX7	5027	Hs.507102	purinergic receptor P2X, ligand-gated ion channel, 7	12	120055060	GO:0002028 /// GO:0006811 /// GO:0007166 /// GO:0010524 /// GO:0046931 /// GO:0042981 /// GO:0019233 /// GO:0030501 /// GO:0032060 /// GO:0033198 /// GO:0043409 /// GO:0045779 /// GO:0045919 /// GO:0050718 /// GO:0051495 /// GO:0051709 /// GO:0051899	regulation of sodium ion transport /// ion transport /// cell surface receptor linked signal transduction /// positive regulation of calcium ion transport into cytosol /// pore complex biogenesis /// regulation of apoptosis /// sensory perception of pain /// positive regulation of bone mineralization /// bleb formation /// response to ATP /// negative regulation of MAPKKK cascade /// negative reg…	GO:0001530 /// GO:0001614 /// GO:0005102 /// GO:0004872 /// GO:0004931 /// GO:0005216 /// GO:0005524 /// GO:0042803 /// GO:0046982	lipopolysaccharide binding /// purinergic nucleotide receptor activity /// receptor binding /// receptor activity /// ATP-gated cation channel activity /// ion channel activity /// ATP binding /// protein homodimerization activity /// protein heterodimerization activity	GO:0005886 /// GO:0005887 /// GO:0005737 /// GO:0032059	plasma membrane /// integral to plasma membrane /// cytoplasm /// bleb
80117_at	276.704	274.412	286.338	254.913	245.782	241.284	0.101178	18.4165	0.197616	35.4209	279.151	6.32819	247.326	6.94479	-1.12868	-3.92318	0.00522271	0.374312	0.269333	11	ARL14	80117	Hs.287702	ADP-ribosylation factor-like 14	3	161877641	GO:0007264	small GTPase mediated signal transduction	GO:0000166 /// GO:0005525	nucleotide binding /// GTP binding	GO:0005622	intracellular
65008_at	1319.31	1207.93	1339.39	1125.07	1143.88	1157.79	0.108298	92.5423	0.229771	194.242	1288.88	70.8178	1142.25	16.4222	-1.12837	-3.2946	0.0123726	0.407808	0.293435	9	MRPL1	65008	Hs.532019	mitochondrial ribosomal protein L1	4	79002828	GO:0006396 /// GO:0006412	RNA processing /// translation	GO:0003723 /// GO:0003735	RNA binding /// structural constituent of ribosome	GO:0005622 /// GO:0005739 /// GO:0005840 /// GO:0005762 /// GO:0015934	intracellular /// mitochondrion /// ribosome /// mitochondrial large ribosomal subunit /// large ribosomal subunit
4898_at	724.066	717.245	802.659	666.257	669.899	652.603	0.110976	55.7278	0.149916	71.4631	747.99	47.4671	662.92	9.11786	-1.12833	-3.1254	0.0157515	0.411595	0.29616	8	NRD1	4898	Hs.584782	nardilysin (N-arginine dibasic convertase)	1	-52027453	GO:0006508 /// GO:0007528 /// GO:0008283 /// GO:0016477 /// GO:0051044 /// GO:0052548	proteolysis /// neuromuscular junction development /// cell proliferation /// cell migration /// positive regulation of membrane protein ectodomain proteolysis /// regulation of endopeptidase activity	GO:0005515 /// GO:0004222 /// GO:0008233 /// GO:0046872 /// GO:0008270 /// GO:0048408	protein binding /// metalloendopeptidase activity /// peptidase activity /// metal ion binding /// zinc ion binding /// epidermal growth factor binding	GO:0005829 /// GO:0009986	cytosol /// cell surface
150962_at	149.626	150.209	144.032	127.933	135.083	130.408	0.100897	9.73353	0.225971	21.6928	147.956	3.41055	131.141	3.63089	-1.12821	-3.90603	0.005343	0.374312	0.269333	11	PUS10	150962	Hs.368348	pseudouridylate synthase 10	2	-61021053	GO:0008033	tRNA processing	GO:0016853	isomerase activity	NA	NA
10592_at	368.053	368.124	403.617	354.198	332.344	324.202	0.114317	28.63	0.183297	43.9216	379.931	20.5127	336.915	15.5115	-1.12768	-2.98621	0.0192633	0.411595	0.29616	21	SMC2	10592	Hs.119023	structural maintenance of chromosomes 2	9	105896361 /// 105896651	GO:0007049 /// GO:0007067 /// GO:0007076 /// GO:0051301	cell cycle /// mitosis /// mitotic chromosome condensation /// cell division	GO:0000166 /// GO:0005515 /// GO:0005524 /// GO:0046982	nucleotide binding /// protein binding /// ATP binding /// protein heterodimerization activity	GO:0000228 /// GO:0000796 /// GO:0005634 /// GO:0005737	nuclear chromosome /// condensin complex /// nucleus /// cytoplasm
64376_at	167.616	155.033	161.328	151.398	134.791	143.075	0.114705	11.9665	0.259279	26.5376	161.326	6.29131	143.088	8.30344	-1.12746	-3.00574	0.0187243	0.411595	0.29616	11	IKZF5	64376	Hs.501289	IKAROS family zinc finger 5 (Pegasus)	10	-124743186	GO:0045449	regulation of transcription	GO:0003677 /// GO:0046872 /// GO:0008270	DNA binding /// metal ion binding /// zinc ion binding	GO:0005622 /// GO:0005634 /// GO:0005730	intracellular /// nucleus /// nucleolus
126669_at	31.9756	29.7071	30.5686	26.8204	27.4452	27.5658	0.101184	2.05128	0.188719	3.74818	30.7504	1.14516	27.2771	0.400137	-1.12733	-3.76194	0.00648056	0.374312	0.269333	11	SHE	126669	Hs.591481	Src homology 2 domain containing E	1	-152718582	NA	NA	GO:0005515	protein binding	NA	NA
8615_at	961.778	994.977	1045.36	892.078	878.696	892.322	0.102024	67.5577	0.1793	116.281	1000.71	42.0863	887.699	7.79776	-1.1273	-3.67676	0.00727431	0.378921	0.27265	18	USO1	8615	Hs.292689	USO1 homolog, vesicle docking protein (yeast)	4	76868852	GO:0016192 /// GO:0006886 /// GO:0048280	vesicle-mediated transport /// intracellular protein transport /// vesicle fusion with Golgi apparatus	GO:0005515 /// GO:0008565	protein binding /// protein transporter activity	GO:0000139 /// GO:0016020 /// GO:0005829 /// GO:0005737 /// GO:0005792 /// GO:0005794 /// GO:0048471	Golgi membrane /// membrane /// cytosol /// cytoplasm /// microsome /// Golgi apparatus /// perinuclear region of cytoplasm
9940_at	39.7458	38.3097	38.558	35.418	33.9107	34.1194	0.0987514	2.50598	0.185289	4.64728	38.8711	0.767569	34.4827	0.816662	-1.12726	-4.01795	0.00460888	0.374285	0.269314	33	DLEC1	9940	Hs.714499	deleted in lung and esophageal cancer 1	3	38055699	GO:0008285	negative regulation of cell proliferation	GO:0003674	molecular_function	GO:0005737	cytoplasm
79187_at	110.958	102.717	100.748	89.7903	91.0333	98.1249	0.114034	7.85943	0.194037	12.9262	104.808	5.4166	92.9828	4.49634	-1.12717	-2.98253	0.0193665	0.411595	0.29616	10	FSD1	79187	Hs.28144	fibronectin type III and SPRY domain containing 1	19	4255590	GO:0007049 /// GO:0007067 /// GO:0051301	cell cycle /// mitosis /// cell division	NA	NA	GO:0005622 /// GO:0005634 /// GO:0005737 /// GO:0005813 /// GO:0005874	intracellular /// nucleus /// cytoplasm /// centrosome /// microtubule
441150_at	141.297	139.768	129.459	117.042	126.516	120.651	0.109939	9.86049	0.256008	22.726	136.841	6.43854	121.403	4.78161	-1.12717	-3.17919	0.0145818	0.411595	0.29616	11	C6orf226	441150	Hs.571098	chromosome 6 open reading frame 226	6	-42965980	NA	NA	NA	NA	NA	NA
51167_at	318.264	290.813	304.356	258.637	272.778	279.043	0.10893	21.7377	0.234832	45.7192	304.477	13.7258	270.153	10.4536	-1.12706	-3.23277	0.0135082	0.411595	0.29616	9	CYB5R4	51167	Hs.5741	cytochrome b5 reductase 4	6	84626088	GO:0003032 /// GO:0006091 /// GO:0055114 /// GO:0006801 /// GO:0046677 /// GO:0030073 /// GO:0042593 /// GO:0048468	detection of oxygen /// generation of precursor metabolites and energy /// oxidation reduction /// superoxide metabolic process /// response to antibiotic /// insulin secretion /// glucose homeostasis /// cell development	GO:0009055 /// GO:0004128 /// GO:0046872 /// GO:0016491 /// GO:0016174 /// GO:0020037	electron carrier activity /// cytochrome-b5 reductase activity /// metal ion binding /// oxidoreductase activity /// NAD(P)H oxidase activity /// heme binding	GO:0005783 /// GO:0048471	endoplasmic reticulum /// perinuclear region of cytoplasm
6355_at	12.2142	11.913	11.8434	10.7963	10.4755	10.6439	0.0966608	0.757583	0.18552	1.43752	11.9902	0.197069	10.6385	0.160464	-1.12705	-4.2048	0.00361609	0.370427	0.266537	11	CCL8	6355	Hs.271387	chemokine (C-C motif) ligand 8	17	29670178	GO:0009615 /// GO:0007165 /// GO:0006816 /// GO:0006887 /// GO:0006935 /// GO:0006954 /// GO:0006955 /// GO:0007267	response to virus /// signal transduction /// calcium ion transport /// exocytosis /// chemotaxis /// inflammatory response /// immune response /// cell-cell signaling	GO:0004871 /// GO:0008009 /// GO:0008201	signal transducer activity /// chemokine activity /// heparin binding	GO:0005576 /// GO:0005615	extracellular region /// extracellular space
6676_at	614.768	598.083	606.292	533.123	557.198	523.749	0.099889	39.3542	0.211137	82.5429	606.381	8.34279	538.023	17.2546	-1.12705	-3.91425	0.00528494	0.374312	0.269333	10	SPAG4	6676	Hs.123159	sperm associated antigen 4	20	33667222	GO:0007283	spermatogenesis	GO:0005198	structural molecule activity	GO:0016020 /// GO:0016021 /// GO:0005737 /// GO:0005856 /// GO:0005929 /// GO:0019861 /// GO:0035086	membrane /// integral to membrane /// cytoplasm /// cytoskeleton /// cilium /// flagellum /// flagellar axoneme
9967_at	216.345	237.851	233.626	212.039	192.743	205.642	0.113916	17.0371	0.277527	40.8838	229.274	11.3946	203.475	9.82928	-1.12679	-2.97272	0.0196451	0.411595	0.29616	16	THRAP3	9967	Hs.160211	thyroid hormone receptor associated protein 3	1	36462603	GO:0006367 /// GO:0030521 /// GO:0045449 /// GO:0045944	transcription initiation from RNA polymerase II promoter /// androgen receptor signaling pathway /// regulation of transcription /// positive regulation of transcription from RNA polymerase II promoter	GO:0000166 /// GO:0005515 /// GO:0004872 /// GO:0005524 /// GO:0016455 /// GO:0046966 /// GO:0030374 /// GO:0042809	nucleotide binding /// protein binding /// receptor activity /// ATP binding /// RNA polymerase II transcription mediator activity /// thyroid hormone receptor binding /// ligand-dependent nuclear receptor transcription coactivator activity /// vitamin D receptor binding	GO:0005634 /// GO:0005730	nucleus /// nucleolus
6504_at	16.7112	15.3932	15.73	14.1839	14.1188	14.1491	0.101598	1.07412	0.155899	1.61117	15.9448	0.68479	14.1506	0.0326043	-1.12679	-3.66617	0.00738019	0.379418	0.273007	19	SLAMF1	6504	Hs.523660	signaling lymphocytic activation molecule family member 1	1	-158846514	GO:0008284 /// GO:0044419 /// GO:0046649	positive regulation of cell proliferation /// interspecies interaction between organisms /// lymphocyte activation	GO:0003823 /// GO:0004888	antigen binding /// transmembrane receptor activity	GO:0005886 /// GO:0016021 /// GO:0009986	plasma membrane /// integral to membrane /// cell surface
2043_at	56.3868	52.647	56.8334	48.8186	47.5173	50.8697	0.106408	3.85556	0.246907	8.86957	55.2891	2.29899	49.0685	1.69015	-1.12677	-3.36357	0.0112248	0.406569	0.292543	41	EPHA4	2043	Hs.371218	EPH receptor A4	2	-221990990	GO:0007165 /// GO:0006468 /// GO:0007169	signal transduction /// protein amino acid phosphorylation /// transmembrane receptor protein tyrosine kinase signaling pathway	GO:0000166 /// GO:0004872 /// GO:0005003 /// GO:0005524 /// GO:0016740	nucleotide binding /// receptor activity /// ephrin receptor activity /// ATP binding /// transferase activity	GO:0016020 /// GO:0005887	membrane /// integral to plasma membrane
122961_at	1218.37	1151.58	1190.2	1055.77	1052.3	1052.9	0.097275	75.9132	0.177658	137.899	1186.72	33.531	1053.65	1.85368	-1.12629	-4.03396	0.00451311	0.371663	0.267427	6	ISCA2	122961	Hs.709509	iron-sulfur cluster assembly 2 homolog (S. cerevisiae)	14	74030202	GO:0016226	iron-sulfur cluster assembly	GO:0005198 /// GO:0046872 /// GO:0005506 /// GO:0051536	structural molecule activity /// metal ion binding /// iron ion binding /// iron-sulfur cluster binding	GO:0005739	mitochondrion
2058_at	1107.01	1135.33	1226.75	1028.81	1043.97	1007.65	0.106478	82.0664	0.17212	127.682	1156.37	62.5771	1026.81	18.2414	-1.12617	-3.27553	0.0127116	0.410796	0.295585	28	EPRS	2058	Hs.497788	glutamyl-prolyl-tRNA synthetase	1	-218208564	GO:0006424 /// GO:0006433 /// GO:0006461	glutamyl-tRNA aminoacylation /// prolyl-tRNA aminoacylation /// protein complex assembly	GO:0000166 /// GO:0005515 /// GO:0003723 /// GO:0004818 /// GO:0004827 /// GO:0005524 /// GO:0016874	nucleotide binding /// protein binding /// RNA binding /// glutamate-tRNA ligase activity /// proline-tRNA ligase activity /// ATP binding /// ligase activity	GO:0005625 /// GO:0005737	soluble fraction /// cytoplasm
5597_at	3460.13	3316.54	3593.33	2988.96	3054.38	3167.28	0.103888	236.062	0.211181	471.167	3456.66	138.428	3070.2	90.2064	-1.12587	-3.46314	0.00976432	0.405984	0.292123	3	MAPK6	5597	Hs.411847	mitogen-activated protein kinase 6	15	50098702	GO:0007165 /// GO:0006468 /// GO:0007049	signal transduction /// protein amino acid phosphorylation /// cell cycle	GO:0000166 /// GO:0005515 /// GO:0004674 /// GO:0004707 /// GO:0005524 /// GO:0016740	nucleotide binding /// protein binding /// protein serine/threonine kinase activity /// MAP kinase activity /// ATP binding /// transferase activity	GO:0005737	cytoplasm
100131662_at	15.884	15.9832	17.4851	15.3186	14.161	14.3554	0.112212	1.22079	0.174634	1.82221	16.4508	0.897118	14.6117	0.619912	-1.12586	-2.98761	0.0192242	0.411595	0.29616	10	LOC100131662	100131662	Hs.585935	hypothetical LOC100131662	2	NA	NA	NA	NA	NA	NA	NA
51384_at	18.0835	16.6385	17.5323	15.6818	15.573	15.1825	0.101693	1.1697	0.207605	2.34979	17.4181	0.729251	15.4791	0.262545	-1.12526	-3.55364	0.00861265	0.397927	0.286325	21	WNT16	51384	Hs.272375	wingless-type MMTV integration site family, member 16	7	120752656 /// 120756325	GO:0007223 /// GO:0007267 /// GO:0007275	Wnt receptor signaling pathway, calcium modulating pathway /// cell-cell signaling /// multicellular organismal development	GO:0004871 /// GO:0005201	signal transducer activity /// extracellular matrix structural constituent	GO:0005576 /// GO:0005578	extracellular region /// proteinaceous extracellular matrix
9540_at	602.066	548.743	605.183	503.064	535.053	522.408	0.109213	42.1899	0.259181	99.0024	585.331	31.7244	520.175	16.1109	-1.12526	-3.08516	0.0166913	0.411595	0.29616	10	TP53I3	9540	Hs.50649	tumor protein p53 inducible protein 3	2	-24153809 /// -24153808	GO:0055114 /// GO:0008631	oxidation reduction /// induction of apoptosis by oxidative stress	GO:0005488 /// GO:0016491 /// GO:0008270	binding /// oxidoreductase activity /// zinc ion binding	GO:0005575	cellular_component
26292_at	170.581	161.911	160.015	136.235	152.037	149.541	0.112444	11.8857	0.249097	25.6753	164.169	5.63357	145.938	8.49444	-1.12493	-2.99424	0.0190398	0.411595	0.29616	19	MYCBP	26292	Hs.591506	c-myc binding protein	1	-39101222	GO:0007283 /// GO:0045449	spermatogenesis /// regulation of transcription	GO:0005515 /// GO:0003713	protein binding /// transcription coactivator activity	GO:0005739 /// GO:0005634 /// GO:0005737	mitochondrion /// nucleus /// cytoplasm
9123_at	54.5913	59.6453	61.1592	51.73	50.7377	53.4984	0.109702	4.25412	0.233349	8.90753	58.4653	3.43931	51.9887	1.3984	-1.12458	-3.01002	0.0186083	0.411595	0.29616	26	SLC16A3	9123	Hs.500761	solute carrier family 16, member 3 (monocarboxylic acid transporter 4)	17	77779581 /// 77780177 /// 77783432	GO:0006810 /// GO:0015711 /// GO:0015718	transport /// organic anion transport /// monocarboxylic acid transport	GO:0015293 /// GO:0015355	symporter activity /// secondary active monocarboxylate transmembrane transporter activity	GO:0005886 /// GO:0005887 /// GO:0005624	plasma membrane /// integral to plasma membrane /// membrane fraction
26519_at	787.868	785.407	841.069	692.825	759.812	694.817	0.110309	57.8881	0.185463	95.043	804.781	31.45	715.818	38.1132	-1.12428	-3.04447	0.0177022	0.411595	0.29616	20	TIMM10	26519	Hs.235750	translocase of inner mitochondrial membrane 10 homolog (yeast)	11	-57052511	GO:0007605 /// GO:0015031 /// GO:0045039 /// GO:0065002	sensory perception of sound /// protein transport /// protein import into mitochondrial inner membrane /// intracellular protein transmembrane transport	GO:0005515 /// GO:0046872 /// GO:0008270	protein binding /// metal ion binding /// zinc ion binding	GO:0016020 /// GO:0005739 /// GO:0005744 /// GO:0042719	membrane /// mitochondrion /// mitochondrial inner membrane presequence translocase complex /// mitochondrial intermembrane space protein transporter complex
1456_at	514.938	533.097	539.116	464.838	467.448	479.659	0.0961204	33.3415	0.197671	68.2592	529.051	12.5867	470.648	7.91174	-1.12409	-3.95388	0.00501464	0.374312	0.269333	21	CSNK1G3	1456	Hs.129206	casein kinase 1, gamma 3	5	122875691	GO:0016055 /// GO:0007165 /// GO:0006464 /// GO:0006468	Wnt receptor signaling pathway /// signal transduction /// protein modification process /// protein amino acid phosphorylation	GO:0000166 /// GO:0004674 /// GO:0005524 /// GO:0016740	nucleotide binding /// protein serine/threonine kinase activity /// ATP binding /// transferase activity	GO:0005737	cytoplasm
11103_at	712.468	734.593	771.55	668.937	649.456	655.539	0.0999676	48.9054	0.177714	85.1375	739.537	29.8496	657.977	9.96685	-1.12396	-3.58503	0.00824795	0.392285	0.282265	19	KRR1	11103	Hs.645517	KRR1, small subunit (SSU) processome component, homolog (yeast)	12	-74177685	GO:0006364	rRNA processing	GO:0003723	RNA binding	GO:0005634 /// GO:0005730 /// GO:0005732	nucleus /// nucleolus /// small nucleolar ribonucleoprotein complex
390_at	1345.46	1246.28	1316.35	1121.59	1206.08	1149.9	0.104529	89.2054	0.231002	194.764	1302.7	50.978	1159.19	43.0071	-1.1238	-3.30039	0.0122716	0.406569	0.292543	11	RND3	390	Hs.6838, Hs.713765	Rho family GTPase 3	2	-151032954	GO:0030036 /// GO:0007155 /// GO:0007264	actin cytoskeleton organization /// cell adhesion /// small GTPase mediated signal transduction	GO:0000166 /// GO:0003924 /// GO:0005525	nucleotide binding /// GTPase activity /// GTP binding	GO:0005622 /// GO:0016020 /// GO:0005794	intracellular /// membrane /// Golgi apparatus
85437_at	1984.73	1856.6	1969.02	1641.18	1808.88	1721.38	0.107708	135.554	0.262749	327.845	1936.78	69.8865	1723.81	83.88	-1.12355	-3.13291	0.0155824	0.411595	0.29616	14	ZCRB1	85437	Hs.496279	zinc finger CCHC-type and RNA binding motif 1	12	-40992154	GO:0006397 /// GO:0008380	mRNA processing /// RNA splicing	GO:0000166 /// GO:0003723 /// GO:0046872 /// GO:0008270	nucleotide binding /// RNA binding /// metal ion binding /// zinc ion binding	GO:0005634 /// GO:0005654 /// GO:0005689	nucleus /// nucleoplasm /// U12-type spliceosomal complex
143379_at	41.8663	40.4164	42.8173	39.3981	37.0563	34.9047	0.111119	2.98308	0.262366	6.96154	41.7	1.20908	37.1197	2.24738	-1.12339	-2.98958	0.0191692	0.411595	0.29616	10	C10orf82	143379	Hs.121347	chromosome 10 open reading frame 82	10	-118413196	NA	NA	NA	NA	NA	NA
11137_at	1162.22	1187.14	1212.99	1043.62	1077.94	1052.51	0.0944597	73.5531	0.185897	143.523	1187.45	25.3877	1058.02	17.8151	-1.12233	-3.9491	0.00504647	0.374312	0.269333	22	PWP1	11137	Hs.506652	PWP1 homolog (S. cerevisiae)	12	106603719	GO:0006350	transcription	NA	NA	GO:0005634	nucleus
23371_at	52.3893	51.0924	56.4428	47.1717	46.9402	48.3906	0.103184	3.67103	0.158445	5.44901	53.3082	2.79108	47.5008	0.77917	-1.12226	-3.23258	0.0135117	0.411595	0.29616	11	TENC1	23371	Hs.343334, Hs.6147	tensin like C1 domain containing phosphatase (tensin 2)	12	51727076 /// 51728999 /// 51730101	GO:0007242 /// GO:0008285	intracellular signaling cascade /// negative regulation of cell proliferation	GO:0005515 /// GO:0004721 /// GO:0046872 /// GO:0008270 /// GO:0016787 /// GO:0019992	protein binding /// phosphoprotein phosphatase activity /// metal ion binding /// zinc ion binding /// hydrolase activity /// diacylglycerol binding	GO:0005886 /// GO:0005925 /// GO:0030054	plasma membrane /// focal adhesion /// cell junction
57502_at	10.9331	10.7968	11.1881	9.49808	9.5558	10.2867	0.101279	0.720885	0.202991	1.43499	10.9727	0.198671	9.78019	0.439579	-1.12193	-3.42888	0.0102425	0.406569	0.292543	22	NLGN4X	57502	Hs.21107	neuroligin 4, X-linked	X	-5818082	GO:0007155 /// GO:0035176 /// GO:0045216 /// GO:0050808	cell adhesion /// social behavior /// cell-cell junction organization /// synapse organization	GO:0042043 /// GO:0031404 /// GO:0042803	neurexin binding /// chloride ion binding /// protein homodimerization activity	GO:0016020 /// GO:0005887 /// GO:0009986	membrane /// integral to plasma membrane /// cell surface
10436_at	3111.09	3023.08	3125.04	2700.28	2852.65	2705.35	0.0963418	193.942	0.204314	410.815	3086.4	55.279	2752.76	86.5464	-1.1212	-3.71032	0.00694971	0.374312	0.269333	9	EMG1	10436	Hs.558447	EMG1 nucleolar protein homolog (S. cerevisiae)	12	6950204	GO:0006364	rRNA processing	NA	NA	GO:0005634 /// GO:0005730 /// GO:0005732	nucleus /// nucleolus /// small nucleolar ribonucleoprotein complex
90523_at	14.1503	13.9853	13.7727	12.0343	12.4778	12.8743	0.096377	0.87556	0.216765	1.95105	13.9695	0.189287	12.4621	0.420215	-1.12096	-3.69631	0.00708336	0.377242	0.271441	11	C6orf142	90523	Hs.382212, Hs.591803	chromosome 6 open reading frame 142	6	53991672	NA	NA	NA	NA	NA	NA
90957_at	105.618	103.143	96.0194	88.8454	90.0777	92.9798	0.102701	6.91151	0.215279	14.2978	101.594	4.98361	90.6343	2.12266	-1.12092	-3.19145	0.0143285	0.411595	0.29616	14	DHX57	90957	Hs.468226	DEAH (Asp-Glu-Ala-Asp/His) box polypeptide 57	2	-38878378	NA	NA	GO:0000166 /// GO:0005515 /// GO:0003676 /// GO:0004386 /// GO:0046872 /// GO:0005524 /// GO:0008026 /// GO:0008270 /// GO:0016787	nucleotide binding /// protein binding /// nucleic acid binding /// helicase activity /// metal ion binding /// ATP binding /// ATP-dependent helicase activity /// zinc ion binding /// hydrolase activity	NA	NA
189_at	29.9829	28.8266	29.2923	25.1021	25.5941	27.9035	0.105988	2.00997	0.222715	4.19023	29.3673	0.581803	26.1999	1.49573	-1.12089	-3.11234	0.0160502	0.411595	0.29616	17	AGXT	189	Hs.144567	alanine-glyoxylate aminotransferase	2	241456834	GO:0008152 /// GO:0006625 /// GO:0009725 /// GO:0019265 /// GO:0042866 /// GO:0046487 /// GO:0046724 /// GO:0051384 /// GO:0051591	metabolic process /// protein targeting to peroxisome /// response to hormone stimulus /// glycine biosynthetic process, by transamination of glyoxylate /// pyruvate biosynthetic process /// glyoxylate metabolic process /// oxalic acid secretion /// response to glucocorticoid stimulus /// response to cAMP	GO:0005515 /// GO:0004760 /// GO:0008453 /// GO:0016597 /// GO:0016740 /// GO:0030170 /// GO:0042803	protein binding /// serine-pyruvate transaminase activity /// alanine-glyoxylate transaminase activity /// amino acid binding /// transferase activity /// pyridoxal phosphate binding /// protein homodimerization activity	GO:0005739 /// GO:0005777 /// GO:0005759	mitochondrion /// peroxisome /// mitochondrial matrix
79009_at	1932.13	1815.63	1763.13	1603.04	1699.63	1615.29	0.103421	125.766	0.179654	212.583	1836.96	86.4961	1639.32	52.5841	-1.12056	-3.14619	0.015288	0.411595	0.29616	3	DDX50	79009	Hs.522984	DEAD (Asp-Glu-Ala-Asp) box polypeptide 50	10	70331039	NA	NA	GO:0000166 /// GO:0003723 /// GO:0004386 /// GO:0005524 /// GO:0008026 /// GO:0016787	nucleotide binding /// RNA binding /// helicase activity /// ATP binding /// ATP-dependent helicase activity /// hydrolase activity	GO:0005634 /// GO:0005730	nucleus /// nucleolus
57165_at	109.415	114.565	113.43	95.4094	103.793	101.962	0.101277	7.3819	0.2496	18.0207	112.47	2.70571	100.388	4.40779	-1.12035	-3.31666	0.0119924	0.406569	0.292543	11	GJC2	57165	Hs.100072	gap junction protein, gamma 2, 47kDa	1	226404175	GO:0007267	cell-cell signaling	GO:0005243	gap junction channel activity	GO:0005886 /// GO:0016021 /// GO:0005922 /// GO:0030054	plasma membrane /// integral to membrane /// connexon complex /// cell junction
23080_at	116.959	111.553	120.367	98.0891	105.58	107.817	0.106548	8.05559	0.253837	18.8698	116.293	4.44434	103.829	5.09494	-1.12005	-3.00105	0.0188525	0.411595	0.29616	10	AVL9	23080	Hs.128056	AVL9 homolog (S. cerevisiase)	7	32501700	NA	NA	NA	NA	GO:0016020 /// GO:0016021	membrane /// integral to membrane
817_at	1016.95	1017.4	1066.65	935.754	883.939	949.072	0.0992708	66.9271	0.202873	133.464	1033.67	28.5631	922.922	34.4104	-1.11999	-3.40315	0.0106181	0.406569	0.292543	33	CAMK2D	817	Hs.144114	calcium/calmodulin-dependent protein kinase II delta	4	-114597792 /// -114591638	GO:0000082 /// GO:0001558 /// GO:0006816 /// GO:0046777 /// GO:0060048	G1/S transition of mitotic cell cycle /// regulation of cell growth /// calcium ion transport /// protein amino acid autophosphorylation /// cardiac muscle contraction	GO:0000166 /// GO:0004683 /// GO:0005516 /// GO:0005524 /// GO:0016740	nucleotide binding /// calmodulin-dependent protein kinase activity /// calmodulin binding /// ATP binding /// transferase activity	GO:0005634 /// GO:0005737 /// GO:0005954 /// GO:0030315	nucleus /// cytoplasm /// calcium- and calmodulin-dependent protein kinase complex /// T-tubule
5167_at	447.971	406.933	422.886	381.424	378.018	381.561	0.0993281	28.2222	0.161816	44.8686	425.93	20.6875	380.334	2.00749	-1.11988	-3.31734	0.011981	0.406569	0.292543	11	ENPP1	5167	Hs.527295	ectonucleotide pyrophosphatase/phosphodiesterase 1	6	132170848	GO:0008152 /// GO:0006091 /// GO:0006796 /// GO:0006955 /// GO:0009143 /// GO:0030308 /// GO:0030500 /// GO:0030505 /// GO:0030643 /// GO:0030730 /// GO:0031214 /// GO:0031953 /// GO:0032869 /// GO:0045599 /// GO:0045719 /// GO:0046325 /// GO:0046627 /// GO:0050427	metabolic process /// generation of precursor metabolites and energy /// phosphate metabolic process /// immune response /// nucleoside triphosphate catabolic process /// negative regulation of cell growth /// regulation of bone mineralization /// inorganic diphosphate transport /// cellular phosphate ion homeostasis /// sequestering of triglyceride /// biomineral formation /// negative regulatio…	GO:0005515 /// GO:0003676 /// GO:0004528 /// GO:0004551 /// GO:0005044 /// GO:0005158 /// GO:0046872 /// GO:0005524 /// GO:0016787 /// GO:0030247 /// GO:0042803 /// GO:0047429 /// GO:0050656	protein binding /// nucleic acid binding /// phosphodiesterase I activity /// nucleotide diphosphatase activity /// scavenger receptor activity /// insulin receptor binding /// metal ion binding /// ATP binding /// hydrolase activity /// polysaccharide binding /// protein homodimerization activity /// nucleoside-triphosphate diphosphatase activity /// 3'-phosphoadenosine 5'-phosphosulfate binding	GO:0005886 /// GO:0016021 /// GO:0005615 /// GO:0009986 /// GO:0016323	plasma membrane /// integral to membrane /// extracellular space /// cell surface /// basolateral plasma membrane
10740_at	7.88629	7.59643	8.09198	6.61379	7.24404	7.20887	0.104872	0.53351	0.25387	1.2725	7.85823	0.248963	7.02224	0.35416	-1.11905	-3.04303	0.017739	0.411595	0.29616	5	RFPL1S	10740	Hs.648249, Hs.716569, Hs.716606	RFPL1 antisense RNA (non-protein coding)	22	-28163005	NA	NA	NA	NA	NA	NA
93587_at	74.8569	74.4594	81.8402	69.8008	66.4559	70.3086	0.104595	5.36688	0.171737	8.40095	77.0521	4.15134	68.8551	2.09324	-1.11905	-2.9865	0.0192551	0.411595	0.29616	31	RG9MTD2	93587	Hs.380412	RNA (guanine-9-) methyltransferase domain containing 2	4	-100686894	NA	NA	GO:0008168 /// GO:0016740	methyltransferase activity /// transferase activity	NA	NA
10578_at	37.1034	35.9696	36.5547	32.8944	34.2691	30.825	0.102781	2.41798	0.245956	5.72971	36.5426	0.566996	32.6628	1.7337	-1.11878	-3.15977	0.0149931	0.411595	0.29616	18	GNLY	10578	Hs.105806	granulysin	2	85774924	GO:0042742 /// GO:0050832 /// GO:0006805 /// GO:0006968	defense response to bacterium /// defense response to fungus /// xenobiotic metabolic process /// cellular defense response	NA	NA	GO:0005576 /// GO:0005615	extracellular region /// extracellular space
29110_at	689.892	650.752	727.257	627.84	609.288	611.426	0.102555	47.2271	0.179247	80.6045	689.3	38.2561	616.185	10.1503	-1.11866	-3.04912	0.0175834	0.411595	0.29616	11	TBK1	29110	Hs.505874, Hs.607889	TANK-binding kinase 1	12	63132203	GO:0009615 /// GO:0006468 /// GO:0043123 /// GO:0044419 /// GO:0045087	response to virus /// protein amino acid phosphorylation /// positive regulation of I-kappaB kinase/NF-kappaB cascade /// interspecies interaction between organisms /// innate immune response	GO:0000166 /// GO:0005515 /// GO:0004674 /// GO:0005524 /// GO:0016740	nucleotide binding /// protein binding /// protein serine/threonine kinase activity /// ATP binding /// transferase activity	GO:0005829 /// GO:0005737	cytosol /// cytoplasm
114885_at	391.086	378.777	378.946	341.592	353.435	331.929	0.0947785	23.6912	0.191116	47.0165	382.936	7.05879	342.319	10.7714	-1.11865	-3.62671	0.00778918	0.384822	0.276896	22	OSBPL11	114885	Hs.477440	oxysterol binding protein-like 11	3	-126730397	GO:0006869 /// GO:0008202	lipid transport /// steroid metabolic process	NA	NA	NA	NA
54556_at	197.51	207.455	195.992	175.234	182.727	179.322	0.0946892	12.5014	0.172644	22.2761	200.319	6.22613	179.094	3.75148	-1.11851	-3.5876	0.0082188	0.391946	0.282022	32	ING3	54556	Hs.489811	inhibitor of growth family, member 3	7	120378052	GO:0016568 /// GO:0040008 /// GO:0043065 /// GO:0043967 /// GO:0043968 /// GO:0045449	chromatin modification /// regulation of growth /// positive regulation of apoptosis /// histone H4 acetylation /// histone H2A acetylation /// regulation of transcription	GO:0005515 /// GO:0004402 /// GO:0046872 /// GO:0008270	protein binding /// histone acetyltransferase activity /// metal ion binding /// zinc ion binding	GO:0005634 /// GO:0032777 /// GO:0035267	nucleus /// Piccolo NuA4 histone acetyltransferase complex /// NuA4 histone acetyltransferase complex
10112_at	328.074	318.659	348.983	309.783	287.626	292.837	0.10411	22.8218	0.189825	40.4475	331.905	15.5208	296.749	11.5848	-1.11847	-3.00461	0.0187552	0.411595	0.29616	11	KIF20A	10112	Hs.718626	kinesin family member 20A	5	137542315	GO:0016192 /// GO:0007018 /// GO:0015031	vesicle-mediated transport /// microtubule-based movement /// protein transport	GO:0000166 /// GO:0003777 /// GO:0005215 /// GO:0005524	nucleotide binding /// microtubule motor activity /// transporter activity /// ATP binding	GO:0005654 /// GO:0005794 /// GO:0005874	nucleoplasm /// Golgi apparatus /// microtubule
22823_at	252.803	242.76	266.935	228.271	229.581	224.177	0.0984196	16.674	0.173375	28.626	254.166	12.145	227.343	2.81901	-1.11799	-3.25453	0.0130964	0.411595	0.29616	30	MTF2	22823	Hs.31016	metal response element binding transcription factor 2	1	93317379	NA	NA	GO:0005515 /// GO:0003677 /// GO:0046872 /// GO:0008270	protein binding /// DNA binding /// metal ion binding /// zinc ion binding	GO:0005634	nucleus
55035_at	438.084	424.015	469.233	385.491	399.957	405.521	0.102255	30.2273	0.184511	52.5933	443.778	23.1405	396.99	10.3396	-1.11786	-3.03673	0.0179015	0.411595	0.29616	8	NOL8	55035	Hs.442199	nucleolar protein 8	9	-94099460	GO:0006260 /// GO:0030307	DNA replication /// positive regulation of cell growth	GO:0000166 /// GO:0005515 /// GO:0003723	nucleotide binding /// protein binding /// RNA binding	GO:0005634 /// GO:0005730	nucleus /// nucleolus
54808_at	230.797	239.934	242.686	216.914	211.119	210.221	0.0924026	14.4597	0.190729	29.7127	237.805	6.22385	212.752	3.63287	-1.11776	-3.71175	0.0069363	0.374312	0.269333	10	DYM	54808	Hs.162996	dymeclin	18	-44824169	NA	NA	NA	NA	GO:0005737 /// GO:0005794	cytoplasm /// Golgi apparatus
79571_at	129.273	130.025	122.189	109.122	118.022	114.251	0.0999454	8.30879	0.244471	20.1504	127.162	4.32351	113.798	4.46695	-1.11743	-3.18863	0.0143863	0.411595	0.29616	22	GCC1	79571	Hs.521168	GRIP and coiled-coil domain containing 1	7	-127007917	NA	NA	GO:0005515	protein binding	GO:0016020 /// GO:0005737 /// GO:0005794	membrane /// cytoplasm /// Golgi apparatus
60496_at	1212.93	1281.69	1336.3	1161.91	1134.71	1131.88	0.0986475	83.885	0.179334	149.816	1276.98	61.8174	1142.83	16.5847	-1.11738	-3.20185	0.014117	0.411595	0.29616	19	AASDHPPT	60496	Hs.524009	aminoadipate-semialdehyde dehydrogenase-phosphopantetheinyl transferase	11	105453501	GO:0009059	macromolecule biosynthetic process	GO:0005515 /// GO:0000287 /// GO:0008897 /// GO:0016740	protein binding /// magnesium ion binding /// holo-[acyl-carrier-protein] synthase activity /// transferase activity	GO:0005829 /// GO:0005737	cytosol /// cytoplasm
119385_at	17.4131	17.4398	17.7953	15.5428	15.7506	15.8434	0.0885154	1.0199	0.166137	1.897	17.5494	0.213385	15.7123	0.153956	-1.11692	-4.00246	0.0047036	0.374285	0.269314	19	AGAP11	119385	Hs.511787	ankyrin repeat and GTPase domain Arf GTPase activating protein 11	10	88720477	GO:0032312	regulation of ARF GTPase activity	GO:0046872 /// GO:0008060 /// GO:0008270	metal ion binding /// ARF GTPase activator activity /// zinc ion binding	NA	NA
54536_at	248.237	240.096	268.535	226.263	226.041	225.378	0.101129	17.1725	0.13937	22.8588	252.289	14.6461	225.894	0.460366	-1.11685	-3.01092	0.018584	0.411595	0.29616	21	EXOC6	54536	Hs.655657	exocyst complex component 6	10	94584449 /// 94598204	GO:0006904 /// GO:0015031	vesicle docking during exocytosis /// protein transport	NA	NA	GO:0000145	exocyst
130540_at	11.0389	11.2163	10.5833	9.59976	10.0952	9.71363	0.0944271	0.67952	0.201528	1.43915	10.9462	0.326566	9.80285	0.259469	-1.11663	-3.47155	0.00965056	0.405984	0.292123	14	ALS2CR12	130540	Hs.107944	amyotrophic lateral sclerosis 2 (juvenile) chromosome region, candidate 12	2	-201861391	GO:0043087	regulation of GTPase activity	GO:0005515 /// GO:0003674	protein binding /// molecular_function	GO:0005575	cellular_component
7334_at	1100.01	1077.93	1137.04	985.918	1000.8	982.57	0.0907129	66.1676	0.162891	117.445	1105	29.8679	989.764	9.70683	-1.11643	-3.7304	0.00676305	0.374312	0.269333	15	UBE2N	7334	Hs.524630	ubiquitin-conjugating enzyme E2N (UBC13 homolog, yeast)	12	-92326218	GO:0019941 /// GO:0000724 /// GO:0000729 /// GO:0006301 /// GO:0006508 /// GO:0006974 /// GO:0031058 /// GO:0033182 /// GO:0043123 /// GO:0045739 /// GO:0050852 /// GO:0051092 /// GO:0051246 /// GO:0051443	modification-dependent protein catabolic process /// double-strand break repair via homologous recombination /// DNA double-strand break processing /// postreplication repair /// proteolysis /// response to DNA damage stimulus /// positive regulation of histone modification /// regulation of histone ubiquitination /// positive regulation of I-kappaB kinase/NF-kappaB cascade /// positive regulatio…	GO:0000166 /// GO:0005515 /// GO:0004842 /// GO:0005524 /// GO:0016874 /// GO:0043130	nucleotide binding /// protein binding /// ubiquitin-protein ligase activity /// ATP binding /// ligase activity /// ubiquitin binding	GO:0005634 /// GO:0005737 /// GO:0031372	nucleus /// cytoplasm /// UBC13-MMS2 complex
6367_at	50.6322	48.2049	49.2601	44.2177	44.9425	43.5011	0.0909679	2.95678	0.179367	5.75897	49.3657	1.21712	44.2204	0.720684	-1.11636	-3.71222	0.00693188	0.374312	0.269333	11	CCL22	6367	Hs.534347	chemokine (C-C motif) ligand 22	16	55950218	GO:0009615 /// GO:0007165 /// GO:0006935 /// GO:0006954 /// GO:0006955 /// GO:0007267 /// GO:0016477	response to virus /// signal transduction /// chemotaxis /// inflammatory response /// immune response /// cell-cell signaling /// cell migration	GO:0008009	chemokine activity	GO:0005576 /// GO:0005615	extracellular region /// extracellular space
55917_at	49.2932	46.6305	45.8732	43.3859	40.9298	42.7377	0.097196	3.03057	0.188122	5.70071	47.2657	1.79625	42.3511	1.27284	-1.11604	-3.24162	0.013339	0.411595	0.29616	11	CTTNBP2NL	55917	Hs.485899	CTTNBP2 N-terminal like	1	112740322	NA	NA	NA	NA	GO:0015629	actin cytoskeleton
55250_at	350.951	349.793	380.002	316.626	333.27	318.913	0.0993527	23.8205	0.148491	34.3253	360.249	17.1166	322.936	9.0218	-1.11554	-3.06838	0.0171004	0.411595	0.29616	9	ELP2	55250	Hs.8739	elongation protein 2 homolog (S. cerevisiae)	18	31963884	GO:0006357 /// GO:0045449	regulation of transcription from RNA polymerase II promoter /// regulation of transcription	GO:0003677 /// GO:0016944	DNA binding /// RNA polymerase II transcription elongation factor activity	GO:0005634 /// GO:0008023	nucleus /// transcription elongation factor complex
22899_at	30.464	31.6185	30.4494	28.1008	28.7997	26.0578	0.101003	2.01174	0.225389	4.40619	30.844	0.670806	27.6528	1.42477	-1.1154	-3.05198	0.0175108	0.411595	0.29616	12	ARHGEF15	22899	Hs.443109	Rho guanine nucleotide exchange factor (GEF) 15	17	8154314	GO:0035023	regulation of Rho protein signal transduction	GO:0005085 /// GO:0005089 /// GO:0005096	guanyl-nucleotide exchange factor activity /// Rho guanyl-nucleotide exchange factor activity /// GTPase activator activity	GO:0005622	intracellular
27236_at	331.863	314.667	334.543	298.939	294.152	286.65	0.0932058	20.1035	0.211299	45.2133	327.024	10.7855	293.247	6.19422	-1.11518	-3.43753	0.0101194	0.406569	0.292543	22	ARFIP1	27236	Hs.416089	ADP-ribosylation factor interacting protein 1	4	153920561	GO:0006886 /// GO:0008150 /// GO:0050708	intracellular protein transport /// biological_process /// regulation of protein secretion	GO:0003674	molecular_function	GO:0000139 /// GO:0005829	Golgi membrane /// cytosol
3750_at	33.8012	32.4184	35.3715	30.1054	31.3687	29.6339	0.0982884	2.20416	0.189827	4.16732	33.8637	1.47758	30.3693	0.897016	-1.11506	-3.10646	0.0161867	0.411595	0.29616	11	KCND1	3750	Hs.55276	potassium voltage-gated channel, Shal-related subfamily, member 1	X	-48703582	GO:0006811 /// GO:0006813	ion transport /// potassium ion transport	GO:0005515 /// GO:0005244 /// GO:0005249 /// GO:0046872 /// GO:0008270 /// GO:0030955	protein binding /// voltage-gated ion channel activity /// voltage-gated potassium channel activity /// metal ion binding /// zinc ion binding /// potassium ion binding	GO:0016020 /// GO:0016021 /// GO:0005575 /// GO:0008076	membrane /// integral to membrane /// cellular_component /// voltage-gated potassium channel complex
4719_at	1708.84	1621.32	1713.3	1522.32	1496.51	1504.34	0.090734	100.842	0.191409	212.323	1681.15	51.8632	1507.72	13.2328	-1.11503	-3.60141	0.00806428	0.389386	0.280179	20	NDUFS1	4719	Hs.471207	NADH dehydrogenase (ubiquinone) Fe-S protein 1, 75kDa (NADH-coenzyme Q reductase)	2	-206696047	GO:0006915 /// GO:0006120 /// GO:0022900 /// GO:0006800 /// GO:0006810 /// GO:0042773 /// GO:0045333 /// GO:0046034 /// GO:0051881	apoptosis /// mitochondrial electron transport, NADH to ubiquinone /// electron transport chain /// oxygen and reactive oxygen species metabolic process /// transport /// ATP synthesis coupled electron transport /// cellular respiration /// ATP metabolic process /// regulation of mitochondrial membrane potential	GO:0009055 /// GO:0005515 /// GO:0003954 /// GO:0046872 /// GO:0005506 /// GO:0008137 /// GO:0051537 /// GO:0051539	electron carrier activity /// protein binding /// NADH dehydrogenase activity /// metal ion binding /// iron ion binding /// NADH dehydrogenase (ubiquinone) activity /// 2 iron, 2 sulfur cluster binding /// 4 iron, 4 sulfur cluster binding	GO:0016020 /// GO:0005739 /// GO:0005743 /// GO:0005747 /// GO:0005758 /// GO:0070469	membrane /// mitochondrion /// mitochondrial inner membrane /// mitochondrial respiratory chain complex I /// mitochondrial intermembrane space /// respiratory chain
4331_at	339.125	313.974	341.293	287.091	300.83	303.955	0.0995125	21.789	0.240313	52.0348	331.464	15.1853	297.292	8.97165	-1.11495	-3.0309	0.0180535	0.411595	0.29616	11	MNAT1	4331	Hs.509523	menage a trois homolog 1, cyclin H assembly factor (Xenopus laevis)	14	60271222	GO:0000079 /// GO:0000718 /// GO:0006915 /// GO:0006281 /// GO:0006367 /// GO:0006368 /// GO:0006461 /// GO:0007049 /// GO:0007512 /// GO:0008283 /// GO:0021591 /// GO:0044236 /// GO:0045944 /// GO:0050790 /// GO:0051592	regulation of cyclin-dependent protein kinase activity /// nucleotide-excision repair, DNA damage removal /// apoptosis /// DNA repair /// transcription initiation from RNA polymerase II promoter /// RNA elongation from RNA polymerase II promoter /// protein complex assembly /// cell cycle /// adult heart development /// cell proliferation /// ventricular system development /// multicellular orga…	GO:0046872 /// GO:0008270 /// GO:0047485	metal ion binding /// zinc ion binding /// protein N-terminus binding	GO:0005634 /// GO:0005737 /// GO:0005654	nucleus /// cytoplasm /// nucleoplasm
56521_at	46.6916	48.7301	46.8998	41.0032	43.4635	43.2674	0.0930495	2.88864	0.193846	5.89663	47.4405	1.12166	42.5781	1.36738	-1.1142	-3.40737	0.0105554	0.406569	0.292543	30	DNAJC12	56521	Hs.260720	DnaJ (Hsp40) homolog, subfamily C, member 12	10	-69240971 /// -69226432	NA	NA	GO:0031072	heat shock protein binding	NA	NA
10813_at	261.819	259.771	274.858	230.529	245.056	239.238	0.0941716	16.4397	0.183622	31.29	265.483	8.184	238.274	7.31137	-1.11419	-3.31926	0.0119485	0.406569	0.292543	15	UTP14A	10813	Hs.458598	UTP14, U3 small nucleolar ribonucleoprotein, homolog A (yeast)	X	128867839	GO:0006364	rRNA processing	GO:0005515	protein binding	GO:0005634 /// GO:0005730 /// GO:0032040	nucleus /// nucleolus /// small-subunit processome
10622_at	47.8525	44.1958	44.5384	41.4069	39.418	41.7833	0.098256	2.96496	0.176195	5.1204	45.5289	2.01961	40.8694	1.27097	-1.11401	-3.04826	0.0176052	0.411595	0.29616	13	POLR3G	10622	Hs.282387	polymerase (RNA) III (DNA directed) polypeptide G (32kD)	5	89806436	GO:0006350 /// GO:0006359	transcription /// regulation of transcription from RNA polymerase III promoter	GO:0003899	DNA-directed RNA polymerase activity	GO:0005634 /// GO:0005666	nucleus /// DNA-directed RNA polymerase III complex
65264_at	1404.42	1334.08	1391.4	1248.16	1227.3	1232.25	0.0889955	80.9286	0.181052	164.103	1376.64	37.42	1235.9	10.8979	-1.11387	-3.65042	0.00754058	0.381351	0.274398	22	UBE2Z	65264	Hs.514297	ubiquitin-conjugating enzyme E2Z	17	44340765	GO:0019941 /// GO:0006915 /// GO:0043687 /// GO:0051246	modification-dependent protein catabolic process /// apoptosis /// post-translational protein modification /// regulation of protein metabolic process	GO:0000166 /// GO:0004842 /// GO:0005524 /// GO:0016874	nucleotide binding /// ubiquitin-protein ligase activity /// ATP binding /// ligase activity	GO:0005634 /// GO:0005737 /// GO:0005730	nucleus /// cytoplasm /// nucleolus
3093_at	969.215	895.124	992.865	867.593	854.361	843.769	0.0985834	62.6832	0.19997	125.447	952.402	50.9936	855.241	11.9367	-1.11361	-2.97192	0.0196681	0.411595	0.29616	19	UBE2K	3093	Hs.50308, Hs.714332	ubiquitin-conjugating enzyme E2K (UBC1 homolog, yeast)	4	39376058	GO:0006511 /// GO:0043687 /// GO:0051246	ubiquitin-dependent protein catabolic process /// post-translational protein modification /// regulation of protein metabolic process	GO:0000166 /// GO:0005515 /// GO:0004842 /// GO:0005524 /// GO:0016874 /// GO:0031625	nucleotide binding /// protein binding /// ubiquitin-protein ligase activity /// ATP binding /// ligase activity /// ubiquitin protein ligase binding	GO:0005737	cytoplasm
5144_at	18.0083	17.4704	17.6948	16.1913	15.8539	15.7076	0.0872561	1.01652	0.17187	1.98728	17.7245	0.270135	15.9176	0.248104	-1.11352	-3.7901	0.00623913	0.374312	0.269333	61	PDE4D	5144	Hs.117545	phosphodiesterase 4D, cAMP-specific (phosphodiesterase E3 dunce homolog, Drosophila)	5	-58300622	GO:0007165	signal transduction	GO:0004115 /// GO:0046872 /// GO:0016787	3',5'-cyclic-AMP phosphodiesterase activity /// metal ion binding /// hydrolase activity	GO:0016020 /// GO:0005625 /// GO:0005626 /// GO:0005737 /// GO:0005813 /// GO:0005856	membrane /// soluble fraction /// insoluble fraction /// cytoplasm /// centrosome /// cytoskeleton
2483_at	766.903	703.826	740.285	655.857	658.629	671.446	0.0938168	46.0163	0.174701	84.4286	737.005	31.6658	661.977	8.3165	-1.11334	-3.24121	0.0133469	0.411595	0.29616	4	FRG1	2483	Hs.203772	FSHD region gene 1	4	191098967	GO:0006364 /// GO:0006397 /// GO:0008380	rRNA processing /// mRNA processing /// RNA splicing	NA	NA	GO:0005634 /// GO:0005681 /// GO:0005730 /// GO:0015030 /// GO:0016607	nucleus /// spliceosomal complex /// nucleolus /// Cajal body /// nuclear speck
7589_at	183.793	184.533	187.126	167.355	164.565	167.121	0.0854867	10.4047	0.165224	19.9683	185.151	1.75033	166.347	1.54758	-1.11304	-3.9084	0.00532618	0.374312	0.269333	11	ZSCAN21	7589	Hs.632294	zinc finger and SCAN domain containing 21	7	99485352	GO:0006355	regulation of transcription, DNA-dependent	GO:0005515 /// GO:0003700 /// GO:0046872 /// GO:0008270 /// GO:0016563	protein binding /// transcription factor activity /// metal ion binding /// zinc ion binding /// transcription activator activity	GO:0005622 /// GO:0005634	intracellular /// nucleus
29088_at	1643.62	1579.64	1724.32	1456.5	1519.57	1471.21	0.0951014	104.313	0.174374	187.123	1649.19	72.4969	1482.43	32.9988	-1.1125	-3.11849	0.0159087	0.411595	0.29616	10	MRPL15	29088	Hs.18349	mitochondrial ribosomal protein L15	8	55210333	GO:0006412	translation	GO:0003735	structural constituent of ribosome	GO:0005622 /// GO:0005739 /// GO:0005840 /// GO:0015934	intracellular /// mitochondrion /// ribosome /// large ribosomal subunit
10456_at	2221.56	2189.89	2295.22	1921.14	2107.8	2001.1	0.0970214	141.2	0.209615	300.426	2235.56	54.0414	2010.01	93.6499	-1.11221	-3.06372	0.0172161	0.411595	0.29616	7	HAX1	10456	Hs.199625	HCLS1 associated protein X-1	1	152511662	NA	NA	GO:0019966 /// GO:0047485	interleukin-1 binding /// protein N-terminus binding	GO:0016020 /// GO:0005739 /// GO:0005783 /// GO:0005625 /// GO:0005634 /// GO:0015629 /// GO:0031965	membrane /// mitochondrion /// endoplasmic reticulum /// soluble fraction /// nucleus /// actin cytoskeleton /// nuclear membrane
10026_at	366.728	344.986	368.634	317.334	330.009	324.158	0.0919311	21.9103	0.20871	49.3944	360.116	13.1377	323.834	6.344	-1.11204	-3.28943	0.0124635	0.40829	0.293782	22	PIGK	10026	Hs.178305	phosphatidylinositol glycan anchor biosynthesis, class K	1	-77327254	GO:0006467 /// GO:0006508 /// GO:0016255	protein thiol-disulfide exchange /// proteolysis /// attachment of GPI anchor to protein	GO:0005515 /// GO:0004197 /// GO:0003923 /// GO:0008233 /// GO:0034235	protein binding /// cysteine-type endopeptidase activity /// GPI-anchor transamidase activity /// peptidase activity /// GPI anchor binding	GO:0016020 /// GO:0016021 /// GO:0005783 /// GO:0042765	membrane /// integral to membrane /// endoplasmic reticulum /// GPI-anchor transamidase complex
79694_at	51.9729	51.0952	53.2724	46.3327	47.2792	47.0354	0.0862013	2.96406	0.165729	5.6402	52.1135	1.09539	46.8824	0.491449	-1.11158	-3.69258	0.00711938	0.377655	0.271738	43	MANEA	79694	Hs.533323	mannosidase, endo-alpha	6	96132133	NA	NA	GO:0004569 /// GO:0016787	glycoprotein endo-alpha-1,2-mannosidase activity /// hydrolase activity	GO:0016020 /// GO:0016021 /// GO:0005794	membrane /// integral to membrane /// Golgi apparatus
50640_at	842.891	839.73	880.441	742.83	798.653	765.225	0.0929685	52.0711	0.182314	100.061	854.354	22.6467	768.903	28.0923	-1.11113	-3.20422	0.0140693	0.411595	0.29616	26	PNPLA8	50640	Hs.617340	patatin-like phospholipase domain containing 8	7	-107899306	GO:0008152 /// GO:0006631 /// GO:0016042	metabolic process /// fatty acid metabolic process /// lipid catabolic process	GO:0004622 /// GO:0047499 /// GO:0005488 /// GO:0005524 /// GO:0016787	lysophospholipase activity /// calcium-independent phospholipase A2 activity /// binding /// ATP binding /// hydrolase activity	GO:0005622 /// GO:0016020 /// GO:0016021 /// GO:0005783 /// GO:0005778 /// GO:0005624 /// GO:0005737 /// GO:0005794 /// GO:0048471	intracellular /// membrane /// integral to membrane /// endoplasmic reticulum /// peroxisomal membrane /// membrane fraction /// cytoplasm /// Golgi apparatus /// perinuclear region of cytoplasm
55892_at	329.178	322.767	337.336	285.854	295.833	308.8	0.0927853	19.9904	0.203591	43.3243	329.76	7.30157	296.829	11.5051	-1.11094	-3.21187	0.0139167	0.411595	0.29616	21	MYNN	55892	Hs.507025	myoneurin	3	170973546	GO:0006351 /// GO:0045449	transcription, DNA-dependent /// regulation of transcription	GO:0005515 /// GO:0003700 /// GO:0046872 /// GO:0008270	protein binding /// transcription factor activity /// metal ion binding /// zinc ion binding	GO:0005622 /// GO:0005634	intracellular /// nucleus
1603_at	2165.34	2106.82	2235.43	1857.37	2025.53	1976.91	0.0964841	136.532	0.221331	307.969	2169.2	64.3883	1953.27	86.534	-1.11055	-2.98554	0.0192821	0.411595	0.29616	8	DAD1	1603	Hs.82890	defender against cell death 1	14	-22103646	GO:0001824 /// GO:0006915 /// GO:0006916 /// GO:0018279	blastocyst development /// apoptosis /// anti-apoptosis /// protein amino acid N-linked glycosylation via asparagine	GO:0004579 /// GO:0016740	dolichyl-diphosphooligosaccharide-protein glycotransferase activity /// transferase activity	GO:0016020 /// GO:0016021 /// GO:0008250	membrane /// integral to membrane /// oligosaccharyltransferase complex
4940_at	130.649	131.789	142.361	122.911	119.786	121.85	0.0936008	8.46745	0.137776	12.0035	134.933	6.45785	121.516	1.5893	-1.11041	-3.05984	0.0173128	0.411595	0.29616	11	OAS3	4940	Hs.528634	2'-5'-oligoadenylate synthetase 3, 100kDa	12	111860631	GO:0006139 /// GO:0006955	nucleobase, nucleoside, nucleotide and nucleic acid metabolic process /// immune response	GO:0000166 /// GO:0003723 /// GO:0005524 /// GO:0016740 /// GO:0016779	nucleotide binding /// RNA binding /// ATP binding /// transferase activity /// nucleotidyltransferase activity	GO:0005792	microsome
10223_at	989.382	974.505	979.208	881.293	899.216	870.277	0.0843702	54.3748	0.17014	108.93	981.032	7.60425	883.595	14.6062	-1.11027	-3.7499	0.00658686	0.374312	0.269333	11	GPA33	10223	Hs.651244	glycoprotein A33 (transmembrane)	1	-165288705	NA	NA	GO:0004872	receptor activity	GO:0005886 /// GO:0005887	plasma membrane /// integral to plasma membrane
6275_at	468.156	468.758	495.825	424.54	415.811	450.228	0.0956919	30.0264	0.172915	52.9469	477.58	15.8036	430.193	17.8913	-1.11015	-2.99331	0.0190654	0.411595	0.29616	11	S100A4	6275	Hs.654444	S100 calcium binding protein A4	1	-151782721 /// -151782718	GO:0001837	epithelial to mesenchymal transition	GO:0005509 /// GO:0042802	calcium ion binding /// identical protein binding	GO:0005634 /// GO:0005737 /// GO:0005730	nucleus /// cytoplasm /// nucleolus
3964_at	290.921	283.046	302.192	269.176	259.582	260.835	0.0891657	17.2543	0.164439	31.3393	292.053	9.62314	263.197	5.2152	-1.10963	-3.30581	0.0121779	0.406569	0.292543	30	LGALS8	3964	Hs.4082, Hs.708114	lectin, galactoside-binding, soluble, 8	1	234748187 /// 234753361 /// 234753699	NA	NA	GO:0005529	sugar binding	GO:0005615 /// GO:0005737	extracellular space /// cytoplasm
55291_at	1550.93	1554.55	1643.41	1441.47	1423.98	1414.44	0.0876369	92.2197	0.136265	140.109	1582.96	52.3806	1426.63	13.7112	-1.10958	-3.39698	0.0107102	0.406569	0.292543	20	SAPS3	55291	Hs.503022	SAPS domain family, member 3	11	67984761	GO:0043666	regulation of phosphoprotein phosphatase activity	GO:0005515 /// GO:0019903	protein binding /// protein phosphatase binding	GO:0005634 /// GO:0005737	nucleus /// cytoplasm
80818_at	95.523	92.3947	96.8429	83.3875	84.6636	88.6758	0.0898141	5.59731	0.196017	12.1355	94.9202	2.28454	85.5757	2.75961	-1.1092	-3.26299	0.0129398	0.411595	0.29616	22	ZNF436	80818	Hs.293798	zinc finger protein 436	1	-23558527	GO:0006355	regulation of transcription, DNA-dependent	GO:0003677 /// GO:0046872 /// GO:0008270	DNA binding /// metal ion binding /// zinc ion binding	GO:0005622 /// GO:0005634	intracellular /// nucleus
22878_at	1176.13	1183.04	1161.73	1066.77	1089.46	1018.39	0.0883361	67.6107	0.20775	157.734	1173.63	10.8739	1058.21	36.2999	-1.10908	-3.36884	0.011142	0.406569	0.292543	11	KIAA1012	22878	Hs.202001	KIAA1012	18	-27663133	GO:0016192 /// GO:0006888	vesicle-mediated transport /// ER to Golgi vesicle-mediated transport	NA	NA	GO:0005794 /// GO:0005801	Golgi apparatus /// cis-Golgi network
55334_at	63.9289	67.8978	69.5742	59.4465	60.5878	61.5619	0.0919627	4.1091	0.191773	8.45129	67.1336	2.89918	60.5321	1.05879	-1.10906	-3.07793	0.0168663	0.411595	0.29616	11	SLC39A9	55334	Hs.432690	solute carrier family 39 (zinc transporter), member 9	14	68935159	GO:0006811 /// GO:0030001 /// GO:0006829	ion transport /// metal ion transport /// zinc ion transport	GO:0046873 /// GO:0008270	metal ion transmembrane transporter activity /// zinc ion binding	GO:0016020 /// GO:0016021	membrane /// integral to membrane
1943_at	28.769	29.9648	31.7565	27.4362	26.9899	27.1694	0.0932243	1.88725	0.150848	2.97489	30.1634	1.50363	27.1985	0.224547	-1.10901	-2.9894	0.0191743	0.411595	0.29616	12	EFNA2	1943	Hs.532655	ephrin-A2	19	1237167	GO:0007267	cell-cell signaling	GO:0005515 /// GO:0046875	protein binding /// ephrin receptor binding	GO:0005886 /// GO:0031225	plasma membrane /// anchored to membrane
25791_at	18.378	18.1643	18.5164	15.9017	17.0928	16.6557	0.0890044	1.06435	0.208798	2.47629	18.3529	0.177363	16.5501	0.602514	-1.10893	-3.3173	0.0119816	0.406569	0.292543	21	NGEF	25791	Hs.97316	neuronal guanine nucleotide exchange factor	2	-233451639	GO:0007275 /// GO:0007399 /// GO:0030154 /// GO:0035023	multicellular organismal development /// nervous system development /// cell differentiation /// regulation of Rho protein signal transduction	GO:0005085 /// GO:0005089	guanyl-nucleotide exchange factor activity /// Rho guanyl-nucleotide exchange factor activity	GO:0005886 /// GO:0005622 /// GO:0005737 /// GO:0030426 /// GO:0042995	plasma membrane /// intracellular /// cytoplasm /// growth cone /// cell projection
9552_at	746.078	756.524	760.345	663.052	702.262	675.493	0.0865716	42.7467	0.190264	93.472	754.316	7.38516	680.269	20.0368	-1.10885	-3.4669	0.00971335	0.405984	0.292123	9	SPAG7	9552	Hs.90436	sperm associated antigen 7	17	-4803243	NA	NA	GO:0005515 /// GO:0003676	protein binding /// nucleic acid binding	GO:0005634	nucleus
7122_at	43.037	44.2909	43.1393	38.4922	38.4788	40.6896	0.0881549	2.51169	0.164937	4.66045	43.4891	0.696275	39.2202	1.27253	-1.10884	-3.35527	0.0113568	0.406569	0.292543	11	CLDN5	7122	Hs.505337	claudin 5	22	-17890546	GO:0016338	calcium-independent cell-cell adhesion	GO:0005198 /// GO:0042802	structural molecule activity /// identical protein binding	GO:0005886 /// GO:0016021 /// GO:0005923 /// GO:0030054	plasma membrane /// integral to membrane /// tight junction /// cell junction
400236_at	134.291	143.126	140.427	130.438	125.754	120.639	0.0940518	8.59503	0.219121	19.7877	139.281	4.52772	125.61	4.90109	-1.10883	-2.99802	0.0189356	0.411595	0.29616	10	LOC400236	400236	Hs.585207	hypothetical LOC400236	14	NA	NA	NA	NA	NA	NA	NA
84240_at	1765.97	1620.7	1640.49	1490.65	1515.29	1527.99	0.0921987	103.613	0.138187	149.841	1675.72	78.783	1511.31	18.9877	-1.10878	-3.03844	0.0178573	0.411595	0.29616	9	ZCCHC9	84240	Hs.15536	zinc finger, CCHC domain containing 9	5	80633157	NA	NA	GO:0003676 /// GO:0046872 /// GO:0008270	nucleic acid binding /// metal ion binding /// zinc ion binding	NA	NA
219402_at	2285.39	2214.18	2338.84	2009.49	2054.69	2103.66	0.0877901	132.062	0.185609	275.898	2279.47	62.5449	2055.95	47.0979	-1.10872	-3.34295	0.0115556	0.406569	0.292543	10	MTIF3	219402	Hs.534582	mitochondrial translational initiation factor 3	13	-26907780	GO:0006446 /// GO:0032790	regulation of translational initiation /// ribosome disassembly	GO:0003743 /// GO:0043024	translation initiation factor activity /// ribosomal small subunit binding	GO:0005739	mitochondrion
5608_at	204.476	201.616	206.011	183.442	187.441	181.293	0.0835108	11.207	0.173613	23.1836	204.034	2.23038	184.058	3.11993	-1.10853	-3.66177	0.00742456	0.379506	0.27307	9	MAP2K6	5608	Hs.463978	mitogen-activated protein kinase kinase 6	17	64922432	GO:0000187 /// GO:0007165 /// GO:0006975 /// GO:0007050 /// GO:0060048	activation of MAPK activity /// signal transduction /// DNA damage induced protein phosphorylation /// cell cycle arrest /// cardiac muscle contraction	GO:0000166 /// GO:0005515 /// GO:0004674 /// GO:0004708 /// GO:0004713 /// GO:0005524 /// GO:0016740	nucleotide binding /// protein binding /// protein serine/threonine kinase activity /// MAP kinase kinase activity /// protein tyrosine kinase activity /// ATP binding /// transferase activity	NA	NA
26260_at	489.983	486.225	513.678	453.222	452.458	438.345	0.0873842	28.7381	0.160664	51.6378	496.629	14.8844	448.008	8.37761	-1.10853	-3.34772	0.0114782	0.406569	0.292543	10	FBXO25	26260	Hs.438454	F-box protein 25	8	346807	GO:0019941 /// GO:0016567	modification-dependent protein catabolic process /// protein ubiquitination	GO:0004842	ubiquitin-protein ligase activity	GO:0000151 /// GO:0005634	ubiquitin ligase complex /// nucleus
5238_at	951.931	874.495	938.126	828.209	826.293	839.598	0.0911542	56.0466	0.183129	111.833	921.517	41.3032	831.367	7.19282	-1.10844	-3.07525	0.0169317	0.411595	0.29616	11	PGM3	5238	Hs.708038	phosphoglucomutase 3	6	-83935346	GO:0005975 /// GO:0006041	carbohydrate metabolic process /// glucosamine metabolic process	GO:0000287 /// GO:0004610 /// GO:0016853	magnesium ion binding /// phosphoacetylglucosamine mutase activity /// isomerase activity	GO:0005575	cellular_component
9411_at	370.603	397.285	407.261	354.473	354.594	351.31	0.0922415	24.1692	0.177429	45.9748	391.716	18.9525	353.459	1.86198	-1.10824	-2.9963	0.0189829	0.411595	0.29616	12	ARHGAP29	9411	Hs.483238	Rho GTPase activating protein 29	1	-94407050	GO:0007242 /// GO:0007266	intracellular signaling cascade /// Rho protein signal transduction	GO:0005096 /// GO:0005100 /// GO:0046872 /// GO:0008270 /// GO:0019992	GTPase activator activity /// Rho GTPase activator activity /// metal ion binding /// zinc ion binding /// diacylglycerol binding	GO:0005622	intracellular
79665_at	321.557	314.328	322.633	282.626	292.402	289.932	0.083784	17.6144	0.186181	38.9311	319.506	4.51619	288.32	5.08345	-1.10816	-3.60469	0.00802804	0.389386	0.280179	21	DHX40	79665	Hs.29403	DEAH (Asp-Glu-Ala-His) box polypeptide 40	17	54997667	NA	NA	GO:0000166 /// GO:0003676 /// GO:0004386 /// GO:0005524 /// GO:0008026 /// GO:0016787	nucleotide binding /// nucleic acid binding /// helicase activity /// ATP binding /// ATP-dependent helicase activity /// hydrolase activity	NA	NA
22_at	1407.43	1370.43	1401.54	1205.71	1264.02	1302.09	0.0897406	81.4768	0.21714	195.839	1393.14	19.8828	1257.27	48.5434	-1.10806	-3.21133	0.0139274	0.411595	0.29616	10	ABCB7	22	Hs.370480	ATP-binding cassette, sub-family B (MDR/TAP), member 7	X	-74189829	GO:0006810 /// GO:0006879	transport /// cellular iron ion homeostasis	GO:0000166 /// GO:0042626 /// GO:0005524 /// GO:0016887 /// GO:0015232	nucleotide binding /// ATPase activity, coupled to transmembrane movement of substances /// ATP binding /// ATPase activity /// heme transporter activity	GO:0016020 /// GO:0005739 /// GO:0016021 /// GO:0005743	membrane /// mitochondrion /// integral to membrane /// mitochondrial inner membrane
10542_at	1415.1	1329.02	1425.82	1246.53	1279.62	1237.3	0.0895497	82.6577	0.193712	177.802	1389.98	53.0649	1254.48	22.2539	-1.10801	-3.15859	0.0150185	0.411595	0.29616	16	HBXIP	10542	Hs.439815	hepatitis B virus x interacting protein	1	-110745399	GO:0009615 /// GO:0006916 /// GO:0019079 /// GO:0043154	response to virus /// anti-apoptosis /// viral genome replication /// negative regulation of caspase activity	GO:0005515	protein binding	GO:0005829 /// GO:0005737	cytosol /// cytoplasm
129025_at	14.5507	13.75	13.9566	12.8067	12.3008	13.0333	0.0894912	0.830796	0.1822	1.65584	14.0857	0.415683	12.7136	0.375053	-1.10793	-3.1855	0.014451	0.411595	0.29616	11	ZNF280A	129025	Hs.178665	zinc finger protein 280A	22	-21198060	GO:0045449	regulation of transcription	GO:0003677 /// GO:0046872 /// GO:0008270	DNA binding /// metal ion binding /// zinc ion binding	GO:0005622 /// GO:0005634	intracellular /// nucleus
7556_at	57.8252	59.8651	63.0764	53.7996	55.5316	53.8748	0.0911823	3.66959	0.15412	6.06552	60.2556	2.64727	54.402	0.978952	-1.1076	-3.03065	0.01806	0.411595	0.29616	32	ZNF10	7556	Hs.507355	zinc finger protein 10	12	132217286	GO:0006355	regulation of transcription, DNA-dependent	GO:0005515 /// GO:0003677 /// GO:0046872 /// GO:0008270	protein binding /// DNA binding /// metal ion binding /// zinc ion binding	GO:0005886 /// GO:0005622 /// GO:0005634 /// GO:0005737	plasma membrane /// intracellular /// nucleus /// cytoplasm
10379_at	276.058	265.543	272.547	252.487	242.247	240.752	0.0856874	15.2984	0.178956	31.7949	271.383	5.35364	245.162	6.38719	-1.10695	-3.36822	0.0111517	0.406569	0.292543	10	IRF9	10379	Hs.1706	interferon regulatory factor 9	14	23700261	GO:0009615 /// GO:0006355 /// GO:0006366 /// GO:0007166 /// GO:0045351	response to virus /// regulation of transcription, DNA-dependent /// transcription from RNA polymerase II promoter /// cell surface receptor linked signal transduction /// type I interferon biosynthetic process	GO:0003700 /// GO:0042802	transcription factor activity /// identical protein binding	GO:0005634 /// GO:0005737	nucleus /// cytoplasm
56916_at	422.327	400.909	415.083	376.8	381.84	360.217	0.0883053	23.9662	0.204534	54.8662	412.773	10.8945	372.952	11.3132	-1.10677	-3.18462	0.014469	0.411595	0.29616	9	SMARCAD1	56916	Hs.410406	SWI/SNF-related, matrix-associated actin-dependent regulator of chromatin, subfamily a, containing DEAD/H box 1	4	95347781 /// 95348038	GO:0000018 /// GO:0009117 /// GO:0016568 /// GO:0051260 /// GO:0045941	regulation of DNA recombination /// nucleotide metabolic process /// chromatin modification /// protein homooligomerization /// positive regulation of transcription	GO:0000166 /// GO:0005515 /// GO:0003677 /// GO:0004386 /// GO:0005524 /// GO:0016787	nucleotide binding /// protein binding /// DNA binding /// helicase activity /// ATP binding /// hydrolase activity	GO:0005634 /// GO:0005730 /// GO:0016363	nucleus /// nucleolus /// nuclear matrix
3467_at	18.0245	17.5981	17.7521	15.3522	16.6361	16.2724	0.0891917	1.03226	0.209542	2.39988	17.7916	0.21596	16.0869	0.661742	-1.10596	-3.11173	0.0160642	0.411595	0.29616	9	IFNW1	3467	Hs.73010	interferon, omega 1	9	-21130630	GO:0006952 /// GO:0009615 /// GO:0007050	defense response /// response to virus /// cell cycle arrest	GO:0005125 /// GO:0005126	cytokine activity /// cytokine receptor binding	GO:0005576 /// GO:0005615	extracellular region /// extracellular space
25818_at	35.1317	33.4115	34.4505	31.1171	30.5355	31.4859	0.0838579	1.90514	0.17404	3.91507	34.3312	0.86629	31.0462	0.479197	-1.10581	-3.38855	0.0108377	0.406569	0.292543	10	KLK5	25818	Hs.50915	kallikrein-related peptidase 5	19	-56138370	GO:0006508 /// GO:0008544 /// GO:0045745	proteolysis /// epidermis development /// positive regulation of G-protein coupled receptor protein signaling pathway	GO:0004252 /// GO:0008233	serine-type endopeptidase activity /// peptidase activity	GO:0005576 /// GO:0005615	extracellular region /// extracellular space
140831_at	218.427	224.692	215.564	193.102	203.631	198.936	0.0853682	12.3369	0.177784	25.3244	219.561	4.66807	198.556	5.27445	-1.10579	-3.30164	0.0122499	0.406569	0.292543	11	ZSWIM3	140831	Hs.292135	zinc finger, SWIM-type containing 3	20	43919668	NA	NA	GO:0046872 /// GO:0008270	metal ion binding /// zinc ion binding	NA	NA
9631_at	267.435	272.554	260.21	237.895	252.731	233.262	0.0907072	15.8387	0.197233	34.1724	266.733	6.20185	241.296	10.1703	-1.10542	-2.98698	0.0192418	0.411595	0.29616	10	NUP155	9631	Hs.547696	nucleoporin 155kDa	5	-37327697	GO:0006913 /// GO:0015031 /// GO:0051028 /// GO:0065002	nucleocytoplasmic transport /// protein transport /// mRNA transport /// intracellular protein transmembrane transport	GO:0005215 /// GO:0017056	transporter activity /// structural constituent of nuclear pore	GO:0016020 /// GO:0005634 /// GO:0005643	membrane /// nucleus /// nuclear pore
125111_at	39.7272	39.4953	38.9413	33.8257	36.3775	36.7058	0.089968	2.29824	0.223562	5.66963	39.3879	0.403795	35.6363	1.57665	-1.10527	-3.03261	0.0180086	0.411595	0.29616	22	GJD3	125111	Hs.444663	gap junction protein, delta 3, 31.9kDa	17	-35770430	GO:0007154 /// GO:0016264	cell communication /// gap junction assembly	GO:0005515	protein binding	GO:0005886 /// GO:0005887 /// GO:0005922 /// GO:0009986 /// GO:0030054	plasma membrane /// integral to plasma membrane /// connexon complex /// cell surface /// cell junction
66008_at	812.051	837.68	871.308	760.285	761.136	759.984	0.0849419	47.6189	0.140431	77.6964	840.346	29.7182	760.468	0.597692	-1.10504	-3.23476	0.0134698	0.411595	0.29616	22	TRAK2	66008	Hs.152774	trafficking protein, kinesin binding 2	2	-201950174	NA	NA	GO:0050811	GABA receptor binding	GO:0005886 /// GO:0005737	plasma membrane /// cytoplasm
6118_at	879.676	831.969	878.89	763.265	782.898	798.433	0.0864058	49.3859	0.203498	115.625	863.511	27.3196	781.532	17.6238	-1.1049	-3.15379	0.0151222	0.411595	0.29616	8	RPA2	6118	Hs.703070, Hs.79411	replication protein A2, 32kDa	1	-28090635	GO:0000718 /// GO:0006261 /// GO:0006297	nucleotide-excision repair, DNA damage removal /// DNA-dependent DNA replication /// nucleotide-excision repair, DNA gap filling	GO:0005515 /// GO:0003676 /// GO:0003697	protein binding /// nucleic acid binding /// single-stranded DNA binding	GO:0005634 /// GO:0005654 /// GO:0005662	nucleus /// nucleoplasm /// DNA replication factor A complex
1033_at	514.161	510.713	541.02	463.205	491.393	462.691	0.0896125	30.8893	0.152171	51.4701	521.965	16.5924	472.429	16.4247	-1.10485	-2.98799	0.0192134	0.411595	0.29616	21	CDKN3	1033	Hs.84113	cyclin-dependent kinase inhibitor 3	14	53933422	GO:0000079 /// GO:0000082 /// GO:0007049 /// GO:0007050 /// GO:0008285 /// GO:0016311	regulation of cyclin-dependent protein kinase activity /// G1/S transition of mitotic cell cycle /// cell cycle /// cell cycle arrest /// negative regulation of cell proliferation /// dephosphorylation	GO:0005515 /// GO:0004722 /// GO:0004725 /// GO:0008138 /// GO:0016787	protein binding /// protein serine/threonine phosphatase activity /// protein tyrosine phosphatase activity /// protein tyrosine/serine/threonine phosphatase activity /// hydrolase activity	GO:0005737 /// GO:0048471	cytoplasm /// perinuclear region of cytoplasm
143187_at	86.7905	87.1845	90.9076	78.7102	82.5929	78.4903	0.0861188	5.01767	0.151557	8.69416	88.2942	2.27186	79.9311	2.30777	-1.10463	-3.16969	0.0147817	0.411595	0.29616	30	VTI1A	143187	Hs.194554	vesicle transport through interaction with t-SNAREs homolog 1A (yeast)	10	114196745	GO:0016192 /// GO:0006886 /// GO:0042147	vesicle-mediated transport /// intracellular protein transport /// retrograde transport, endosome to Golgi	GO:0005484 /// GO:0008565	SNAP receptor activity /// protein transporter activity	GO:0016020 /// GO:0031201	membrane /// SNARE complex
3842_at	1064.62	1100.87	1138.6	1024.32	996.189	974.158	0.0865047	63.1797	0.17642	126.715	1101.36	36.9917	998.221	25.1406	-1.10333	-3.04539	0.0176786	0.411595	0.29616	46	TNPO1	3842	Hs.482497	transportin 1	5	72148173 /// 72179685	GO:0000059 /// GO:0000060 /// GO:0044419	protein import into nucleus, docking /// protein import into nucleus, translocation /// interspecies interaction between organisms	GO:0005515 /// GO:0008139 /// GO:0008565	protein binding /// nuclear localization sequence binding /// protein transporter activity	GO:0005634 /// GO:0005643 /// GO:0005737	nucleus /// nuclear pore /// cytoplasm
147746_at	162.272	167.322	165.672	144.402	155.456	149.256	0.0857925	9.26988	0.19824	21.2702	165.089	2.57534	149.705	5.54069	-1.10276	-3.08735	0.0166386	0.411595	0.29616	9	HIPK4	147746	Hs.79363	homeodomain interacting protein kinase 4	19	-45577017	GO:0006468	protein amino acid phosphorylation	GO:0000166 /// GO:0004674 /// GO:0005524 /// GO:0016740	nucleotide binding /// protein serine/threonine kinase activity /// ATP binding /// transferase activity	GO:0005737	cytoplasm
55076_at	316.809	331.615	331.474	293.186	288.436	307.019	0.0861887	18.5428	0.200647	43.0385	326.633	8.5078	296.214	9.6546	-1.10269	-3.04279	0.0177453	0.411595	0.29616	10	TMEM45A	55076	Hs.658956	transmembrane protein 45A	3	101694152	NA	NA	NA	NA	GO:0016020 /// GO:0016021	membrane /// integral to membrane
123_at	1792.06	1810.48	1860.04	1637.37	1676.74	1639.8	0.0800827	96.5088	0.144991	173.109	1820.86	35.159	1651.3	22.0637	-1.10268	-3.41462	0.0104489	0.406569	0.292543	10	PLIN2	123	Hs.3416	perilipin 2	9	-19105758	GO:0015909 /// GO:0019915	long-chain fatty acid transport /// lipid storage	GO:0005515	protein binding	GO:0005886 /// GO:0005576 /// GO:0005783 /// GO:0005634 /// GO:0005737 /// GO:0005811	plasma membrane /// extracellular region /// endoplasmic reticulum /// nucleus /// cytoplasm /// lipid particle
284252_at	117.328	125.017	121.008	108.631	111.902	109.083	0.083381	6.71643	0.155657	12.3762	121.117	3.84569	109.872	1.77216	-1.10235	-3.15522	0.0150912	0.411595	0.29616	12	KCTD1	284252	Hs.526630	potassium channel tetramerisation domain containing 1	18	-22288871	GO:0006813	potassium ion transport	GO:0005515 /// GO:0005249	protein binding /// voltage-gated potassium channel activity	GO:0016020 /// GO:0008076	membrane /// voltage-gated potassium channel complex
10179_at	3424.3	3450.05	3617.24	3144.26	3260.74	3112.84	0.0845258	196.02	0.148386	337.209	3497.19	104.755	3172.61	77.9232	-1.10231	-3.09597	0.0164332	0.411595	0.29616	6	RBM7	10179	Hs.7527	RNA binding motif protein 7	11	113776593	GO:0007126	meiosis	GO:0000166 /// GO:0005515 /// GO:0003723	nucleotide binding /// protein binding /// RNA binding	NA	NA
9620_at	33.5256	31.8653	33.9567	30.5661	29.0436	30.5182	0.0869232	1.90284	0.20704	4.48195	33.1159	1.10426	30.0426	0.86549	-1.1023	-2.96361	0.0199075	0.412009	0.296458	38	CELSR1	9620	Hs.252387	cadherin, EGF LAG seven-pass G-type receptor 1 (flamingo homolog, Drosophila)	22	-45135394	GO:0001736 /// GO:0001843 /// GO:0007156 /// GO:0007218 /// GO:0007275 /// GO:0007417	establishment of planar polarity /// neural tube closure /// homophilic cell adhesion /// neuropeptide signaling pathway /// multicellular organismal development /// central nervous system development	GO:0005509 /// GO:0004930 /// GO:0046983	calcium ion binding /// G-protein coupled receptor activity /// protein dimerization activity	GO:0005886 /// GO:0005887	plasma membrane /// integral to plasma membrane
3655_at	496.759	494.548	509.504	465.946	448.395	447.781	0.080745	26.6415	0.149751	48.9774	500.27	8.07273	454.041	10.3149	-1.10182	-3.31225	0.0120674	0.406569	0.292543	17	ITGA6	3655	Hs.133397	integrin, alpha 6	2	173000559	GO:0007155 /// GO:0007044 /// GO:0007229	cell adhesion /// cell-substrate junction assembly /// integrin-mediated signaling pathway	GO:0005515 /// GO:0005509 /// GO:0004872	protein binding /// calcium ion binding /// receptor activity	GO:0016020 /// GO:0016021 /// GO:0008305	membrane /// integral to membrane /// integrin complex
7570_at	680.051	661.458	708.853	615.364	636.241	609.308	0.0853121	38.7856	0.158471	70.7427	683.454	23.8802	620.305	14.13	-1.1018	-3.00948	0.0186229	0.411595	0.29616	22	ZNF22	7570	Hs.462693, Hs.655124	zinc finger protein 22 (KOX 15)	10	44816278	GO:0042476 /// GO:0045449	odontogenesis /// regulation of transcription	GO:0003677 /// GO:0046872 /// GO:0008270	DNA binding /// metal ion binding /// zinc ion binding	GO:0005622 /// GO:0005634 /// GO:0005737 /// GO:0005730	intracellular /// nucleus /// cytoplasm /// nucleolus
10015_at	1037.57	998.589	1051.36	929.989	951.322	921.036	0.0816842	55.7444	0.171883	116.537	1029.18	27.3713	934.115	15.559	-1.10176	-3.22727	0.0136144	0.411595	0.29616	22	PDCD6IP	10015	Hs.475896	programmed cell death 6 interacting protein	3	33815069 /// 33845133	GO:0006915 /// GO:0007049 /// GO:0015031 /// GO:0044419 /// GO:0051301	apoptosis /// cell cycle /// protein transport /// interspecies interaction between organisms /// cell division	GO:0005515	protein binding	GO:0005829 /// GO:0005737 /// GO:0005813 /// GO:0042470	cytosol /// cytoplasm /// centrosome /// melanosome
2081_at	46.0451	45.4578	47.305	43.8273	40.9809	41.218	0.0858114	2.60764	0.168098	5.06426	46.2693	0.943756	42.0087	1.57936	-1.10142	-2.99727	0.0189562	0.411595	0.29616	11	ERN1	2081	Hs.133982, Hs.700027	endoplasmic reticulum to nucleus signaling 1	17	-59474121	GO:0006986 /// GO:0006915 /// GO:0006397 /// GO:0006464 /// GO:0006917 /// GO:0006987 /// GO:0007050 /// GO:0045449 /// GO:0046777	response to unfolded protein /// apoptosis /// mRNA processing /// protein modification process /// induction of apoptosis /// activation of signaling protein activity involved in unfolded protein response /// cell cycle arrest /// regulation of transcription /// protein amino acid autophosphorylation	GO:0000166 /// GO:0005515 /// GO:0000287 /// GO:0004674 /// GO:0005524 /// GO:0016740 /// GO:0016787 /// GO:0016891	nucleotide binding /// protein binding /// magnesium ion binding /// protein serine/threonine kinase activity /// ATP binding /// transferase activity /// hydrolase activity /// endoribonuclease activity, producing 5'-phosphomonoesters	GO:0016020 /// GO:0016021 /// GO:0005783 /// GO:0005789 /// GO:0030176	membrane /// integral to membrane /// endoplasmic reticulum /// endoplasmic reticulum membrane /// integral to endoplasmic reticulum membrane
9326_at	1480.31	1429.2	1527.64	1323.3	1373.78	1332.76	0.0837463	82.3852	0.161757	157.008	1479.05	49.2333	1343.28	26.8318	-1.10107	-3.04858	0.0175971	0.411595	0.29616	10	ZNHIT3	9326	Hs.2210	zinc finger, HIT type 3	17	31916585	GO:0006355	regulation of transcription, DNA-dependent	GO:0046872 /// GO:0008270 /// GO:0046966	metal ion binding /// zinc ion binding /// thyroid hormone receptor binding	GO:0005622	intracellular
129401_at	1137.7	1117.93	1198.92	1063.88	1031.24	1042.63	0.0839292	64.5621	0.141746	106.464	1151.51	42.2248	1045.92	16.5699	-1.10096	-3.02259	0.0182722	0.411595	0.29616	8	NUP35	129401	Hs.180591	nucleoporin 35kDa	2	183697327	GO:0015031 /// GO:0051028 /// GO:0065002	protein transport /// mRNA transport /// intracellular protein transmembrane transport	NA	NA	GO:0005634 /// GO:0005643	nucleus /// nuclear pore
348825_at	34.4212	34.4898	32.4886	30.1105	30.662	31.3444	0.0838016	1.88186	0.193031	4.31072	33.7999	1.13608	30.7056	0.618123	-1.10077	-3.0254	0.018198	0.411595	0.29616	11	TPRXL	348825	Hs.638296, Hs.716052	tetra-peptide repeat homeobox-like	3	13953807	NA	NA	NA	NA	NA	NA
10815_at	82.8308	81.2092	84.8935	74.293	75.332	76.5309	0.0795862	4.37718	0.156941	8.5378	82.9778	1.84655	75.3853	1.1199	-1.10072	-3.29075	0.0124403	0.40828	0.293774	11	CPLX1	10815	Hs.478930	complexin 1	4	-768744	GO:0006836 /// GO:0006887 /// GO:0007268	neurotransmitter transport /// exocytosis /// synaptic transmission	GO:0019905	syntaxin binding	GO:0005829 /// GO:0005737	cytosol /// cytoplasm
23325_at	723.731	738.502	733.137	678.539	671.475	644.984	0.0801742	38.5464	0.184819	88.1526	731.79	7.47691	664.999	17.6897	-1.10044	-3.25502	0.0130872	0.411595	0.29616	27	KIAA1033	23325	Hs.12144	KIAA1033	12	104025621	NA	NA	NA	NA	NA	NA
55012_at	861.689	847.059	897.919	798.506	799.494	770.768	0.0825073	47.6144	0.16087	90.9208	868.889	26.1835	789.589	16.3072	-1.10043	-3.08267	0.0167514	0.411595	0.29616	11	PPP2R3C	55012	Hs.530712, Hs.621667	protein phosphatase 2 (formerly 2A), regulatory subunit B'', gamma	14	-34624428	NA	NA	GO:0005515 /// GO:0005509	protein binding /// calcium ion binding	GO:0005634 /// GO:0005737	nucleus /// cytoplasm
26001_at	301.398	307.296	309.528	278.068	272.459	283.922	0.078963	15.9412	0.173586	34.8362	306.074	4.20073	278.15	5.73195	-1.10039	-3.3224	0.0118956	0.406569	0.292543	11	RNF167	26001	Hs.7158	ring finger protein 167	17	4784374	GO:0019941	modification-dependent protein catabolic process	GO:0005515 /// GO:0046872 /// GO:0008270 /// GO:0016874	protein binding /// metal ion binding /// zinc ion binding /// ligase activity	GO:0016020 /// GO:0016021	membrane /// integral to membrane
54148_at	762.202	747.083	766.339	666.72	707.071	694.365	0.0814772	40.5724	0.193093	95.4822	758.542	10.1363	689.386	20.6314	-1.10032	-3.16636	0.0148522	0.411595	0.29616	6	MRPL39	54148	Hs.420696	mitochondrial ribosomal protein L39	21	-25879838	GO:0008150	biological_process	GO:0000166 /// GO:0003674	nucleotide binding /// molecular_function	GO:0005739 /// GO:0005840 /// GO:0005761	mitochondrion /// ribosome /// mitochondrial ribosome
84072_at	8.88097	9.0502	9.09017	8.29903	8.23919	8.02068	0.0781287	0.464368	0.174224	1.02952	9.00711	0.111057	8.1863	0.14652	-1.10027	-3.36895	0.0111402	0.406569	0.292543	10	HORMAD1	84072	Hs.298312	HORMA domain containing 1	1	-148937165	GO:0007067	mitosis	NA	NA	GO:0005634	nucleus
51208_at	18.6877	17.6416	18.589	16.6128	16.3921	16.9151	0.0818931	0.996879	0.181449	2.1969	18.3061	0.577546	16.64	0.262554	-1.10013	-3.09056	0.0165617	0.411595	0.29616	43	CLDN18	51208	Hs.655324	claudin 18	3	139200347 /// 139211695	GO:0016338	calcium-independent cell-cell adhesion	GO:0005198 /// GO:0042802	structural molecule activity /// identical protein binding	GO:0005886 /// GO:0016021 /// GO:0005923 /// GO:0030054	plasma membrane /// integral to membrane /// tight junction /// cell junction
10463_at	1621.83	1636.71	1732.18	1505.78	1502.11	1531.34	0.0819678	91.2711	0.12381	134.602	1663.57	59.8781	1513.08	15.919	-1.09946	-3.03199	0.0180249	0.411595	0.29616	10	SLC30A9	10463	Hs.479634	solute carrier family 30 (zinc transporter), member 9	4	41687279	GO:0006812 /// GO:0006829 /// GO:0008150 /// GO:0045449	cation transport /// zinc ion transport /// biological_process /// regulation of transcription	GO:0000166 /// GO:0003700 /// GO:0008270 /// GO:0008324	nucleotide binding /// transcription factor activity /// zinc ion binding /// cation transmembrane transporter activity	GO:0016020 /// GO:0016021 /// GO:0005634 /// GO:0005856	membrane /// integral to membrane /// nucleus /// cytoskeleton
55127_at	380.622	379.497	381.113	340.439	346.382	351.191	0.0763366	19.158	0.160964	40.1835	380.411	0.828315	346.004	5.38591	-1.09944	-3.4331	0.0101822	0.406569	0.292543	30	HEATR1	55127	Hs.708114	HEAT repeat containing 1	1	-234780593	GO:0006364	rRNA processing	GO:0005515	protein binding	GO:0030529 /// GO:0005634 /// GO:0005730	ribonucleoprotein complex /// nucleus /// nucleolus
5649_at	54.0116	54.2512	55.6354	49.178	48.32	51.6397	0.0824464	2.95931	0.167036	5.93124	54.6327	0.876569	49.7126	1.72322	-1.09897	-3.02353	0.0182472	0.411595	0.29616	11	RELN	5649	Hs.655654	reelin	7	-102899468	GO:0000904 /// GO:0001764 /// GO:0007155 /// GO:0007275 /// GO:0007411 /// GO:0007420 /// GO:0007626 /// GO:0010001 /// GO:0018108 /// GO:0021511 /// GO:0021800 /// GO:0042403 /// GO:0045860 /// GO:0048265 /// GO:0051057	cell morphogenesis involved in differentiation /// neuron migration /// cell adhesion /// multicellular organismal development /// axon guidance /// brain development /// locomotory behavior /// glial cell differentiation /// peptidyl-tyrosine phosphorylation /// spinal cord patterning /// cerebral cortex tangential migration /// thyroid hormone metabolic process /// positive regulation of protei…	GO:0005515 /// GO:0005509 /// GO:0008236 /// GO:0008233 /// GO:0004712 /// GO:0008270	protein binding /// calcium ion binding /// serine-type peptidase activity /// peptidase activity /// protein serine/threonine/tyrosine kinase activity /// zinc ion binding	GO:0005576 /// GO:0005578 /// GO:0005615 /// GO:0005737 /// GO:0030425	extracellular region /// proteinaceous extracellular matrix /// extracellular space /// cytoplasm /// dendrite
23253_at	293.053	289.094	301.804	274.672	268.051	261.926	0.0799544	15.5822	0.162002	31.1269	294.65	6.50377	268.216	6.37477	-1.09856	-3.11782	0.0159241	0.411595	0.29616	27	ANKRD12	23253	Hs.464585	ankyrin repeat domain 12	18	9126757	NA	NA	NA	NA	GO:0005634	nucleus
2737_at	37.7964	36.2393	36.7099	32.914	34.6607	33.2428	0.0808286	1.97112	0.157466	3.79585	36.9152	0.798628	33.6058	0.928234	-1.09848	-3.06631	0.0171518	0.411595	0.29616	22	GLI3	2737	Hs.21509	GLI family zinc finger 3	7	-41967074	GO:0000060 /// GO:0001656 /// GO:0001658 /// GO:0001701 /// GO:0007165 /// GO:0007224 /// GO:0007389 /// GO:0007442 /// GO:0007507 /// GO:0008285 /// GO:0009952 /// GO:0009954 /// GO:0042981 /// GO:0016481 /// GO:0021513 /// GO:0021543 /// GO:0021631 /// GO:0021775 /// GO:0021776 /// GO:0021798 /// GO:0021915 /// GO:0030324 /// GO:0030879 /// GO:0032332 /// GO:0035295 /// GO:0042307 /// GO:004247…	protein import into nucleus, translocation /// metanephros development /// branching involved in ureteric bud morphogenesis /// in utero embryonic development /// signal transduction /// smoothened signaling pathway /// pattern specification process /// hindgut morphogenesis /// heart development /// negative regulation of cell proliferation /// anterior/posterior pattern formation /// proximal/d…	GO:0005515 /// GO:0003682 /// GO:0003700 /// GO:0046872 /// GO:0008270 /// GO:0043565	protein binding /// chromatin binding /// transcription factor activity /// metal ion binding /// zinc ion binding /// sequence-specific DNA binding	GO:0005622 /// GO:0005634 /// GO:0005737 /// GO:0005730 /// GO:0005929 /// GO:0017053	intracellular /// nucleus /// cytoplasm /// nucleolus /// cilium /// transcriptional repressor complex
5439_at	880.44	877.626	895.459	801.126	811.386	803.219	0.075074	43.9703	0.136195	79.3138	884.508	9.58759	805.244	5.42155	-1.09844	-3.43134	0.0102073	0.406569	0.292543	3	POLR2J	5439	Hs.654952	polymerase (RNA) II (DNA directed) polypeptide J, 13.3kDa	7	-101900552	GO:0000398 /// GO:0006350 /// GO:0006367 /// GO:0006368	nuclear mRNA splicing, via spliceosome /// transcription /// transcription initiation from RNA polymerase II promoter /// RNA elongation from RNA polymerase II promoter	GO:0003677 /// GO:0003899 /// GO:0046983	DNA binding /// DNA-directed RNA polymerase activity /// protein dimerization activity	GO:0005634 /// GO:0005654 /// GO:0005665	nucleus /// nucleoplasm /// DNA-directed RNA polymerase II, core complex
285381_at	1002.29	977.677	1019.71	890.625	932.036	910.719	0.0787539	52.0943	0.170411	111.666	999.893	21.1203	911.127	20.7085	-1.09743	-3.10976	0.0161099	0.411595	0.29616	8	DPH3	285381	Hs.388087	DPH3, KTI11 homolog (S. cerevisiae)	3	-16273572	GO:0017183 /// GO:0050709 /// GO:0051099	peptidyl-diphthamide biosynthetic process from peptidyl-histidine /// negative regulation of protein secretion /// positive regulation of binding	GO:0005515 /// GO:0046872 /// GO:0008270	protein binding /// metal ion binding /// zinc ion binding	GO:0005634 /// GO:0005737	nucleus /// cytoplasm
54538_at	28.4971	27.4592	27.5274	26.2385	25.0099	24.8409	0.0805484	1.47991	0.148147	2.68642	27.8279	0.580562	25.3631	0.762804	-1.09718	-2.99995	0.0188826	0.411595	0.29616	22	ROBO4	54538	Hs.524121	roundabout homolog 4, magic roundabout (Drosophila)	11	-124259324	GO:0001525 /// GO:0007275 /// GO:0030154 /// GO:0030334	angiogenesis /// multicellular organismal development /// cell differentiation /// regulation of cell migration	GO:0004872	receptor activity	GO:0016021	integral to membrane
93663_at	1775.03	1818.77	1849.13	1646.66	1662.64	1655.26	0.0751054	90.6019	0.143423	172.113	1814.31	37.2506	1654.85	7.99733	-1.09636	-3.24774	0.0132234	0.411595	0.29616	19	ARHGAP18	93663	Hs.486458, Hs.708586	Rho GTPase activating protein 18	6	-129939932	GO:0007165	signal transduction	GO:0005515 /// GO:0005096	protein binding /// GTPase activator activity	GO:0005622	intracellular
662_at	171.106	171.647	170.441	149.966	158.861	159.302	0.0793509	8.88469	0.190247	21.1392	171.065	0.603982	156.043	5.26731	-1.09627	-3.02232	0.0182792	0.411595	0.29616	37	BNIP1	662	Hs.145726	BCL2/adenovirus E1B 19kDa interacting protein 1	5	172504050	GO:0016192 /// GO:0006915 /// GO:0006916 /// GO:0006917 /// GO:0007029 /// GO:0016320	vesicle-mediated transport /// apoptosis /// anti-apoptosis /// induction of apoptosis /// endoplasmic reticulum organization /// endoplasmic reticulum membrane fusion	GO:0005515	protein binding	GO:0016020 /// GO:0016021 /// GO:0005783 /// GO:0005635 /// GO:0005737 /// GO:0030176 /// GO:0031201	membrane /// integral to membrane /// endoplasmic reticulum /// nuclear envelope /// cytoplasm /// integral to endoplasmic reticulum membrane /// SNARE complex
253461_at	530.546	544.234	541.92	490.653	489.697	496.335	0.0729244	26.0786	0.146191	52.2232	538.9	7.32655	492.229	3.5886	-1.09482	-3.27939	0.0126421	0.410796	0.295585	50	ZBTB38	253461	Hs.715534	zinc finger and BTB domain containing 38	3	142525744	GO:0045449 /// GO:0045944	regulation of transcription /// positive regulation of transcription from RNA polymerase II promoter	GO:0005515 /// GO:0003700 /// GO:0046872 /// GO:0008270	protein binding /// transcription factor activity /// metal ion binding /// zinc ion binding	GO:0005622 /// GO:0005634	intracellular /// nucleus
7485_at	1282.52	1308.15	1325.53	1223.16	1180.94	1178.04	0.0746172	64.5155	0.151141	130.111	1305.4	21.6384	1194.05	25.2534	-1.09326	-3.06136	0.0172749	0.411595	0.29616	6	WRB	7485	Hs.198308	tryptophan rich basic protein	21	39674082 /// 39681561	NA	NA	NA	NA	GO:0016020 /// GO:0016021 /// GO:0005634 /// GO:0005730	membrane /// integral to membrane /// nucleus /// nucleolus
117196_at	13.5659	13.3662	13.3054	12.63	12.0892	12.1181	0.0739952	0.655607	0.14487	1.277	13.4125	0.136248	12.2791	0.304202	-1.0923	-3.03841	0.017858	0.411595	0.29616	11	MRGPRX4	117196	Hs.632138	MAS-related GPR, member X4	11	18150959	GO:0007165 /// GO:0007186	signal transduction /// G-protein coupled receptor protein signaling pathway	GO:0004872 /// GO:0004930	receptor activity /// G-protein coupled receptor activity	GO:0005886 /// GO:0016021	plasma membrane /// integral to membrane
79954_at	424.279	404.58	417.889	386.76	374.598	380.42	0.0743062	20.5545	0.157775	43.2907	415.582	10.0501	380.593	6.08272	-1.09193	-2.97386	0.0196125	0.411595	0.29616	20	NOL10	79954	Hs.222494	nucleolar protein 10	2	-10628344	NA	NA	NA	NA	GO:0005634 /// GO:0005730	nucleus /// nucleolus
9330_at	986.782	999.367	1039.46	929.632	914.596	926.641	0.0740281	49.9111	0.12788	84.771	1008.54	27.5098	923.623	7.9594	-1.09193	-2.98101	0.0194094	0.411595	0.29616	9	GTF3C3	9330	Hs.470996	general transcription factor IIIC, polypeptide 3, 102kDa	2	-197337344	GO:0006351 /// GO:0042791 /// GO:0042797	transcription, DNA-dependent /// 5S class rRNA transcription /// tRNA transcription from RNA polymerase III promoter	GO:0003677 /// GO:0003709 /// GO:0005488	DNA binding /// RNA polymerase III transcription factor activity /// binding	GO:0000127 /// GO:0005634	transcription factor TFIIIC complex /// nucleus
83543_at	137.17	136.346	136.023	121.358	126.007	127.818	0.073705	6.62783	0.168006	14.9883	136.513	0.591725	125.061	3.33217	-1.09157	-3.00851	0.0186494	0.411595	0.29616	22	AIF1L	83543	Hs.4944	allograft inflammatory factor 1-like	9	132961732	NA	NA	GO:0005509	calcium ion binding	GO:0005925 /// GO:0015629	focal adhesion /// actin cytoskeleton
57150_at	96.0992	99.1788	95.1895	88.2561	89.942	88.0676	0.0721822	4.65818	0.125912	8.03154	96.8225	2.09068	88.7552	1.03205	-1.09089	-3.02098	0.018315	0.411595	0.29616	32	C6orf162	57150	Hs.70769	chromosome 6 open reading frame 162	6	88089024	NA	NA	NA	NA	GO:0016020 /// GO:0016021	membrane /// integral to membrane
3514_at	121.035	125.188	124.79	112.921	111.874	115.369	0.0720973	5.92532	0.157627	12.916	123.671	2.29171	113.388	1.79382	-1.09069	-3.01721	0.0184154	0.411595	0.29616	30	IGKC	3514	Hs.449621, Hs.703932	immunoglobulin kappa constant	2	NA	GO:0006955	immune response	GO:0005515 /// GO:0003823	protein binding /// antigen binding	GO:0005576	extracellular region
128869_at	924.396	900.38	901.363	831.661	840.577	828.242	0.0699197	42.2787	0.122055	73.1202	908.713	13.5906	833.493	6.36825	-1.09025	-3.11234	0.0160502	0.411595	0.29616	10	PIGU	128869	Hs.253319	phosphatidylinositol glycan anchor biosynthesis, class U	20	-32612006	GO:0016255 /// GO:0046425	attachment of GPI anchor to protein /// regulation of JAK-STAT cascade	GO:0003923 /// GO:0034235	GPI-anchor transamidase activity /// GPI anchor binding	GO:0005886 /// GO:0016021 /// GO:0005783 /// GO:0005789 /// GO:0042765	plasma membrane /// integral to membrane /// endoplasmic reticulum /// endoplasmic reticulum membrane /// GPI-anchor transamidase complex
51009_at	638.018	627.026	632.311	582.83	592.915	564.779	0.0723586	30.2197	0.162947	67.5319	632.452	5.49723	580.175	14.2545	-1.09011	-2.97739	0.0195119	0.411595	0.29616	11	DERL2	51009	Hs.286131	Der1-like domain family, member 2	17	-5318336	GO:0006986 /// GO:0008284 /// GO:0030307 /// GO:0030433 /// GO:0030968 /// GO:0030970	response to unfolded protein /// positive regulation of cell proliferation /// positive regulation of cell growth /// ER-associated protein catabolic process /// endoplasmic reticulum unfolded protein response /// retrograde protein transport, ER to cytosol	GO:0005515	protein binding	GO:0016020 /// GO:0016021 /// GO:0005783 /// GO:0030176	membrane /// integral to membrane /// endoplasmic reticulum /// integral to endoplasmic reticulum membrane
10144_at	616.194	613.324	608.591	566.693	561.352	558.269	0.0687027	27.9506	0.13569	55.0555	612.703	3.83939	562.104	4.2621	-1.09002	-3.17648	0.0146385	0.411595	0.29616	40	FAM13A	10144	Hs.97270	family with sequence similarity 13, member A	4	-89866128	NA	NA	NA	NA	NA	NA
8424_at	155.959	155.978	158.968	145.683	141.044	145.502	0.0705292	7.33645	0.145191	14.9333	156.968	1.73202	144.076	2.62738	-1.08948	-3.02889	0.0181062	0.411595	0.29616	11	BBOX1	8424	Hs.591996	butyrobetaine (gamma), 2-oxoglutarate dioxygenase (gamma-butyrobetaine hydroxylase) 1	11	27019084	GO:0055114 /// GO:0045329	oxidation reduction /// carnitine biosynthetic process	GO:0009055 /// GO:0005506 /// GO:0016491 /// GO:0008336 /// GO:0016702	electron carrier activity /// iron ion binding /// oxidoreductase activity /// gamma-butyrobetaine dioxygenase activity /// oxidoreductase activity, acting on single donors with incorporation of molecular oxygen, incorporation of two atoms of oxygen	GO:0005634 /// GO:0005737	nucleus /// cytoplasm
56288_at	756.653	769.105	777.135	701.375	702.183	713.995	0.0680209	34.7503	0.132994	67.7296	767.631	10.3201	705.851	7.06476	-1.08753	-3.02295	0.0182627	0.411595	0.29616	28	PARD3	56288	Hs.131489	par-3 partitioning defective 3 homolog (C. elegans)	10	-34440102	GO:0006461 /// GO:0007049 /// GO:0007163 /// GO:0007205 /// GO:0007409 /// GO:0008356	protein complex assembly /// cell cycle /// establishment or maintenance of cell polarity /// activation of protein kinase C activity by G-protein coupled receptor protein signaling pathway /// axonogenesis /// asymmetric cell division	GO:0005515	protein binding	GO:0005886 /// GO:0005737 /// GO:0005923 /// GO:0005938 /// GO:0030054	plasma membrane /// cytoplasm /// tight junction /// cell cortex /// cell junction
155435_at	78.892	78.9291	76.6761	86.274	84.7567	84.4911	0.0703094	3.9712	0.144549	8.08054	78.1657	1.29015	85.1739	0.961903	1.08966	3.05302	0.0174846	0.411595	0.29616	52	RBM33	155435	Hs.591815	RNA binding motif protein 33	7	155129963	NA	NA	GO:0003723	RNA binding	NA	NA
8239_at	754.616	760.765	733.833	823.478	821.49	806.94	0.0711137	38.4939	0.162792	87.6573	749.738	14.1132	817.303	9.0292	1.09012	3.04176	0.0177717	0.411595	0.29616	29	USP9X	8239	Hs.77578	ubiquitin specific peptidase 9, X-linked	X	40829831	GO:0006511 /// GO:0007179 /// GO:0007292 /// GO:0016579 /// GO:0030509	ubiquitin-dependent protein catabolic process /// transforming growth factor beta receptor signaling pathway /// female gamete generation /// protein deubiquitination /// BMP signaling pathway	GO:0005515 /// GO:0004197 /// GO:0004221 /// GO:0008233 /// GO:0070410	protein binding /// cysteine-type endopeptidase activity /// ubiquitin thiolesterase activity /// peptidase activity /// co-SMAD binding	GO:0005737	cytoplasm
26018_at	235.483	238.884	235.245	257.417	256.572	259.685	0.0689898	11.8106	0.129945	22.1722	236.537	2.0357	257.891	1.61009	1.09028	3.17924	0.0145808	0.411595	0.29616	19	LRIG1	26018	Hs.518055	leucine-rich repeats and immunoglobulin-like domains 1	3	-66511910	NA	NA	GO:0005515	protein binding	GO:0016020 /// GO:0016021	membrane /// integral to membrane
54887_at	485.743	496.757	492.159	533.341	537.909	537.686	0.0697914	24.8177	0.146573	51.944	491.553	5.5321	536.312	2.57534	1.09106	3.19175	0.0143222	0.411595	0.29616	19	UHRF1BP1	54887	Hs.700656	UHRF1 binding protein 1	6	34867771	NA	NA	NA	NA	NA	NA
5518_at	253.697	241.881	245.18	267.232	273.254	267.932	0.0735759	13.1074	0.147568	26.0508	246.919	6.09696	269.473	3.29363	1.09134	2.9933	0.0190658	0.411595	0.29616	8	PPP2R1A	5518	Hs.467192	protein phosphatase 2 (formerly 2A), regulatory subunit A, alpha isoform	19	57385002	GO:0000188 /// GO:0006275 /// GO:0006461 /// GO:0006470 /// GO:0006672 /// GO:0006917 /// GO:0008380 /// GO:0010033 /// GO:0019932 /// GO:0030111 /// GO:0030155 /// GO:0030308 /// GO:0040008 /// GO:0042518 /// GO:0045449 /// GO:0045595	inactivation of MAPK activity /// regulation of DNA replication /// protein complex assembly /// protein amino acid dephosphorylation /// ceramide metabolic process /// induction of apoptosis /// RNA splicing /// response to organic substance /// second-messenger-mediated signaling /// regulation of Wnt receptor signaling pathway /// regulation of cell adhesion /// negative regulation of cell gro…	GO:0005515 /// GO:0003823 /// GO:0008601 /// GO:0046982	protein binding /// antigen binding /// protein phosphatase type 2A regulator activity /// protein heterodimerization activity	GO:0000159 /// GO:0016020 /// GO:0005739 /// GO:0005829 /// GO:0005625 /// GO:0005634 /// GO:0015630	protein phosphatase type 2A complex /// membrane /// mitochondrion /// cytosol /// soluble fraction /// nucleus /// microtubule cytoskeleton
1191_at	407.473	412.158	410.271	453.825	437.164	451.407	0.0716775	21.3653	0.147726	43.9344	409.967	2.35733	447.465	9.00275	1.09147	3.09141	0.0165416	0.411595	0.29616	28	CLU	1191	Hs.436657	clusterin	8	-27510367	GO:0001836 /// GO:0006629 /// GO:0006916 /// GO:0006958 /// GO:0006979 /// GO:0008219 /// GO:0008284 /// GO:0031018 /// GO:0032463 /// GO:0043691 /// GO:0045087 /// GO:0045597 /// GO:0048812	release of cytochrome c from mitochondria /// lipid metabolic process /// anti-apoptosis /// complement activation, classical pathway /// response to oxidative stress /// cell death /// positive regulation of cell proliferation /// endocrine pancreas development /// negative regulation of protein homooligomerization /// reverse cholesterol transport /// innate immune response /// positive regulat…	GO:0005515	protein binding	GO:0005739 /// GO:0005576 /// GO:0005615 /// GO:0016235 /// GO:0034366 /// GO:0048471	mitochondrion /// extracellular region /// extracellular space /// aggresome /// spherical high-density lipoprotein particle /// perinuclear region of cytoplasm
827_at	10.1849	9.8171	9.93893	11.1455	10.7876	10.7508	0.0736043	0.532779	0.136001	0.970471	9.98031	0.187367	10.8946	0.218037	1.09161	2.99799	0.0189364	0.411595	0.29616	22	CAPN6	827	Hs.496593	calpain 6	X	-110374986	GO:0006508	proteolysis	GO:0004198	calcium-dependent cysteine-type endopeptidase activity	GO:0005622	intracellular
85415_at	917.762	912.428	877.353	999.087	974.353	983.126	0.0740515	48.1952	0.16422	105.774	902.514	21.9531	985.522	12.54	1.09197	3.0102	0.0186035	0.411595	0.29616	10	RHPN2	85415	Hs.466435	rhophilin, Rho GTPase binding protein 2	19	-38161338	GO:0007165	signal transduction	GO:0005515	protein binding	GO:0005622 /// GO:0005737 /// GO:0048471	intracellular /// cytoplasm /// perinuclear region of cytoplasm
79701_at	232.841	240.124	234.741	262.622	255.448	254.741	0.0726877	12.434	0.133687	22.6074	235.902	3.77765	257.604	4.36031	1.092	3.07908	0.0168383	0.411595	0.29616	37	C17orf101	79701	Hs.567578	chromosome 17 open reading frame 101	17	-77943388	GO:0055114	oxidation reduction	GO:0046872 /// GO:0005506 /// GO:0016491 /// GO:0016702	metal ion binding /// iron ion binding /// oxidoreductase activity /// oxidoreductase activity, acting on single donors with incorporation of molecular oxygen, incorporation of two atoms of oxygen	GO:0016020 /// GO:0016021	membrane /// integral to membrane
9445_at	7019.42	7079.97	6824.88	7729.16	7426.68	7699.7	0.0746532	377.569	0.173999	874.821	6974.76	133.281	7618.51	166.786	1.0923	2.98487	0.019301	0.411595	0.29616	20	ITM2B	9445	Hs.643683	integral membrane protein 2B	13	47705274	GO:0007399	nervous system development	NA	NA	GO:0016020 /// GO:0016021 /// GO:0005794	membrane /// integral to membrane /// Golgi apparatus
79088_at	26.3274	27.3851	27.2209	29.6187	29.8272	28.9928	0.0739995	1.44314	0.169943	3.29128	26.9778	0.569242	29.4795	0.434204	1.09273	3.06177	0.0172648	0.411595	0.29616	11	ZNF426	79088	Hs.594011	zinc finger protein 426	19	-9499680	GO:0006355	regulation of transcription, DNA-dependent	GO:0003677 /// GO:0046872 /// GO:0008270	DNA binding /// metal ion binding /// zinc ion binding	GO:0005622 /// GO:0005634	intracellular /// nucleus
91461_at	3288.84	3327.88	3278.48	3586.28	3521.15	3713.33	0.0750059	180.687	0.129464	307.806	3298.4	26.0533	3606.92	97.7384	1.09354	3.03687	0.0178978	0.411595	0.29616	11	SGK493	91461	Hs.408542	protein kinase-like protein SgK493	2	42128664	NA	NA	NA	NA	NA	NA
6929_at	152.08	148.499	142.71	162.15	163.386	159.66	0.0781215	8.30197	0.184248	19.4405	147.763	4.72861	161.732	1.89801	1.09453	2.96911	0.0197487	0.412009	0.296458	64	TCF3	6929	Hs.371282	transcription factor 3 (E2A immunoglobulin enhancer binding factors E12/E47)	19	-1560292	GO:0002326 /// GO:0045893	B cell lineage commitment /// positive regulation of transcription, DNA-dependent	GO:0003700 /// GO:0042803 /// GO:0043425 /// GO:0046982 /// GO:0070644	transcription factor activity /// protein homodimerization activity /// bHLH transcription factor binding /// protein heterodimerization activity /// vitamin D response element binding	GO:0005634	nucleus
3065_at	1015.27	1064.47	1032.7	1160.43	1124.24	1122.08	0.0766857	57.637	0.147086	108.969	1037.48	24.9452	1135.58	21.5448	1.09456	3.03448	0.0179601	0.411595	0.29616	6	HDAC1	3065	Hs.88556	histone deacetylase 1	1	32530294	GO:0006338 /// GO:0006916 /// GO:0008284 /// GO:0010552 /// GO:0010870 /// GO:0016575 /// GO:0044419 /// GO:0045449	chromatin remodeling /// anti-apoptosis /// positive regulation of cell proliferation /// positive regulation of specific transcription from RNA polymerase II promoter /// positive regulation of receptor biosynthetic process /// histone deacetylation /// interspecies interaction between organisms /// regulation of transcription	GO:0003700 /// GO:0004407 /// GO:0008134 /// GO:0042802 /// GO:0016563 /// GO:0016787 /// GO:0019899	transcription factor activity /// histone deacetylase activity /// transcription factor binding /// identical protein binding /// transcription activator activity /// hydrolase activity /// enzyme binding	GO:0005634 /// GO:0005737 /// GO:0016580 /// GO:0016581	nucleus /// cytoplasm /// Sin3 complex /// NuRD complex
91283_at	238.138	228.72	237.408	250.214	257.748	262.944	0.0777085	13.2438	0.172376	29.0276	234.755	5.23929	256.968	6.40085	1.09462	2.97306	0.0196353	0.411595	0.29616	8	C9orf30	91283	Hs.530272	chromosome 9 open reading frame 30	9	102229462	NA	NA	NA	NA	NA	NA
51573_at	889.787	931.546	910.285	968.862	1015.63	1006.19	0.0779699	51.5385	0.177369	116.402	910.539	20.8807	996.894	24.7316	1.09484	2.97372	0.0196165	0.411595	0.29616	20	GDE1	51573	Hs.512607	glycerophosphodiester phosphodiesterase 1	16	-19420515	GO:0006071 /// GO:0006629	glycerol metabolic process /// lipid metabolic process	GO:0000287 /// GO:0008889 /// GO:0016787 /// GO:0047395	magnesium ion binding /// glycerophosphodiester phosphodiesterase activity /// hydrolase activity /// glycerophosphoinositol glycerophosphodiesterase activity	GO:0016020 /// GO:0016021 /// GO:0005737	membrane /// integral to membrane /// cytoplasm
8818_at	280.447	284.085	282.293	308.29	314.227	305.936	0.0739921	15.1899	0.136561	27.8433	282.275	1.81908	309.484	4.27231	1.09639	3.33454	0.0116936	0.406569	0.292543	11	DPM2	8818	Hs.108973	dolichyl-phosphate mannosyltransferase polypeptide 2, regulatory subunit	9	-129737194	GO:0009059 /// GO:0016254 /// GO:0018406 /// GO:0035269	macromolecule biosynthetic process /// preassembly of GPI anchor in ER membrane /// protein amino acid C-linked glycosylation via 2'-alpha-mannosyl-L-tryptophan /// protein amino acid O-linked mannosylation	GO:0005515 /// GO:0004582	protein binding /// dolichyl-phosphate beta-D-mannosyltransferase activity	GO:0000506 /// GO:0016020 /// GO:0016021 /// GO:0005783 /// GO:0005789 /// GO:0030176 /// GO:0031501	glycosylphosphatidylinositol-N-acetylglucosaminyltransferase (GPI-GnT) complex /// membrane /// integral to membrane /// endoplasmic reticulum /// endoplasmic reticulum membrane /// integral to endoplasmic reticulum membrane /// mannosyltransferase complex
65998_at	74.7561	78.1063	78.897	82.7724	85.4623	86.2708	0.0810109	4.53003	0.193097	10.7062	77.2531	2.19831	84.8352	1.83158	1.09815	3.03519	0.0179416	0.411595	0.29616	20	LOC65998	65998	Hs.191073	hypothetical protein LOC65998	11	-63283940	NA	NA	NA	NA	NA	NA
26071_at	272.616	271.655	263.944	297.598	296.499	294.311	0.0767313	14.9839	0.167794	32.5548	269.405	4.75379	296.136	1.67314	1.09922	3.38673	0.0108655	0.406569	0.292543	10	FAM127B	26071	Hs.460924, Hs.719352	family with sequence similarity 127, member B	X	-134012632 /// -134012628	NA	NA	NA	NA	NA	NA
57600_at	654.826	696.588	666.526	749.338	725.235	744.185	0.0820954	39.9293	0.18455	89.3589	672.647	21.5432	739.586	12.6927	1.09952	3.07429	0.0169552	0.411595	0.29616	22	FNIP2	57600	Hs.652441, Hs.709500	folliculin interacting protein 2	4	159909631	NA	NA	GO:0005515	protein binding	GO:0005737	cytoplasm
5195_at	186.655	194.08	190.396	208.672	202.793	216.574	0.0826248	11.5148	0.160862	22.0169	190.377	3.71265	209.346	6.91533	1.09964	3.01792	0.0183963	0.411595	0.29616	27	PEX14	5195	Hs.149983	peroxisomal biogenesis factor 14	1	10457589	GO:0007031 /// GO:0015031 /// GO:0016558 /// GO:0032582 /// GO:0051260 /// GO:0043433 /// GO:0065002	peroxisome organization /// protein transport /// protein import into peroxisome matrix /// negative regulation of gene-specific transcription /// protein homooligomerization /// negative regulation of transcription factor activity /// intracellular protein transmembrane transport	GO:0003714 /// GO:0047485	transcription corepressor activity /// protein N-terminus binding	GO:0016020 /// GO:0016021 /// GO:0005777 /// GO:0005778 /// GO:0005634 /// GO:0043234	membrane /// integral to membrane /// peroxisome /// peroxisomal membrane /// nucleus /// protein complex
54894_at	270.533	263.498	255.228	285.296	295.904	286.868	0.0818842	15.6081	0.168602	31.6402	263.086	7.66063	289.356	5.72453	1.09985	3.1029	0.0162698	0.411595	0.29616	11	RNF43	54894	Hs.584916	ring finger protein 43	17	-53786036	GO:0019941	modification-dependent protein catabolic process	GO:0005515 /// GO:0046872 /// GO:0008270 /// GO:0016874	protein binding /// metal ion binding /// zinc ion binding /// ligase activity	GO:0016020 /// GO:0016021 /// GO:0005783 /// GO:0005634 /// GO:0005635	membrane /// integral to membrane /// endoplasmic reticulum /// nucleus /// nuclear envelope
23144_at	95.2569	88.3229	94.2128	102.663	100.673	102.199	0.0848218	5.6285	0.210526	13.8764	92.5975	3.73858	101.845	1.04143	1.09987	2.96633	0.0198286	0.412009	0.296458	9	ZC3H3	23144	Hs.521915	zinc finger CCCH-type containing 3	8	-144590967	GO:0006378 /// GO:0010793 /// GO:0016973	mRNA polyadenylation /// regulation of mRNA export from nucleus /// poly(A)+ mRNA export from nucleus	GO:0003676 /// GO:0046872 /// GO:0008270	nucleic acid binding /// metal ion binding /// zinc ion binding	GO:0005634	nucleus
AFFX-r2-Ec-bioD-5_at	7750.85	8000.69	7587.9	8332.04	8718.2	8621.02	0.0819985	463.331	0.184158	1033.12	7779.81	207.912	8557.09	200.861	1.09991	3.09247	0.0165163	0.411595	0.29616	11	NA	AFFX-r2-Ec-bioD-5	NA	NA	NA	NA	NA	NA	NA	NA	NA	NA
57547_at	52.7667	50.869	53.1541	58.6484	58.0506	55.784	0.0819771	3.11779	0.190523	7.18156	52.2633	1.22291	57.4943	1.51104	1.10009	3.09852	0.0163729	0.411595	0.29616	10	ZNF624	57547	Hs.128078	zinc finger protein 624	17	-16464772	GO:0006355	regulation of transcription, DNA-dependent	GO:0003677 /// GO:0046872 /// GO:0008270	DNA binding /// metal ion binding /// zinc ion binding	GO:0005622 /// GO:0005634	intracellular /// nucleus
56731_at	244.665	250.909	238.864	269.385	269.077	269.879	0.0791816	14.0226	0.17348	30.5209	244.813	6.02391	269.447	0.404653	1.10062	3.33641	0.0116626	0.406569	0.292543	33	SLC2A4RG	56731	Hs.435126	SLC2A4 regulator	20	61841654	GO:0006355	regulation of transcription, DNA-dependent	GO:0003700 /// GO:0046872 /// GO:0008270	transcription factor activity /// metal ion binding /// zinc ion binding	GO:0005622 /// GO:0005634 /// GO:0005737	intracellular /// nucleus /// cytoplasm
57558_at	101.536	103.061	105.336	115.319	114.293	111.626	0.0793943	5.96508	0.170745	12.7569	103.311	1.91216	113.746	1.90607	1.10101	3.33603	0.0116689	0.406569	0.292543	11	USP35	57558	Hs.531249	ubiquitin specific peptidase 35	11	77577605	GO:0006511	ubiquitin-dependent protein catabolic process	GO:0008234 /// GO:0004221 /// GO:0008233	cysteine-type peptidase activity /// ubiquitin thiolesterase activity /// peptidase activity	NA	NA
11030_at	284.972	289.412	275.776	319.934	315.204	301.169	0.0844557	17.459	0.192789	39.428	283.387	6.9547	312.102	9.75909	1.10133	3.03371	0.01798	0.411595	0.29616	34	RBPMS	11030	Hs.334587	RNA binding protein with multiple splicing	8	30361485	GO:0006396	RNA processing	GO:0000166 /// GO:0005515 /// GO:0003723	nucleotide binding /// protein binding /// RNA binding	NA	NA
3198_at	307.173	310.614	314.019	341.303	330.626	355.293	0.084085	19.2191	0.152005	34.1307	310.602	3.42291	342.407	12.3703	1.1024	3.10586	0.0162006	0.411595	0.29616	11	HOXA1	3198	Hs.67397	homeobox A1	7	-27099138	GO:0007275 /// GO:0007399 /// GO:0008045 /// GO:0009952 /// GO:0021569 /// GO:0021570 /// GO:0021571 /// GO:0021612 /// GO:0021754 /// GO:0021953 /// GO:0030902 /// GO:0042472 /// GO:0045944 /// GO:0048646	multicellular organismal development /// nervous system development /// motor axon guidance /// anterior/posterior pattern formation /// rhombomere 3 development /// rhombomere 4 development /// rhombomere 5 development /// facial nerve structural organization /// facial nucleus development /// central nervous system neuron differentiation /// hindbrain development /// inner ear morphogenesis ///…	GO:0003700 /// GO:0003702 /// GO:0043565	transcription factor activity /// RNA polymerase II transcription factor activity /// sequence-specific DNA binding	GO:0005634	nucleus
57035_at	1689.72	1623.71	1611.11	1840.46	1755.89	1834.02	0.0841651	100.64	0.186948	222.902	1641.51	42.2167	1810.12	47.0797	1.10272	3.15148	0.0151724	0.411595	0.29616	10	C1orf63	57035	Hs.259412, Hs.695168	chromosome 1 open reading frame 63	1	-25441326	NA	NA	NA	NA	NA	NA
340277_at	332.274	333.172	327.007	375.377	350.005	369.356	0.0846175	20.5783	0.17569	42.3489	330.818	3.33048	364.913	13.2568	1.10306	3.11791	0.015922	0.411595	0.29616	10	C7orf46	340277	Hs.592178	chromosome 7 open reading frame 46	7	23686273	NA	NA	NA	NA	NA	NA
8303_at	88.091	94.4744	91.6111	98.0613	102.38	102.123	0.0871676	5.77057	0.213239	14.0318	91.3921	3.19732	100.855	2.42269	1.10354	3.04889	0.0175892	0.411595	0.29616	21	SNN	8303	Hs.700592	stannin	16	11669801	GO:0006950 /// GO:0009628	response to stress /// response to abiotic stimulus	NA	NA	GO:0016020 /// GO:0016021	membrane /// integral to membrane
284004_at	246.101	239.143	233.095	257.247	272.589	262.914	0.0859555	15.0193	0.173676	29.8195	239.447	6.50873	264.25	7.75741	1.10359	3.1023	0.016284	0.411595	0.29616	11	HEXDC	284004	Hs.714387	hexosaminidase (glycosyl hydrolase family 20, catalytic domain) containing	17	77969540	GO:0008152 /// GO:0005975	metabolic process /// carbohydrate metabolic process	GO:0004553 /// GO:0043169	hydrolase activity, hydrolyzing O-glycosyl compounds /// cation binding	NA	NA
AFFX-BioB-M_at	517.613	524.436	522.13	550.547	590.55	586.084	0.0857186	32.904	0.179234	68.4712	521.393	3.47094	575.727	21.9205	1.10421	3.1255	0.0157493	0.411595	0.29616	20	NA	AFFX-BioB-M	NA	NA	NA	NA	NA	NA	NA	NA	NA	NA
63910_at	116.621	116.019	113.146	126.945	122.96	132.114	0.0863316	7.31891	0.166018	13.799	115.262	1.85699	127.34	4.58967	1.10478	3.13755	0.0154789	0.411595	0.29616	31	SLC17A9	63910	Hs.512686	solute carrier family 17, member 9	20	61054443	GO:0006810 /// GO:0006887	transport /// exocytosis	GO:0005215	transporter activity	GO:0016020 /// GO:0016021	membrane /// integral to membrane
284309_at	410.811	406.032	415.064	462.784	443.175	455.288	0.0819022	24.5959	0.165185	49.2558	410.636	4.51872	453.749	9.89454	1.10499	3.46596	0.00972599	0.405984	0.292123	11	ZNF776	284309	Hs.109540	zinc finger protein 776	19	62949975	GO:0006355	regulation of transcription, DNA-dependent	GO:0003677 /// GO:0046872 /// GO:0008270	DNA binding /// metal ion binding /// zinc ion binding	GO:0005622 /// GO:0005634	intracellular /// nucleus
115019_at	39.5014	40.8571	40.7897	46.2671	44.436	43.1986	0.0866751	2.5707	0.169826	4.93462	40.3828	0.764002	44.6339	1.54378	1.10527	3.15495	0.0150971	0.411595	0.29616	11	SLC26A9	115019	Hs.164073	solute carrier family 26, member 9	1	-204148801	GO:0006810 /// GO:0006821 /// GO:0006885 /// GO:0008272 /// GO:0015701	transport /// chloride transport /// regulation of pH /// sulfate transport /// bicarbonate transport	GO:0005215 /// GO:0008271 /// GO:0015106 /// GO:0015301	transporter activity /// secondary active sulfate transmembrane transporter activity /// bicarbonate transmembrane transporter activity /// anion:anion antiporter activity	GO:0016020 /// GO:0016021 /// GO:0016324	membrane /// integral to membrane /// apical plasma membrane
9819_at	800.793	753.635	744.699	873.056	835.465	832.909	0.0902427	50.2243	0.165922	90.7662	766.376	30.1391	847.144	22.4772	1.10539	3.00126	0.0188465	0.411595	0.29616	21	TSC22D2	9819	Hs.665220, Hs.715600	TSC22 domain family, member 2	3	151609477	GO:0006355	regulation of transcription, DNA-dependent	GO:0003700	transcription factor activity	NA	NA
10226_at	967.688	1017.68	972.233	1076.37	1079.06	1114.09	0.0851265	61.0425	0.157168	111.377	985.868	27.6471	1089.84	21.0447	1.10547	3.29816	0.0123103	0.407018	0.292867	11	PLIN3	10226	Hs.140452	perilipin 3	19	-4789345	GO:0016192	vesicle-mediated transport	GO:0005515	protein binding	GO:0016020 /// GO:0005737 /// GO:0005768 /// GO:0005794 /// GO:0005811	membrane /// cytoplasm /// endosome /// Golgi apparatus /// lipid particle
222236_at	577.823	583.197	560.905	641.621	604.502	658.108	0.0905034	38.2561	0.193965	80.7162	573.975	11.6335	634.744	27.4569	1.10587	2.96582	0.0198434	0.412009	0.296458	27	NAPEPLD	222236	Hs.324271	N-acyl phosphatidylethanolamine phospholipase D	7	-102527258	GO:0006629 /// GO:0009395	lipid metabolic process /// phospholipid catabolic process	GO:0046872 /// GO:0008270 /// GO:0016787	metal ion binding /// zinc ion binding /// hydrolase activity	GO:0016020	membrane
55753_at	128.564	124.623	131.526	140.313	142.043	143.396	0.0845538	7.86707	0.188758	17.4201	128.238	3.46287	141.917	1.54535	1.10667	3.43626	0.0101374	0.406569	0.292543	11	OGDHL	55753	Hs.17860	oxoglutarate dehydrogenase-like	10	-50612693	GO:0006096 /// GO:0055114	glycolysis /// oxidation reduction	GO:0004591 /// GO:0016491 /// GO:0030976	oxoglutarate dehydrogenase (succinyl-transferring) activity /// oxidoreductase activity /// thiamin pyrophosphate binding	GO:0005739 /// GO:0005759	mitochondrion /// mitochondrial matrix
201931_at	359.193	348.808	338.257	398.711	377.415	382.152	0.0888993	22.6301	0.176028	43.8952	348.753	10.4684	386.093	11.1813	1.10707	3.16488	0.0148838	0.411595	0.29616	22	TMEM192	201931	Hs.708090	transmembrane protein 192	4	-166216679	NA	NA	NA	NA	GO:0016020 /// GO:0016021	membrane /// integral to membrane
8871_at	92.7034	89.3163	88.666	103.823	97.7343	98.1478	0.088737	5.88051	0.146575	9.48182	90.2286	2.16781	99.9017	3.40219	1.10721	3.16806	0.0148162	0.411595	0.29616	33	SYNJ2	8871	Hs.434494	synaptojanin 2	6	158322906	GO:0016311	dephosphorylation	GO:0005515 /// GO:0003723 /// GO:0004437 /// GO:0004439 /// GO:0016787	protein binding /// RNA binding /// inositol or phosphatidylinositol phosphatase activity /// phosphatidylinositol-4,5-bisphosphate 5-phosphatase activity /// hydrolase activity	GO:0016020	membrane
968_at	250.146	253.419	241.793	283.544	271.293	270.722	0.0870352	15.8042	0.16608	29.5	248.453	5.99521	275.186	7.2434	1.1076	3.31484	0.0120234	0.406569	0.292543	5	CD68	968	Hs.647419	CD68 molecule	17	7423528 /// 7423529	NA	NA	NA	NA	GO:0005886 /// GO:0005764 /// GO:0016021 /// GO:0005624 /// GO:0005768	plasma membrane /// lysosome /// integral to membrane /// membrane fraction /// endosome
200728_at	200.154	205.972	204.942	233.459	224.47	218.944	0.0869703	13.0258	0.165415	24.3164	203.689	3.10483	225.624	7.32633	1.10769	3.30627	0.0121699	0.406569	0.292543	11	TMEM17	200728	Hs.308028	transmembrane protein 17	2	-62580859	NA	NA	NA	NA	GO:0016020 /// GO:0016021	membrane /// integral to membrane
22877_at	36.104	35.9966	35.4271	41.745	38.8839	38.566	0.0906313	2.41175	0.13432	3.4568	35.8426	0.36381	39.7316	1.75085	1.1085	3.11244	0.0160478	0.411595	0.29616	29	MLXIP	22877	Hs.437153	MLX interacting protein	12	121001142	GO:0045449	regulation of transcription	GO:0003677 /// GO:0030528	DNA binding /// transcription regulator activity	GO:0016020 /// GO:0005739 /// GO:0005634 /// GO:0005737 /// GO:0005741	membrane /// mitochondrion /// nucleus /// cytoplasm /// mitochondrial outer membrane
90993_at	75.3412	78.4365	73.1567	85.3568	85.5957	80.618	0.0927742	5.11854	0.222516	12.2001	75.6448	2.65295	83.8568	2.80749	1.10856	3.04105	0.01779	0.411595	0.29616	20	CREB3L1	90993	Hs.405961	cAMP responsive element binding protein 3-like 1	11	46255803	GO:0006986 /// GO:0006355	response to unfolded protein /// regulation of transcription, DNA-dependent	GO:0003700 /// GO:0043565 /// GO:0046983	transcription factor activity /// sequence-specific DNA binding /// protein dimerization activity	GO:0016020 /// GO:0016021 /// GO:0005783 /// GO:0005634	membrane /// integral to membrane /// endoplasmic reticulum /// nucleus
29978_at	1019.89	1055.15	983.069	1162.46	1109.2	1119.89	0.0909306	67.4024	0.187991	136.82	1019.37	36.0447	1130.51	28.1764	1.10903	3.1878	0.0144033	0.411595	0.29616	11	UBQLN2	29978	Hs.179309	ubiquilin 2	X	56606796	NA	NA	GO:0005488	binding	GO:0005886 /// GO:0005634 /// GO:0005737	plasma membrane /// nucleus /// cytoplasm
729926_at	191.322	202.275	199.413	209.667	227.974	220.052	0.0939108	13.6417	0.201846	28.7306	197.67	5.68063	219.231	9.18115	1.10908	2.98973	0.0191651	0.411595	0.29616	10	RPL7AP68	729926	NA	ribosomal protein L7a pseudogene 68	19	NA	NA	NA	NA	NA	NA	NA
55269_at	273.946	280.533	253.794	297.415	299.864	299.198	0.0954506	18.374	0.237443	45.404	269.424	13.931	298.826	1.26609	1.10913	2.99084	0.019134	0.411595	0.29616	18	PSPC1	55269	Hs.213198	paraspeckle component 1	13	-19175008 /// -19146895	GO:0045449	regulation of transcription	GO:0000166 /// GO:0005515 /// GO:0003723	nucleotide binding /// protein binding /// RNA binding	GO:0005634 /// GO:0005737 /// GO:0005730 /// GO:0016363	nucleus /// cytoplasm /// nucleolus /// nuclear matrix
644035_at	556.793	607.293	571.126	659.127	638.862	626.817	0.0946982	39.6961	0.198365	82.0696	578.404	26.0247	641.602	16.3286	1.10926	3.00883	0.0186405	0.411595	0.29616	3	LOC644035	644035	NA	non-POU domain containing, octamer-binding pseudogene	16	NA	NA	NA	NA	NA	NA	NA
283232_at	286.961	283.332	277.194	327.616	302.685	310.305	0.0913638	19.0807	0.162792	33.1113	282.496	4.93698	313.535	12.7755	1.10988	3.16964	0.0147826	0.411595	0.29616	26	TMEM80	283232	Hs.448664	transmembrane protein 80	11	685615	NA	NA	NA	NA	GO:0016020 /// GO:0016021	membrane /// integral to membrane
3482_at	2124.61	2124.19	1994.55	2406.5	2246.32	2276.59	0.0948711	144.34	0.190813	282.043	2081.11	74.9672	2309.8	85.0979	1.10989	3.00637	0.0187072	0.411595	0.29616	22	IGF2R	3482	Hs.487062	insulin-like growth factor 2 receptor	6	160310120	GO:0007165 /// GO:0006810 /// GO:0006898	signal transduction /// transport /// receptor-mediated endocytosis	GO:0001948 /// GO:0004872 /// GO:0005010 /// GO:0005215 /// GO:0005520 /// GO:0005537	glycoprotein binding /// receptor activity /// insulin-like growth factor receptor activity /// transporter activity /// insulin-like growth factor binding /// mannose binding	GO:0016020 /// GO:0005764 /// GO:0005887 /// GO:0005624 /// GO:0005634 /// GO:0005641 /// GO:0005737 /// GO:0005768 /// GO:0005794 /// GO:0030140	membrane /// lysosome /// integral to plasma membrane /// membrane fraction /// nucleus /// nuclear envelope lumen /// cytoplasm /// endosome /// Golgi apparatus /// trans-Golgi network transport vesicle
10743_at	222.97	220.411	211.82	241.03	250.504	235.865	0.0905054	14.4722	0.186372	29.2098	218.4	5.84027	242.466	7.42467	1.11019	3.2714	0.0127863	0.410796	0.295585	22	RAI1	10743	Hs.655395	retinoic acid induced 1	17	17525511	NA	NA	GO:0005515 /// GO:0046872 /// GO:0008270	protein binding /// metal ion binding /// zinc ion binding	GO:0005634 /// GO:0005737	nucleus /// cytoplasm
2263_at	221.917	203.28	203.804	232.398	228.013	238	0.0969021	14.6855	0.193129	29.1181	209.667	10.612	232.804	5.00565	1.11035	2.97317	0.0196322	0.411595	0.29616	48	FGFR2	2263	Hs.533683	fibroblast growth factor receptor 2	10	-123231358 /// -123227834 /// -123227833	GO:0016049 /// GO:0006468 /// GO:0008543	cell growth /// protein amino acid phosphorylation /// fibroblast growth factor receptor signaling pathway	GO:0000166 /// GO:0005515 /// GO:0004872 /// GO:0005007 /// GO:0005524 /// GO:0008201 /// GO:0016740	nucleotide binding /// protein binding /// receptor activity /// fibroblast growth factor receptor activity /// ATP binding /// heparin binding /// transferase activity	GO:0005886 /// GO:0016021 /// GO:0005576 /// GO:0009986	plasma membrane /// integral to membrane /// extracellular region /// cell surface
57179_at	4631.82	4740.37	4605.61	5225.59	4904.65	5396.91	0.0947248	327.164	0.182202	619.981	4659.27	71.4492	5175.72	249.891	1.11084	3.02452	0.0182212	0.411595	0.29616	8	KIAA1191	57179	Hs.519783	KIAA1191	5	-175705671	GO:0008150	biological_process	GO:0003674	molecular_function	GO:0005575	cellular_component
150590_at	106.413	115.062	116.097	127.944	121.556	125.589	0.097346	7.89962	0.239038	19.1762	112.524	5.31766	125.03	3.23077	1.11114	2.98575	0.0192762	0.411595	0.29616	11	C2orf15	150590	Hs.352211	chromosome 2 open reading frame 15	2	99124616	NA	NA	NA	NA	NA	NA
552_at	18.0634	18.5811	17.5813	19.5708	20.8165	19.8741	0.0918622	1.21784	0.176849	2.29282	18.0752	0.500022	20.0871	0.649626	1.11131	3.26109	0.0129748	0.411595	0.29616	32	AVPR1A	552	Hs.2131	arginine vasopressin receptor 1A	12	-61826482	GO:0001992 /// GO:0007165 /// GO:0006091 /// GO:0007186 /// GO:0007202 /// GO:0007204 /// GO:0019722 /// GO:0008015 /// GO:0035176 /// GO:0042631	regulation of systemic arterial blood pressure by vasopressin /// signal transduction /// generation of precursor metabolites and energy /// G-protein coupled receptor protein signaling pathway /// activation of phospholipase C activity /// elevation of cytosolic calcium ion concentration /// calcium-mediated signaling /// blood circulation /// social behavior /// cellular response to water depri…	GO:0004872 /// GO:0004930 /// GO:0005000 /// GO:0005080 /// GO:0017046 /// GO:0031894	receptor activity /// G-protein coupled receptor activity /// vasopressin receptor activity /// protein kinase C binding /// peptide hormone binding /// V1A vasopressin receptor binding	GO:0005886 /// GO:0005887 /// GO:0005768	plasma membrane /// integral to plasma membrane /// endosome
9240_at	871.854	869.572	844.485	972.439	945.804	956.267	0.0861333	54.2269	0.17934	111.781	861.971	15.1855	958.17	13.4195	1.1116	3.71575	0.00689867	0.374312	0.269333	11	PNMA1	9240	Hs.194709	paraneoplastic antigen MA1	14	-73248238	GO:0007283 /// GO:0007417	spermatogenesis /// central nervous system development	NA	NA	GO:0005634 /// GO:0005737 /// GO:0005730	nucleus /// cytoplasm /// nucleolus
4109_at	16.4241	17.4419	17.7188	19.4018	18.9642	19.002	0.0926373	1.15078	0.210337	2.5779	17.1949	0.681735	19.1227	0.242458	1.11211	3.31084	0.0120915	0.406569	0.292543	9	MAGEA10	4109	Hs.18048	melanoma antigen family A, 10	X	-151053563	NA	NA	NA	NA	NA	NA
129285_at	268.592	282.28	266.789	309.695	296.133	303.683	0.0911464	18.1217	0.186869	36.8944	272.554	8.47136	303.17	6.7958	1.11233	3.39995	0.0106658	0.406569	0.292543	21	KLRAQ1	129285	Hs.654619	KLRAQ motif containing 1	2	48521411	NA	NA	NA	NA	NA	NA
5797_at	551.12	538.118	513.919	612.045	602.912	568.729	0.0969611	37.9138	0.230405	88.9925	534.386	18.8789	594.562	22.8334	1.11261	3.05071	0.0175429	0.411595	0.29616	20	PTPRM	5797	Hs.49774	protein tyrosine phosphatase, receptor type, M	18	7557313	GO:0001937 /// GO:0007155 /// GO:0007165 /// GO:0006470 /// GO:0007156 /// GO:0042493 /// GO:0010596 /// GO:0010842 /// GO:0016525 /// GO:0031175 /// GO:0031290	negative regulation of endothelial cell proliferation /// cell adhesion /// signal transduction /// protein amino acid dephosphorylation /// homophilic cell adhesion /// response to drug /// negative regulation of endothelial cell migration /// retina layer formation /// negative regulation of angiogenesis /// neuron projection development /// retinal ganglion cell axon guidance	GO:0005515 /// GO:0004872 /// GO:0005001 /// GO:0016787 /// GO:0045296	protein binding /// receptor activity /// transmembrane receptor protein tyrosine phosphatase activity /// hydrolase activity /// cadherin binding	GO:0016020 /// GO:0005887 /// GO:0005737 /// GO:0005913 /// GO:0030027 /// GO:0048471	membrane /// integral to plasma membrane /// cytoplasm /// cell-cell adherens junction /// lamellipodium /// perinuclear region of cytoplasm
3170_at	303.231	301.589	292.139	322.064	343.931	332.678	0.0917083	20.1751	0.187474	40.5395	298.986	5.98677	332.891	10.9351	1.1134	3.4091	0.0105299	0.406569	0.292543	22	FOXA2	3170	Hs.155651	forkhead box A2	20	-22509641	GO:0001705 /// GO:0007596 /// GO:0006355 /// GO:0007389 /// GO:0009952 /// GO:0010551 /// GO:0021533 /// GO:0021904 /// GO:0030324 /// GO:0030855 /// GO:0031018 /// GO:0045665 /// GO:0045666 /// GO:0045944 /// GO:0048468 /// GO:0048646 /// GO:0048665 /// GO:0048754	ectoderm formation /// blood coagulation /// regulation of transcription, DNA-dependent /// pattern specification process /// anterior/posterior pattern formation /// regulation of specific transcription from RNA polymerase II promoter /// cell differentiation in hindbrain /// dorsal/ventral neural tube patterning /// lung development /// epithelial cell differentiation /// endocrine pancreas dev…	GO:0003705 /// GO:0043565	RNA polymerase II transcription factor activity, enhancer binding /// sequence-specific DNA binding	GO:0005634 /// GO:0044464	nucleus /// cell part
55526_at	370.634	359.955	361.321	406.618	406.676	403.767	0.0871049	23.1669	0.175857	46.6629	363.97	5.81137	405.687	1.66325	1.11462	3.91878	0.00525329	0.374312	0.269333	22	DHTKD1	55526	Hs.104980, Hs.711138	dehydrogenase E1 and transketolase domain containing 1	10	12150939	GO:0006096 /// GO:0055114	glycolysis /// oxidation reduction	GO:0004591 /// GO:0016491 /// GO:0030976	oxoglutarate dehydrogenase (succinyl-transferring) activity /// oxidoreductase activity /// thiamin pyrophosphate binding	GO:0005739	mitochondrion
4281_at	575.209	616.877	580.965	664.486	663.935	647.956	0.093688	40.215	0.206954	88.7253	591.017	22.5795	658.792	9.38847	1.11468	3.41838	0.0103941	0.406569	0.292543	22	MID1	4281	Hs.27695	midline 1 (Opitz/BBB syndrome)	X	-10373595	GO:0019941 /// GO:0000226 /// GO:0007026 /// GO:0007389	modification-dependent protein catabolic process /// microtubule cytoskeleton organization /// negative regulation of microtubule depolymerization /// pattern specification process	GO:0005515 /// GO:0046872 /// GO:0008270 /// GO:0016874	protein binding /// metal ion binding /// zinc ion binding /// ligase activity	GO:0005622 /// GO:0005737 /// GO:0005874 /// GO:0005875	intracellular /// cytoplasm /// microtubule /// microtubule associated complex
55833_at	976.934	1007.89	922.079	1082.09	1055.43	1102.77	0.0976278	68.4514	0.230856	160.009	968.967	43.4564	1080.1	23.7319	1.11469	3.17909	0.014584	0.411595	0.29616	22	UBAP2	55833	Hs.493739	ubiquitin associated protein 2	9	-33911690	NA	NA	NA	NA	NA	NA
6819_at	555.715	550.508	537.708	636.708	600.667	595.385	0.0931733	37.7518	0.159743	62.9591	547.977	9.26661	610.92	22.4884	1.11486	3.40552	0.0105829	0.406569	0.292543	30	SULT1C2	6819	Hs.436123	sulfotransferase family, cytosolic, 1C, member 2	2	108271526	GO:0009308	amine metabolic process	GO:0008146 /// GO:0016740	sulfotransferase activity /// transferase activity	GO:0005737 /// GO:0005856	cytoplasm /// cytoskeleton
7005_at	135.459	133.268	134.272	153.631	153.563	142.333	0.0950581	9.46382	0.204505	20.2955	134.333	1.09707	149.843	6.50359	1.11546	3.30211	0.0122418	0.406569	0.292543	11	TEAD3	7005	Hs.485205	TEA domain family member 3	6	-35549351	GO:0006357 /// GO:0007565	regulation of transcription from RNA polymerase II promoter /// female pregnancy	GO:0003700 /// GO:0003702	transcription factor activity /// RNA polymerase II transcription factor activity	GO:0005634	nucleus
79134_at	622.443	635.888	596.959	700.793	671.627	698.912	0.0944921	42.6467	0.227478	101.953	618.43	19.7723	690.444	16.3233	1.11645	3.47153	0.00965089	0.405984	0.292123	9	TMEM185B	79134	Hs.376722	transmembrane protein 185B (pseudogene)	2	-120695323	NA	NA	NA	NA	GO:0016020 /// GO:0016021	membrane /// integral to membrane
57192_at	172.482	170.642	176.265	185.685	199.97	194.331	0.0945654	12.0994	0.187545	23.6892	173.13	2.86719	193.329	7.19521	1.11667	3.43935	0.0100938	0.406569	0.292543	9	MCOLN1	57192	Hs.631858	mucolipin 1	19	7493511	GO:0006812 /// GO:0006816	cation transport /// calcium ion transport	GO:0005509 /// GO:0005261	calcium ion binding /// cation channel activity	GO:0005886 /// GO:0005764 /// GO:0005887 /// GO:0005768	plasma membrane /// lysosome /// integral to plasma membrane /// endosome
2140_at	12.5829	13.209	13.3939	14.1453	14.3478	15.2701	0.0993407	0.956299	0.18937	1.76494	13.0619	0.425031	14.5877	0.599576	1.11682	3.16315	0.0149207	0.411595	0.29616	15	EYA3	2140	Hs.185774	eyes absent homolog 3 (Drosophila)	1	-28173405	GO:0008152 /// GO:0006302 /// GO:0006974 /// GO:0007275 /// GO:0009653 /// GO:0007601 /// GO:0010212 /// GO:0016568 /// GO:0016576 /// GO:0045449 /// GO:0045739	metabolic process /// double-strand break repair /// response to DNA damage stimulus /// multicellular organismal development /// anatomical structure morphogenesis /// visual perception /// response to ionizing radiation /// chromatin modification /// histone dephosphorylation /// regulation of transcription /// positive regulation of DNA repair	GO:0005515 /// GO:0000287 /// GO:0004725 /// GO:0016787	protein binding /// magnesium ion binding /// protein tyrosine phosphatase activity /// hydrolase activity	GO:0005634 /// GO:0005737	nucleus /// cytoplasm
55748_at	499.789	451.273	458.227	527.455	526.315	520.277	0.101699	34.4399	0.221928	75.0426	469.763	26.2346	524.683	3.85736	1.11691	3.11818	0.0159159	0.411595	0.29616	10	CNDP2	55748	Hs.149185	CNDP dipeptidase 2 (metallopeptidase M20 family)	18	70314576	GO:0006508	proteolysis	GO:0004180 /// GO:0016805 /// GO:0008237 /// GO:0008233 /// GO:0046872 /// GO:0008270 /// GO:0046983	carboxypeptidase activity /// dipeptidase activity /// metallopeptidase activity /// peptidase activity /// metal ion binding /// zinc ion binding /// protein dimerization activity	NA	NA
9825_at	377.032	367.863	345.02	410.725	405.889	401.108	0.0981369	25.7382	0.234406	60.8692	363.305	16.4857	405.907	4.80829	1.11726	3.324	0.0118688	0.406569	0.292543	22	SPATA2	9825	Hs.48513	spermatogenesis associated 2	20	-47953337	GO:0007275 /// GO:0007283 /// GO:0030154	multicellular organismal development /// spermatogenesis /// cell differentiation	GO:0003674	molecular_function	GO:0005634 /// GO:0005737	nucleus /// cytoplasm
27190_at	35.4838	36.3012	34.4776	38.9461	39.8692	39.9668	0.0921547	2.38438	0.209615	5.39161	35.4209	0.913408	39.5941	0.563247	1.11782	3.76573	0.00644754	0.374312	0.269333	11	IL17B	27190	Hs.156979	interleukin 17B	5	-148734022	GO:0006954 /// GO:0006955 /// GO:0007267	inflammatory response /// immune response /// cell-cell signaling	GO:0004871 /// GO:0005125	signal transducer activity /// cytokine activity	GO:0005576 /// GO:0005615	extracellular region /// extracellular space
56914_at	18.8655	19.9373	19.3695	21.2692	22.4724	21.2946	0.095996	1.3691	0.174734	2.42906	19.3908	0.536208	21.6787	0.68743	1.11799	3.46057	0.00979927	0.405984	0.292123	9	OTOR	56914	Hs.41119	otoraplin	20	16677002	GO:0001502 /// GO:0007605	cartilage condensation /// sensory perception of sound	NA	NA	GO:0005576	extracellular region
57662_at	115.312	115.433	116.042	135.165	124.693	127.869	0.0955206	8.21382	0.149128	12.5574	115.596	0.39129	129.243	5.36938	1.11806	3.45875	0.00982414	0.405984	0.292123	20	KIAA1543	57662	Hs.17686	KIAA1543	19	7566787	GO:0008150	biological_process	GO:0005515 /// GO:0003674	protein binding /// molecular_function	GO:0005575	cellular_component
8718_at	102.839	100.2	97.5681	111.209	112.373	112.667	0.0921159	6.73513	0.203819	14.8053	100.202	2.63569	112.083	0.771069	1.11857	3.84312	0.00581059	0.374312	0.269333	53	TNFRSF25	8718	Hs.462529	tumor necrosis factor receptor superfamily, member 25	1	-6446757 /// -6443800	GO:0007166 /// GO:0008624 /// GO:0042981	cell surface receptor linked signal transduction /// induction of apoptosis by extracellular signals /// regulation of apoptosis	GO:0005515 /// GO:0004872 /// GO:0005031	protein binding /// receptor activity /// tumor necrosis factor receptor activity	GO:0005886 /// GO:0005576 /// GO:0005829 /// GO:0005887	plasma membrane /// extracellular region /// cytosol /// integral to plasma membrane
999_at	641.496	622.881	586.189	696.922	670.579	703.825	0.101503	45.4356	0.249631	110.733	616.855	28.1416	690.442	17.5445	1.11929	3.23765	0.0134145	0.411595	0.29616	22	CDH1	999	Hs.461086	cadherin 1, type 1, E-cadherin (epithelial)	16	67328695	GO:0007156 /// GO:0042993	homophilic cell adhesion /// positive regulation of transcription factor import into nucleus	GO:0005509 /// GO:0050839 /// GO:0016563	calcium ion binding /// cell adhesion molecule binding /// transcription activator activity	GO:0005886 /// GO:0016021 /// GO:0005737 /// GO:0005794 /// GO:0005913 /// GO:0005925 /// GO:0015629 /// GO:0016328 /// GO:0016342 /// GO:0030054 /// GO:0048471	plasma membrane /// integral to membrane /// cytoplasm /// Golgi apparatus /// cell-cell adherens junction /// focal adhesion /// actin cytoskeleton /// lateral plasma membrane /// catenin complex /// cell junction /// perinuclear region of cytoplasm
8714_at	1043.32	1009.8	966.101	1158.64	1103.33	1117.48	0.0987314	72.4928	0.209998	151.375	1006.41	38.719	1126.48	28.7317	1.11931	3.39657	0.0107165	0.406569	0.292543	26	ABCC3	8714	Hs.463421	ATP-binding cassette, sub-family C (CFTR/MRP), member 3	17	46067216	GO:0006810 /// GO:0015722	transport /// canalicular bile acid transport	GO:0000166 /// GO:0042626 /// GO:0005215 /// GO:0005524 /// GO:0008514 /// GO:0016887	nucleotide binding /// ATPase activity, coupled to transmembrane movement of substances /// transporter activity /// ATP binding /// organic anion transmembrane transporter activity /// ATPase activity	GO:0016020 /// GO:0005887 /// GO:0005624	membrane /// integral to plasma membrane /// membrane fraction
80335_at	930.131	913.889	866.539	1008.69	992.66	1033.35	0.0973848	64.0857	0.219153	142.156	903.52	33.0398	1011.57	20.4955	1.11959	3.51187	0.00912497	0.402767	0.289808	9	WDR82	80335	Hs.194110	WD repeat domain 82	3	-52263477	NA	NA	NA	NA	GO:0016020 /// GO:0016021 /// GO:0005634	membrane /// integral to membrane /// nucleus
251_at	153.084	137.733	138.538	158.533	159.152	163.102	0.106231	10.9768	0.208523	21.4182	143.118	8.63977	160.262	2.47856	1.11979	3.04969	0.0175688	0.411595	0.29616	12	ALPPL2	251	Hs.333509	alkaline phosphatase, placental-like 2	2	232979795	GO:0008152 /// GO:0016310	metabolic process /// phosphorylation	GO:0000287 /// GO:0004035 /// GO:0008270 /// GO:0016787	magnesium ion binding /// alkaline phosphatase activity /// zinc ion binding /// hydrolase activity	GO:0005886 /// GO:0031225	plasma membrane /// anchored to membrane
7597_at	80.138	87.2794	84.2927	98.1606	93.6457	90.1938	0.105334	6.48947	0.224726	13.5077	83.9033	3.58659	94	3.99521	1.12034	3.05816	0.017355	0.411595	0.29616	11	ZBTB25	7597	Hs.654571	zinc finger and BTB domain containing 25	14	-64023307	GO:0045449	regulation of transcription	GO:0005515 /// GO:0003700 /// GO:0046872 /// GO:0008270	protein binding /// transcription factor activity /// metal ion binding /// zinc ion binding	GO:0005622 /// GO:0005634	intracellular /// nucleus
2186_at	459.15	449.697	457.087	538.739	484.489	507.219	0.102009	34.7696	0.173656	57.5221	455.311	4.97068	510.149	27.2435	1.12044	3.18346	0.014493	0.411595	0.29616	19	BPTF	2186	Hs.444200	bromodomain PHD finger transcription factor	17	63252241	GO:0000122 /// GO:0006338 /// GO:0007420 /// GO:0043193 /// GO:0045449	negative regulation of transcription from RNA polymerase II promoter /// chromatin remodeling /// brain development /// positive regulation of gene-specific transcription /// regulation of transcription	GO:0046872 /// GO:0008094 /// GO:0008134 /// GO:0008270 /// GO:0030528 /// GO:0043565	metal ion binding /// DNA-dependent ATPase activity /// transcription factor binding /// zinc ion binding /// transcription regulator activity /// sequence-specific DNA binding	GO:0005634 /// GO:0005737	nucleus /// cytoplasm
79154_at	1072.38	1109.89	999.149	1220.39	1198.69	1146.06	0.106991	82.2278	0.26269	199.544	1060.47	56.3225	1188.38	38.2248	1.12061	3.02562	0.0181922	0.411595	0.29616	11	DHRS11	79154	Hs.462859	dehydrogenase/reductase (SDR family) member 11	17	32022338	GO:0055114	oxidation reduction	GO:0005488 /// GO:0016491	binding /// oxidoreductase activity	GO:0005576	extracellular region
5308_at	404.13	400.289	385.242	439.771	435.737	457.785	0.0960087	27.976	0.190988	54.5292	396.554	9.98287	444.431	11.7396	1.12073	3.67676	0.00727439	0.378921	0.27265	11	PITX2	5308	Hs.643588	paired-like homeodomain 2	4	-111758028	GO:0006355 /// GO:0007275 /// GO:0007368 /// GO:0009887	regulation of transcription, DNA-dependent /// multicellular organismal development /// determination of left/right symmetry /// organ morphogenesis	GO:0003700 /// GO:0008134 /// GO:0043565	transcription factor activity /// transcription factor binding /// sequence-specific DNA binding	GO:0005634 /// GO:0005667	nucleus /// transcription factor complex
26190_at	274.301	277.79	247.052	296.465	295.353	304.216	0.109663	20.87	0.263048	49.4131	266.381	16.8302	298.678	4.82814	1.12124	2.96878	0.019758	0.412009	0.296458	42	FBXW2	26190	Hs.494985	F-box and WD repeat domain containing 2	9	-122559074	GO:0019941 /// GO:0006464 /// GO:0006508	modification-dependent protein catabolic process /// protein modification process /// proteolysis	GO:0005515 /// GO:0004842	protein binding /// ubiquitin-protein ligase activity	GO:0005737	cytoplasm
90624_at	193.262	206.726	206.114	224.386	226.599	228.713	0.0977063	14.3366	0.229584	33.3371	202.034	7.60275	226.566	2.16367	1.12143	3.64049	0.00764366	0.383063	0.27563	31	LYRM7	90624	Hs.115467	Lyrm7 homolog (mouse)	5	130534539	NA	NA	NA	NA	NA	NA
23102_at	517.826	533.959	526.756	584.959	613.173	572.4	0.0969802	37.8051	0.17587	67.1338	526.18	8.08228	590.177	20.8813	1.12163	3.64317	0.00761573	0.383063	0.27563	3	TBC1D2B	23102	Hs.719242	TBC1 domain family, member 2B	15	-76074381	GO:0032313	regulation of Rab GTPase activity	GO:0005096 /// GO:0005097	GTPase activator activity /// Rab GTPase activator activity	GO:0005622	intracellular
6718_at	230.949	233.608	231.623	265.361	256.944	258.649	0.0922122	15.7555	0.163419	27.6996	232.06	1.38243	260.318	4.44995	1.12177	4.11669	0.00405172	0.370427	0.266537	10	AKR1D1	6718	Hs.201667	aldo-keto reductase family 1, member D1 (delta 4-3-ketosteroid-5-beta-reductase)	7	137411735	GO:0055114 /// GO:0006629 /// GO:0006699 /// GO:0006707 /// GO:0007586 /// GO:0008207 /// GO:0008209 /// GO:0030573	oxidation reduction /// lipid metabolic process /// bile acid biosynthetic process /// cholesterol catabolic process /// digestion /// C21-steroid hormone metabolic process /// androgen metabolic process /// bile acid catabolic process	GO:0004033 /// GO:0005496 /// GO:0016491 /// GO:0047787	aldo-keto reductase activity /// steroid binding /// oxidoreductase activity /// delta4-3-oxosteroid 5beta-reductase activity	GO:0005829 /// GO:0005737	cytosol /// cytoplasm
338872_at	11.5325	10.648	10.4812	12.2734	11.9426	12.4537	0.105046	0.830696	0.227736	1.79224	10.8872	0.565031	12.2232	0.259199	1.12271	3.25759	0.0130394	0.411595	0.29616	6	C1QTNF9	338872	Hs.362854	C1q and tumor necrosis factor related protein 9	13	23781715	NA	NA	NA	NA	GO:0005576	extracellular region
163782_at	141.141	134.637	130.608	157.854	150.308	148.147	0.102934	10.2354	0.202681	19.7002	135.462	5.31477	152.103	5.0963	1.12285	3.35205	0.0114084	0.406569	0.292543	11	KANK4	163782	Hs.283398	KN motif and ankyrin repeat domains 4	1	-62474424	NA	NA	NA	NA	NA	NA
162967_at	351.006	368.644	337.898	402.89	390.452	394.176	0.101348	25.9728	0.222252	56.2779	352.516	15.4284	395.839	6.38356	1.1229	3.49183	0.00938225	0.405984	0.292123	15	ZNF320	162967	Hs.446907	zinc finger protein 320	19	-58071236	GO:0006355	regulation of transcription, DNA-dependent	GO:0003677 /// GO:0046872 /// GO:0008270	DNA binding /// metal ion binding /// zinc ion binding	GO:0005622 /// GO:0005634	intracellular /// nucleus
7421_at	188.126	175.802	182.886	212.833	205.631	195.656	0.104104	14.0022	0.226107	29.8291	182.272	6.18493	204.707	8.62573	1.12309	3.27097	0.0127941	0.410796	0.295585	33	VDR	7421	Hs.524368	vitamin D (1,25- dihydroxyvitamin D3) receptor	12	-46521586	GO:0001501 /// GO:0007165 /// GO:0006355 /// GO:0006816 /// GO:0006874 /// GO:0007275 /// GO:0009887 /// GO:0008285 /// GO:0010980 /// GO:0016481 /// GO:0046697 /// GO:0050892 /// GO:0060558 /// GO:0070561	skeletal system development /// signal transduction /// regulation of transcription, DNA-dependent /// calcium ion transport /// cellular calcium ion homeostasis /// multicellular organismal development /// organ morphogenesis /// negative regulation of cell proliferation /// positive regulation of vitamin D 24-hydroxylase activity /// negative regulation of transcription /// decidualization /// …	GO:0005515 /// GO:0003700 /// GO:0003707 /// GO:0046872 /// GO:0008270 /// GO:0008434 /// GO:0043565 /// GO:0046965 /// GO:0070644	protein binding /// transcription factor activity /// steroid hormone receptor activity /// metal ion binding /// zinc ion binding /// vitamin D3 receptor activity /// sequence-specific DNA binding /// retinoid X receptor binding /// vitamin D response element binding	GO:0005634	nucleus
9942_at	91.0009	96.4349	85.9026	102.868	105.192	98.9676	0.110128	7.27232	0.260021	16.9654	91.1128	5.267	102.343	3.14536	1.12325	3.0216	0.0182985	0.411595	0.29616	16	XYLB	9942	Hs.659985	xylulokinase homolog (H. influenzae)	3	38363254	GO:0005975 /// GO:0006091 /// GO:0042732	carbohydrate metabolic process /// generation of precursor metabolites and energy /// D-xylose metabolic process	GO:0000166 /// GO:0004856 /// GO:0005524 /// GO:0016301 /// GO:0016740	nucleotide binding /// xylulokinase activity /// ATP binding /// kinase activity /// transferase activity	NA	NA
2309_at	588.293	608.319	541.34	665.293	634.545	652.44	0.109842	45.819	0.269312	111.101	579.317	34.3799	650.759	15.4427	1.12332	3.05135	0.0175268	0.411595	0.29616	9	FOXO3	2309	Hs.220950	forkhead box O3	6	108987718 /// 108988761	GO:0006915 /// GO:0006355 /// GO:0045648 /// GO:0045944	apoptosis /// regulation of transcription, DNA-dependent /// positive regulation of erythrocyte differentiation /// positive regulation of transcription from RNA polymerase II promoter	GO:0005515 /// GO:0003700 /// GO:0016563 /// GO:0019901 /// GO:0043565	protein binding /// transcription factor activity /// transcription activator activity /// protein kinase binding /// sequence-specific DNA binding	GO:0005829 /// GO:0005634 /// GO:0005737	cytosol /// nucleus /// cytoplasm
647131_at	30.1686	27.7276	28.3587	33.2002	31.2983	32.3957	0.104011	2.18629	0.22448	4.66812	28.7516	1.26705	32.2981	0.954682	1.12335	3.33236	0.0117295	0.406569	0.292543	11	NA	647131	NA	NA	NA	NA	NA	NA	NA	NA	NA	NA
147727_at	384.138	412.116	381.193	454.196	418.328	450.451	0.108248	31.2723	0.240847	69.2576	392.482	17.0665	440.992	19.7164	1.1236	3.08256	0.0167541	0.411595	0.29616	11	LOC147727	147727	Hs.631616	hypothetical LOC147727	19	-10623538	NA	NA	NA	NA	NA	NA
9013_at	177.835	163.603	159.989	180.011	193.272	190.206	0.111046	13.5377	0.249587	30.2166	167.142	9.43469	187.829	6.94212	1.12377	2.99177	0.0191083	0.411595	0.29616	22	TAF1C	9013	Hs.153022	TATA box binding protein (TBP)-associated factor, RNA polymerase I, C, 110kDa	16	-82768961	GO:0006350 /// GO:0006360 /// GO:0006366	transcription /// transcription from RNA polymerase I promoter /// transcription from RNA polymerase II promoter	GO:0003677 /// GO:0003701 /// GO:0016251	DNA binding /// RNA polymerase I transcription factor activity /// general RNA polymerase II transcription factor activity	GO:0005634 /// GO:0005654	nucleus /// nucleoplasm
204474_at	14.2573	13.7994	12.8712	15.0812	15.5175	15.3966	0.105275	1.0372	0.258468	2.52542	13.6426	0.706248	15.3318	0.225263	1.12381	3.31905	0.011952	0.406569	0.292543	9	PDILT	204474	Hs.376025	protein disulfide isomerase-like, testis expressed	16	-20277992	GO:0045454 /// GO:0007275 /// GO:0007283 /// GO:0030154	cell redox homeostasis /// multicellular organismal development /// spermatogenesis /// cell differentiation	GO:0016853	isomerase activity	GO:0005783	endoplasmic reticulum
27034_at	696.546	666.364	642.844	782.797	755.605	715.794	0.10738	52.93	0.233164	112.761	668.585	26.9197	751.399	33.6992	1.12387	3.13773	0.0154749	0.411595	0.29616	11	ACAD8	27034	Hs.14791	acyl-Coenzyme A dehydrogenase family, member 8	11	133628643	GO:0055114 /// GO:0006629 /// GO:0009083 /// GO:0045449	oxidation reduction /// lipid metabolic process /// branched chain family amino acid catabolic process /// regulation of transcription	GO:0009055 /// GO:0003995 /// GO:0050660	electron carrier activity /// acyl-CoA dehydrogenase activity /// FAD binding	GO:0005739	mitochondrion
9231_at	697.087	665.397	639.805	752.537	736.796	761.138	0.101797	49.4311	0.23413	112.732	667.43	28.6949	750.157	12.3442	1.12395	3.53358	0.00885466	0.398751	0.286918	6	DLG5	9231	Hs.652690	discs, large homolog 5 (Drosophila)	10	-79220554	GO:0007242 /// GO:0008285 /// GO:0042981 /// GO:0016337	intracellular signaling cascade /// negative regulation of cell proliferation /// regulation of apoptosis /// cell-cell adhesion	GO:0005515 /// GO:0030159	protein binding /// receptor signaling complex scaffold activity	GO:0005886 /// GO:0005622 /// GO:0005737 /// GO:0005913 /// GO:0030054	plasma membrane /// intracellular /// cytoplasm /// cell-cell adherens junction /// cell junction
11226_at	638.574	642.309	602.388	700.823	699.818	716.777	0.0991243	45.3672	0.218357	98.4352	627.757	22.0491	705.806	9.51447	1.12433	3.75377	0.00655248	0.374312	0.269333	21	GALNT6	11226	Hs.505575	UDP-N-acetyl-alpha-D-galactosamine:polypeptide N-acetylgalactosaminyltransferase 6 (GalNAc-T6)	12	-50032099	GO:0006493	protein amino acid O-linked glycosylation	GO:0005509 /// GO:0004653 /// GO:0005529 /// GO:0016757 /// GO:0030145	calcium ion binding /// polypeptide N-acetylgalactosaminyltransferase activity /// sugar binding /// transferase activity, transferring glycosyl groups /// manganese ion binding	GO:0016020 /// GO:0016021 /// GO:0005794 /// GO:0048471	membrane /// integral to membrane /// Golgi apparatus /// perinuclear region of cytoplasm
80204_at	173.747	173.711	159.333	196.168	186.786	186.994	0.106881	13.1178	0.230949	27.6613	168.93	8.31151	189.983	5.35743	1.12462	3.25468	0.0130936	0.411595	0.29616	22	FBXO11	80204	Hs.352677	F-box protein 11	2	-47899228 /// -47893491 /// -47887562	GO:0016567 /// GO:0006464 /// GO:0006511	protein ubiquitination /// protein modification process /// ubiquitin-dependent protein catabolic process	GO:0005515 /// GO:0004842 /// GO:0046872 /// GO:0008270 /// GO:0008469 /// GO:0035244	protein binding /// ubiquitin-protein ligase activity /// metal ion binding /// zinc ion binding /// histone-arginine N-methyltransferase activity /// peptidyl-arginine C-methyltransferase activity	GO:0000151 /// GO:0005634 /// GO:0005737	ubiquitin ligase complex /// nucleus /// cytoplasm
84919_at	992.342	968.095	996.645	1133.97	1101.11	1091.23	0.095799	69.5659	0.185738	133.015	985.694	15.3924	1108.77	22.3768	1.12486	4.06529	0.00433197	0.371663	0.267427	11	PPP1R15B	84919	Hs.304376	protein phosphatase 1, regulatory (inhibitor) subunit 15B	1	-202639114	GO:0006417 /// GO:0006979 /// GO:0006983 /// GO:0042542	regulation of translation /// response to oxidative stress /// ER overload response /// response to hydrogen peroxide	GO:0004722	protein serine/threonine phosphatase activity	GO:0000164	protein phosphatase type 1 complex
5726_at	14.7905	14.6708	14.1326	16.1854	17.4425	15.4212	0.110528	1.20738	0.195669	2.05282	14.5313	0.350452	16.3497	1.02061	1.12514	2.99022	0.0191513	0.411595	0.29616	11	TAS2R38	5726	Hs.647085	taste receptor, type 2, member 38	7	-141318899	GO:0007165 /// GO:0007186 /// GO:0050909 /// GO:0050896	signal transduction /// G-protein coupled receptor protein signaling pathway /// sensory perception of taste /// response to stimulus	GO:0004872 /// GO:0004930	receptor activity /// G-protein coupled receptor activity	GO:0016020 /// GO:0016021	membrane /// integral to membrane
3636_at	414.817	418.945	388.583	466.482	443.277	466.162	0.104355	31.072	0.262606	77.5784	407.448	16.4674	458.64	13.3056	1.12564	3.45562	0.00986722	0.405984	0.292123	11	INPPL1	3636	Hs.523875	inositol polyphosphate phosphatase-like 1	11	71613529	GO:0007155 /// GO:0006796 /// GO:0006955 /// GO:0008150	cell adhesion /// phosphate metabolic process /// immune response /// biological_process	GO:0005515 /// GO:0003779 /// GO:0004437 /// GO:0016787 /// GO:0017124	protein binding /// actin binding /// inositol or phosphatidylinositol phosphatase activity /// hydrolase activity /// SH3 domain binding	GO:0016020 /// GO:0005829 /// GO:0005575 /// GO:0005737 /// GO:0005856 /// GO:0030479	membrane /// cytosol /// cellular_component /// cytoplasm /// cytoskeleton /// actin cortical patch
51175_at	325.267	327.91	346.442	365.129	371.478	389.06	0.103388	25.3839	0.191655	46.2117	333.206	11.5383	375.222	12.3969	1.1261	3.53563	0.00882964	0.398634	0.286834	10	TUBE1	51175	Hs.34851	tubulin, epsilon 1	6	-112498553	GO:0007018 /// GO:0007098 /// GO:0051258	microtubule-based movement /// centrosome cycle /// protein polymerization	GO:0000166 /// GO:0003924 /// GO:0005200 /// GO:0005525	nucleotide binding /// GTPase activity /// structural constituent of cytoskeleton /// GTP binding	GO:0000242 /// GO:0005874 /// GO:0043234	pericentriolar material /// microtubule /// protein complex
284086_at	138.215	151.951	151.443	171.654	158.774	167.153	0.112568	12.0739	0.274253	28.9378	147.203	7.78787	165.86	6.5364	1.12674	3.06157	0.0172696	0.411595	0.29616	22	NEK8	284086	Hs.448468	NIMA (never in mitosis gene a)- related kinase 8	17	24079958	GO:0006468	protein amino acid phosphorylation	GO:0000166 /// GO:0005515 /// GO:0000287 /// GO:0004674 /// GO:0005524 /// GO:0016740	nucleotide binding /// protein binding /// magnesium ion binding /// protein serine/threonine kinase activity /// ATP binding /// transferase activity	GO:0005737	cytoplasm
51274_at	563.485	565.816	527.924	638.052	599.052	630.3	0.105414	42.7014	0.255709	102.376	552.408	21.2363	622.468	20.646	1.12683	3.45474	0.00987923	0.405984	0.292123	36	KLF3	51274	Hs.298658	Kruppel-like factor 3 (basic)	4	38342184	GO:0007275 /// GO:0045449	multicellular organismal development /// regulation of transcription	GO:0003700 /// GO:0046872 /// GO:0008270	transcription factor activity /// metal ion binding /// zinc ion binding	GO:0005622 /// GO:0005634	intracellular /// nucleus
51279_at	401.741	423.725	378	463.008	449.638	443.485	0.110299	32.0301	0.250381	71.6388	401.155	22.8683	452.044	9.98131	1.12686	3.21611	0.0138328	0.411595	0.29616	22	C1RL	51279	Hs.631730	complement component 1, r subcomponent-like	12	-7138290	GO:0006508 /// GO:0006958 /// GO:0045087	proteolysis /// complement activation, classical pathway /// innate immune response	GO:0004252 /// GO:0008233	serine-type endopeptidase activity /// peptidase activity	GO:0005576 /// GO:0005615	extracellular region /// extracellular space
64759_at	1138.68	1165.23	1130.57	1303	1293.17	1274.68	0.0961798	81.0041	0.193861	162.599	1144.82	18.1274	1290.28	14.3814	1.12706	4.26582	0.00334445	0.370427	0.266537	8	TNS3	64759	Hs.520814	tensin 3	7	-47281276	GO:0008284 /// GO:0016477 /// GO:0048286	positive regulation of cell proliferation /// cell migration /// lung alveolus development	GO:0005515	protein binding	GO:0005886 /// GO:0005634 /// GO:0005737 /// GO:0005730 /// GO:0005925 /// GO:0030054	plasma membrane /// nucleus /// cytoplasm /// nucleolus /// focal adhesion /// cell junction
81857_at	402.282	430.768	378.149	465.162	454.854	445.198	0.114333	33.2878	0.266451	76.7058	403.733	26.3394	455.072	9.98372	1.12716	3.04446	0.0177023	0.411595	0.29616	16	MED25	81857	Hs.656639	mediator complex subunit 25	19	55013357	GO:0045449	regulation of transcription	NA	NA	GO:0005634	nucleus
26103_at	14.6956	15.4225	15.7293	16.5116	17.3946	17.7809	0.105768	1.19113	0.243257	2.69901	15.2825	0.530887	17.229	0.650628	1.12737	3.45255	0.00990944	0.40615	0.292242	11	LRIT1	26103	Hs.226000	leucine-rich repeat, immunoglobulin-like and transmembrane domains 1	10	-85981255	GO:0008150	biological_process	GO:0005515 /// GO:0003674	protein binding /// molecular_function	GO:0016020 /// GO:0016021 /// GO:0005783 /// GO:0030176	membrane /// integral to membrane /// endoplasmic reticulum /// integral to endoplasmic reticulum membrane
84276_at	186.749	177.687	165.656	206.892	193.366	197.441	0.114606	14.7107	0.253237	31.7857	176.697	10.5816	199.233	6.93874	1.12754	3.0247	0.0182163	0.411595	0.29616	10	NICN1	84276	Hs.191460	nicolin 1	3	-49434769	NA	NA	NA	NA	GO:0005634 /// GO:0005874	nucleus /// microtubule
57522_at	123.376	127.435	120.944	139.507	140.022	139.825	0.0983894	8.93567	0.209283	18.881	123.918	3.27934	139.784	0.259869	1.12803	4.14994	0.00388094	0.370427	0.266537	22	SRGAP1	57522	Hs.210751, Hs.593803	SLIT-ROBO Rho GTPase activating protein 1	12	62524807	GO:0007165	signal transduction	GO:0005096	GTPase activator activity	GO:0005622	intracellular
55905_at	1405.27	1396.58	1366.62	1621.13	1502.07	1579.51	0.102205	105.537	0.208863	212.888	1389.49	20.2761	1567.57	60.4186	1.12816	3.7419	0.00665855	0.374312	0.269333	29	RNF114	55905	Hs.144949	ring finger protein 114	20	47986320	GO:0007275 /// GO:0007283 /// GO:0030154	multicellular organismal development /// spermatogenesis /// cell differentiation	GO:0005515 /// GO:0046872 /// GO:0008270	protein binding /// metal ion binding /// zinc ion binding	GO:0005622	intracellular
27099_at	62.5501	63.6355	57.0798	67.747	72.1219	66.8935	0.115627	5.14675	0.247176	10.6672	61.0885	3.51374	68.9208	2.80485	1.12821	2.99782	0.0189409	0.411595	0.29616	11	C7orf54	27099	Hs.657377	chromosome 7 open reading frame 54	7	127424797	NA	NA	NA	NA	NA	NA
23678_at	258.71	267.222	274.427	301.645	297.496	304.514	0.100391	19.6318	0.221515	42.9348	266.787	7.86753	301.218	3.52822	1.12906	4.04892	0.00442566	0.371663	0.267427	22	SGK3	23678	Hs.613417	serum/glucocorticoid regulated kinase family, member 3	8	67787444 /// 67850015	GO:0006468 /// GO:0006950 /// GO:0007154	protein amino acid phosphorylation /// response to stress /// cell communication	GO:0000166 /// GO:0005515 /// GO:0004674 /// GO:0005524 /// GO:0016740 /// GO:0035091	nucleotide binding /// protein binding /// protein serine/threonine kinase activity /// ATP binding /// transferase activity /// phosphoinositide binding	GO:0005769 /// GO:0031410	early endosome /// cytoplasmic vesicle
6511_at	34.3999	38.6695	36.2442	41.7739	42.1251	39.5346	0.114802	3.04464	0.280196	7.37397	36.4379	2.14138	41.1445	1.40529	1.12917	3.09516	0.0164523	0.411595	0.29616	10	SLC1A6	6511	Hs.515217	solute carrier family 1 (high affinity aspartate/glutamate transporter), member 6	19	-14921990	GO:0006810 /// GO:0006835 /// GO:0015810 /// GO:0015813 /// GO:0007268 /// GO:0042391	transport /// dicarboxylic acid transport /// aspartate transport /// L-glutamate transport /// synaptic transmission /// regulation of membrane potential	GO:0005313 /// GO:0008509 /// GO:0015183 /// GO:0015293 /// GO:0017153	L-glutamate transmembrane transporter activity /// anion transmembrane transporter activity /// L-aspartate transmembrane transporter activity /// symporter activity /// sodium:dicarboxylate symporter activity	GO:0016020 /// GO:0005887 /// GO:0005624	membrane /// integral to plasma membrane /// membrane fraction
23636_at	247.845	253.081	235.529	281.475	273.912	276.284	0.102907	18.4573	0.23025	40.7555	245.485	9.01107	277.224	3.86773	1.12929	3.85231	0.00573957	0.374312	0.269333	22	NUP62	23636	Hs.574492	nucleoporin 62kDa	19	-55101893	GO:0007166 /// GO:0007569 /// GO:0008219 /// GO:0008285 /// GO:0009755 /// GO:0009966 /// GO:0015031 /// GO:0042059 /// GO:0043066 /// GO:0043123 /// GO:0043407 /// GO:0045742 /// GO:0045941 /// GO:0046580 /// GO:0051028 /// GO:0065002	cell surface receptor linked signal transduction /// cell aging /// cell death /// negative regulation of cell proliferation /// hormone-mediated signaling /// regulation of signal transduction /// protein transport /// negative regulation of epidermal growth factor receptor signaling pathway /// negative regulation of apoptosis /// positive regulation of I-kappaB kinase/NF-kappaB cascade /// neg…	GO:0005515 /// GO:0003682 /// GO:0004674 /// GO:0005487 /// GO:0046966 /// GO:0017056 /// GO:0030159 /// GO:0030528 /// GO:0042169 /// GO:0043130 /// GO:0051425	protein binding /// chromatin binding /// protein serine/threonine kinase activity /// nucleocytoplasmic transporter activity /// thyroid hormone receptor binding /// structural constituent of nuclear pore /// receptor signaling complex scaffold activity /// transcription regulator activity /// SH2 domain binding /// ubiquitin binding /// PTB domain binding	GO:0030529 /// GO:0005634 /// GO:0005643 /// GO:0005737 /// GO:0005730 /// GO:0005813 /// GO:0031074 /// GO:0031965	ribonucleoprotein complex /// nucleus /// nuclear pore /// cytoplasm /// nucleolus /// centrosome /// nucleocytoplasmic shuttling complex /// nuclear membrane
57088_at	104.481	117.62	118.7	126.147	128.358	130.362	0.117967	9.56927	0.296932	23.8769	113.6	7.91568	128.289	2.10855	1.1293	2.99715	0.0189595	0.411595	0.29616	11	PLSCR4	57088	Hs.477869	phospholipid scramblase 4	3	-147392813	GO:0007596 /// GO:0017121	blood coagulation /// phospholipid scrambling	GO:0005515 /// GO:0005509 /// GO:0017124 /// GO:0017128	protein binding /// calcium ion binding /// SH3 domain binding /// phospholipid scramblase activity	GO:0016020 /// GO:0016021	membrane /// integral to membrane
57563_at	705.889	799.597	776.775	882.473	856.969	838.221	0.116313	63.7279	0.279803	151.081	760.753	48.8653	859.221	22.2116	1.12943	3.0594	0.0173238	0.411595	0.29616	10	KLHL8	57563	Hs.106601, Hs.715202	kelch-like 8 (Drosophila)	4	-88301237	NA	NA	GO:0005515	protein binding	NA	NA
59352_at	27.4645	26.5187	26.6668	31.0582	30.3843	29.658	0.0999972	1.98495	0.196317	3.86562	26.8833	0.508751	30.3668	0.70027	1.12958	4.10506	0.00411337	0.370427	0.266537	11	LGR6	59352	Hs.497402	leucine-rich repeat-containing G protein-coupled receptor 6	1	200429740 /// 200439527 /// 200449905	GO:0007165 /// GO:0007186	signal transduction /// G-protein coupled receptor protein signaling pathway	GO:0005515 /// GO:0004872 /// GO:0016500	protein binding /// receptor activity /// protein-hormone receptor activity	GO:0005886 /// GO:0016021	plasma membrane /// integral to membrane
9527_at	575.717	576.947	519.702	655.432	609.69	624.42	0.116272	47.0956	0.264833	104.718	557.455	32.7012	629.847	23.3489	1.12986	3.05659	0.0173943	0.411595	0.29616	31	GOSR1	9527	Hs.462680	golgi SNAP receptor complex member 1	17	25828551	GO:0016192 /// GO:0006886 /// GO:0006888 /// GO:0006891 /// GO:0042147	vesicle-mediated transport /// intracellular protein transport /// ER to Golgi vesicle-mediated transport /// intra-Golgi vesicle-mediated transport /// retrograde transport, endosome to Golgi	GO:0005484	SNAP receptor activity	GO:0000139 /// GO:0016020 /// GO:0016021 /// GO:0005794 /// GO:0031201	Golgi membrane /// membrane /// integral to membrane /// Golgi apparatus /// SNARE complex
9649_at	512.712	529.212	508.072	594.772	560.92	595.846	0.103241	39.5112	0.227302	86.6994	516.666	11.1108	583.846	19.8618	1.13003	3.82603	0.00594516	0.374312	0.269333	11	RALGPS1	9649	Hs.648175	Ral GEF with PH domain and SH3 binding motif 1	9	128716873	GO:0007264	small GTPase mediated signal transduction	GO:0005085	guanyl-nucleotide exchange factor activity	GO:0005886 /// GO:0005622 /// GO:0005575 /// GO:0005737	plasma membrane /// intracellular /// cellular_component /// cytoplasm
206338_at	8.78219	8.0159	8.14972	9.15037	9.74758	9.29839	0.110865	0.676359	0.214116	1.28249	8.31594	0.409294	9.39878	0.311004	1.13021	3.34894	0.0114585	0.406569	0.292543	11	LVRN	206338	Hs.98288	laeverin	5	115326049	GO:0006508	proteolysis	GO:0008237 /// GO:0008233 /// GO:0046872 /// GO:0008270	metallopeptidase activity /// peptidase activity /// metal ion binding /// zinc ion binding	GO:0016020 /// GO:0016021	membrane /// integral to membrane
1815_at	36.581	37.623	40.7065	42.3413	44.3562	43.2718	0.112274	3.13154	0.24233	6.69073	38.3035	2.14528	43.3231	1.00847	1.13105	3.34363	0.0115445	0.406569	0.292543	11	DRD4	1815	Hs.99922	dopamine receptor D4	11	627304	GO:0000187 /// GO:0001662 /// GO:0001975 /// GO:0007165 /// GO:0006874 /// GO:0007194 /// GO:0007195 /// GO:0048148 /// GO:0008344 /// GO:0030818 /// GO:0032417 /// GO:0033674 /// GO:0034776 /// GO:0035176 /// GO:0042053 /// GO:0048149 /// GO:0050482 /// GO:0050709 /// GO:0051586 /// GO:0051927 /// GO:0060080	activation of MAPK activity /// behavioral fear response /// response to amphetamine /// signal transduction /// cellular calcium ion homeostasis /// negative regulation of adenylate cyclase activity /// inhibition of adenylate cyclase activity by dopamine receptor signaling pathway /// behavioral response to cocaine /// adult locomotory behavior /// negative regulation of cAMP biosynthetic proce…	GO:0005515 /// GO:0001593 /// GO:0004872 /// GO:0004930 /// GO:0008144 /// GO:0015459 /// GO:0017124	protein binding /// dopamine D4 receptor activity /// receptor activity /// G-protein coupled receptor activity /// drug binding /// potassium channel regulator activity /// SH3 domain binding	GO:0005886 /// GO:0005887	plasma membrane /// integral to plasma membrane
9673_at	333.773	327.755	307.947	367.831	368.802	359.918	0.105778	24.9161	0.256361	59.8841	323.158	13.5126	365.517	4.87331	1.13108	3.77159	0.00639673	0.374312	0.269333	27	SLC25A44	9673	Hs.532375	solute carrier family 25, member 44	1	154430353	GO:0006810	transport	GO:0005215 /// GO:0005488	transporter activity /// binding	GO:0016020 /// GO:0005739 /// GO:0016021 /// GO:0005743	membrane /// mitochondrion /// integral to membrane /// mitochondrial inner membrane
57798_at	479.891	494.904	484.314	568.427	522.818	559.305	0.106065	38.4505	0.220929	79.4142	486.37	7.71496	550.183	24.1339	1.1312	3.66328	0.00740926	0.379506	0.27307	33	GATAD1	57798	Hs.21145	GATA zinc finger domain containing 1	7	91914700	GO:0006355	regulation of transcription, DNA-dependent	GO:0003700 /// GO:0046872 /// GO:0008270 /// GO:0043565	transcription factor activity /// metal ion binding /// zinc ion binding /// sequence-specific DNA binding	GO:0005634	nucleus
8858_at	54.6702	53.76	50.4321	63.6709	56.3627	59.7386	0.118549	4.6815	0.244323	9.30656	52.9541	2.23102	59.9241	3.65761	1.13162	2.96215	0.0199497	0.412009	0.296458	11	PROZ	8858	Hs.1011	protein Z, vitamin K-dependent plasma glycoprotein	13	112860968	GO:0007596 /// GO:0006508	blood coagulation /// proteolysis	GO:0005509 /// GO:0004252 /// GO:0003824	calcium ion binding /// serine-type endopeptidase activity /// catalytic activity	GO:0005576	extracellular region
975_at	1847.34	1811.54	1745.44	2162.33	2006.51	1947.66	0.112111	151.319	0.201104	261.078	1801.44	51.6993	2038.84	110.922	1.13178	3.29277	0.0124047	0.407865	0.293476	10	CD81	975	Hs.54457	CD81 molecule	11	2355122	GO:0000187 /// GO:0008104 /// GO:0006661 /// GO:0008284 /// GO:0030384 /// GO:0043128 /// GO:0044419 /// GO:0046718 /// GO:0046813 /// GO:0050731	activation of MAPK activity /// protein localization /// phosphatidylinositol biosynthetic process /// positive regulation of cell proliferation /// phosphoinositide metabolic process /// positive regulation of 1-phosphatidylinositol 4-kinase activity /// interspecies interaction between organisms /// entry of virus into host cell /// virion attachment, binding of host cell surface receptor /// p…	GO:0005515	protein binding	GO:0005886 /// GO:0005887 /// GO:0005737	plasma membrane /// integral to plasma membrane /// cytoplasm
22874_at	115.44	125.082	116.797	137.63	130.524	136.363	0.109081	9.53406	0.240305	20.9226	119.106	5.2194	134.839	3.79019	1.13209	3.58289	0.00827232	0.392395	0.282344	22	PLEKHA6	22874	Hs.253146	pleckstrin homology domain containing, family A member 6	1	-202454603	NA	NA	NA	NA	NA	NA
5814_at	319.063	312.579	295.882	364.258	348.678	337.16	0.110166	25.1393	0.236873	52.796	309.175	11.9595	350.032	13.5994	1.13215	3.48493	0.00947265	0.405984	0.292123	42	PURB	5814	Hs.349150, Hs.596321	purine-rich element binding protein B	7	-44882416	GO:0045449 /// GO:0045637 /// GO:0045892	regulation of transcription /// regulation of myeloid cell differentiation /// negative regulation of transcription, DNA-dependent	GO:0000900 /// GO:0003690 /// GO:0003697 /// GO:0003700 /// GO:0003729 /// GO:0008134 /// GO:0016566 /// GO:0032422 /// GO:0046332	translation repressor activity, nucleic acid binding /// double-stranded DNA binding /// single-stranded DNA binding /// transcription factor activity /// mRNA binding /// transcription factor binding /// specific transcriptional repressor activity /// purine-rich negative regulatory element binding /// SMAD binding	GO:0005634 /// GO:0005662	nucleus /// DNA replication factor A complex
84874_at	193.981	196.795	199.45	233.205	228.323	206.984	0.114116	16.8838	0.235163	34.3424	196.742	2.73521	222.837	13.945	1.13264	3.19314	0.0142939	0.411595	0.29616	11	ZNF514	84874	Hs.655109	zinc finger protein 514	2	-95177126	GO:0006355	regulation of transcription, DNA-dependent	GO:0003677 /// GO:0046872 /// GO:0008270	DNA binding /// metal ion binding /// zinc ion binding	GO:0005622 /// GO:0005634	intracellular /// nucleus
8745_at	126.558	138.68	138.078	157.424	152.959	146.556	0.114435	11.2452	0.273352	26.4015	134.438	6.83148	152.313	5.46291	1.13296	3.30304	0.0122256	0.406569	0.292543	11	ADAM23	8745	Hs.591643	ADAM metallopeptidase domain 23	2	207016612	GO:0007155 /// GO:0006508 /// GO:0007417	cell adhesion /// proteolysis /// central nervous system development	GO:0005515 /// GO:0004222 /// GO:0005178 /// GO:0008270	protein binding /// metalloendopeptidase activity /// integrin binding /// zinc ion binding	GO:0005886 /// GO:0005576 /// GO:0005887	plasma membrane /// extracellular region /// integral to plasma membrane
55112_at	239.415	230.503	225.31	260.274	262.165	265.302	0.103203	17.5564	0.218567	36.8555	231.743	7.13382	262.581	2.53969	1.13307	4.15794	0.00384106	0.370427	0.266537	11	WDR60	55112	Hs.389945	WD repeat domain 60	7	158342029	NA	NA	NA	NA	NA	NA
5351_at	417.752	391.415	391.196	459.947	450.047	450.552	0.105719	30.9998	0.203803	59.3562	400.121	15.2689	453.516	5.57579	1.13345	3.96412	0.00494727	0.374312	0.269333	10	PLOD1	5351	Hs.75093	procollagen-lysine 1, 2-oxoglutarate 5-dioxygenase 1	1	11917332	GO:0001666 /// GO:0055114 /// GO:0006464 /// GO:0008544 /// GO:0046947	response to hypoxia /// oxidation reduction /// protein modification process /// epidermis development /// hydroxylysine biosynthetic process	GO:0046872 /// GO:0005506 /// GO:0008475 /// GO:0016702 /// GO:0016705 /// GO:0031418 /// GO:0042803	metal ion binding /// iron ion binding /// procollagen-lysine 5-dioxygenase activity /// oxidoreductase activity, acting on single donors with incorporation of molecular oxygen, incorporation of two atoms of oxygen /// oxidoreductase activity, acting on paired donors, with incorporation or reduction of molecular oxygen /// L-ascorbic acid binding /// protein homodimerization activity	GO:0016020 /// GO:0005783	membrane /// endoplasmic reticulum
54965_at	322.865	320.405	302.334	358.494	350.01	363.387	0.105996	24.4992	0.245807	56.1602	315.201	11.2112	357.297	6.76847	1.13355	3.93633	0.00513248	0.374312	0.269333	21	PIGX	54965	Hs.223296	phosphatidylinositol glycan anchor biosynthesis, class X	3	197923642	GO:0016254	preassembly of GPI anchor in ER membrane	NA	NA	GO:0016020 /// GO:0016021 /// GO:0005783 /// GO:0005789	membrane /// integral to membrane /// endoplasmic reticulum /// endoplasmic reticulum membrane
2896_at	1652.38	1653.03	1484.25	1790.93	1798.42	1840.87	0.115829	133.234	0.276997	314.17	1596.55	97.2635	1810.07	26.933	1.13374	3.31703	0.0119861	0.406569	0.292543	32	GRN	2896	Hs.514220	granulin	17	39778016	GO:0007165	signal transduction	GO:0005125 /// GO:0008083	cytokine activity /// growth factor activity	GO:0005576 /// GO:0005615 /// GO:0005737 /// GO:0043231	extracellular region /// extracellular space /// cytoplasm /// intracellular membrane-bounded organelle
57167_at	381.136	411.701	365.693	436.83	452.12	424.966	0.117666	33.14	0.256441	71.1377	386.176	23.4147	437.972	13.6129	1.13412	3.21775	0.0138004	0.411595	0.29616	9	SALL4	57167	Hs.517113	sal-like 4 (Drosophila)	20	-49833989	GO:0045449	regulation of transcription	GO:0003677 /// GO:0046872 /// GO:0008270	DNA binding /// metal ion binding /// zinc ion binding	GO:0005622 /// GO:0005634	intracellular /// nucleus
84961_at	69.9854	69.7159	70.061	77.3937	81.4669	79.1139	0.1023	5.31195	0.182444	9.39805	69.9208	0.181401	79.3249	2.04477	1.1345	4.34525	0.00302373	0.370427	0.266537	26	FBXL20	84961	Hs.462946, Hs.587911	F-box and leucine-rich repeat protein 20	17	-34670365	GO:0019941	modification-dependent protein catabolic process	NA	NA	GO:0005737	cytoplasm
57619_at	579.927	590.029	621.958	711.205	636.506	686.062	0.116988	52.156	0.242467	106.135	597.305	21.9396	677.924	38.0089	1.13497	3.20726	0.0140085	0.411595	0.29616	22	SHROOM3	57619	Hs.702168, Hs.716254	shroom family member 3	4	77575276	GO:0000902 /// GO:0001843 /// GO:0002066 /// GO:0030036 /// GO:0007389 /// GO:0008360 /// GO:0043482 /// GO:0045176	cell morphogenesis /// neural tube closure /// columnar/cuboidal epithelial cell development /// actin cytoskeleton organization /// pattern specification process /// regulation of cell shape /// cellular pigment accumulation /// apical protein localization	GO:0005515 /// GO:0003779	protein binding /// actin binding	GO:0005737 /// GO:0005856 /// GO:0005874 /// GO:0005912 /// GO:0016324 /// GO:0030054 /// GO:0043296	cytoplasm /// cytoskeleton /// microtubule /// adherens junction /// apical plasma membrane /// cell junction /// apical junction complex
114836_at	18.2578	18.5692	16.9851	19.4525	21.0581	20.5724	0.115369	1.52157	0.276442	3.58731	17.9374	0.839287	20.361	0.823417	1.13512	3.35793	0.0113143	0.406569	0.292543	11	SLAMF6	114836	Hs.492348	SLAM family member 6	1	-158721443	NA	NA	GO:0004872	receptor activity	GO:0005886 /// GO:0016021	plasma membrane /// integral to membrane
7026_at	1996.94	2189.74	2124.72	2423.89	2354.77	2386.06	0.110271	169.113	0.25684	389.121	2103.8	98.0887	2388.24	34.611	1.1352	3.74514	0.00662938	0.374312	0.269333	32	NR2F2	7026	Hs.657455	nuclear receptor subfamily 2, group F, member 2	15	94670160 /// 94675114 /// 94676797 /// 94677572	GO:0007165 /// GO:0006357 /// GO:0006629	signal transduction /// regulation of transcription from RNA polymerase II promoter /// lipid metabolic process	GO:0003700 /// GO:0003706 /// GO:0003707 /// GO:0003714 /// GO:0046872 /// GO:0008270 /// GO:0043565	transcription factor activity /// ligand-regulated transcription factor activity /// steroid hormone receptor activity /// transcription corepressor activity /// metal ion binding /// zinc ion binding /// sequence-specific DNA binding	GO:0005634	nucleus
55022_at	79.1781	85.3091	80.93	93.9383	92.9047	91.7959	0.107097	6.42162	0.23065	13.7266	81.8058	3.15792	92.8796	1.07143	1.13537	4.00837	0.00466722	0.374285	0.269314	20	PID1	55022	Hs.715695	phosphotyrosine interaction domain containing 1	2	-229596932	NA	NA	NA	NA	GO:0005737	cytoplasm
9154_at	25.973	26.5221	24.4789	27.4159	30.1305	29.8543	0.117137	2.22794	0.286396	5.37534	25.658	1.05738	29.1335	1.49394	1.13546	3.24377	0.0132983	0.411595	0.29616	22	SLC28A1	9154	Hs.459187	solute carrier family 28 (sodium-coupled nucleoside transporter), member 1	15	83228916	GO:0006139 /// GO:0006810 /// GO:0015858	nucleobase, nucleoside, nucleotide and nucleic acid metabolic process /// transport /// nucleoside transport	GO:0001882 /// GO:0005415	nucleoside binding /// nucleoside:sodium symporter activity	GO:0016020 /// GO:0005887 /// GO:0005624	membrane /// integral to plasma membrane /// membrane fraction
8085_at	86.1366	84.6797	81.5132	101.249	94.996	90.3393	0.115628	7.30309	0.220835	13.4829	84.1098	2.3638	95.5281	5.47423	1.13575	3.31275	0.0120589	0.406569	0.292543	47	MLL2	8085	Hs.120228	myeloid/lymphoid or mixed-lineage leukemia 2	12	-47699024	GO:0001701 /// GO:0006355 /// GO:0016568	in utero embryonic development /// regulation of transcription, DNA-dependent /// chromatin modification	GO:0005515 /// GO:0003677 /// GO:0046872 /// GO:0008168 /// GO:0008270 /// GO:0016740 /// GO:0018024	protein binding /// DNA binding /// metal ion binding /// methyltransferase activity /// zinc ion binding /// transferase activity /// histone-lysine N-methyltransferase activity	GO:0005634 /// GO:0035097	nucleus /// histone methyltransferase complex
79595_at	581.353	555.346	533.341	670.399	622.581	604.22	0.118461	49.1732	0.223203	89.2399	556.68	24.0339	632.4	34.1648	1.13602	3.20241	0.0141058	0.411595	0.29616	11	SAP130	79595	Hs.32995	Sin3A-associated protein, 130kDa	2	-128415260	GO:0043966 /// GO:0045449	histone H3 acetylation /// regulation of transcription	GO:0003713 /// GO:0004402	transcription coactivator activity /// histone acetyltransferase activity	GO:0005634 /// GO:0030914	nucleus /// STAGA complex
283635_at	967.362	1008.27	1050.05	1143.91	1129.82	1163.91	0.108801	80.3619	0.241842	176.545	1008.56	41.3474	1145.88	17.1339	1.13615	3.92588	0.005204	0.374312	0.269333	11	FAM177A1	283635	Hs.446357	family with sequence similarity 177, member A1	14	34583863 /// 34585360	NA	NA	NA	NA	NA	NA
9794_at	683.293	649.461	610.928	754.126	723.776	731.07	0.115594	54.5047	0.259007	120.142	647.894	36.2076	736.324	15.8424	1.13649	3.47634	0.00958655	0.405984	0.292123	11	MAML1	9794	Hs.631951	mastermind-like 1 (Drosophila)	5	179092456	GO:0007219 /// GO:0045449 /// GO:0045944	Notch signaling pathway /// regulation of transcription /// positive regulation of transcription from RNA polymerase II promoter	GO:0003713	transcription coactivator activity	GO:0005634 /// GO:0016607	nucleus /// nuclear speck
27324_at	519.22	537.4	489.976	597.795	567.948	592.171	0.112924	42.6394	0.273302	102.195	515.532	23.9261	585.971	15.8597	1.13663	3.63552	0.0076958	0.384531	0.276686	32	TOX3	27324	Hs.460789	TOX high mobility group box family member 3	16	-51029418	NA	NA	GO:0003677	DNA binding	GO:0005634	nucleus
80020_at	80.1338	76.6542	80.4359	94.3862	92.4191	82.8397	0.121286	7.21581	0.269825	15.7648	79.0746	2.10155	89.8817	6.17733	1.13667	3.03662	0.0179044	0.411595	0.29616	22	FOXRED2	80020	Hs.387601	FAD-dependent oxidoreductase domain containing 2	22	-35213178	GO:0055114	oxidation reduction	GO:0016491	oxidoreductase activity	NA	NA
55231_at	29.474	31.7816	31.6846	34.2284	34.4967	36.9269	0.115022	2.6366	0.227013	5.02265	30.9801	1.30519	35.2173	1.4866	1.13677	3.46816	0.00969625	0.405984	0.292123	11	CCDC87	55231	Hs.121072	coiled-coil domain containing 87	11	-66114215	NA	NA	NA	NA	NA	NA
339983_at	52.9366	59.2792	56.8315	67.54	64.2056	60.4335	0.124825	5.19472	0.278432	11.269	56.3491	3.19867	64.0597	3.5555	1.13684	2.96154	0.0199676	0.412009	0.296458	9	NAT8L	339983	Hs.318529	N-acetyltransferase 8-like (GCN5-related, putative)	4	2031384	GO:0008152	metabolic process	GO:0008080 /// GO:0008415 /// GO:0016740	N-acetyltransferase activity /// acyltransferase activity /// transferase activity	GO:0016020 /// GO:0016021	membrane /// integral to membrane
8560_at	652.826	638.958	600.76	731.349	699.395	721.246	0.111184	51.3934	0.263703	120.486	630.848	26.9636	717.33	16.3332	1.13709	3.79765	0.00617612	0.374312	0.269333	21	DEGS1	8560	Hs.299878	degenerative spermatocyte homolog 1, lipid desaturase (Drosophila)	1	222437550	GO:0055114 /// GO:0006636	oxidation reduction /// unsaturated fatty acid biosynthetic process	GO:0009055 /// GO:0005515 /// GO:0016705	electron carrier activity /// protein binding /// oxidoreductase activity, acting on paired donors, with incorporation or reduction of molecular oxygen	GO:0016020 /// GO:0005783 /// GO:0005887 /// GO:0005624	membrane /// endoplasmic reticulum /// integral to plasma membrane /// membrane fraction
5576_at	121.464	121.406	123.692	139.691	136.431	140.724	0.103067	9.32587	0.202404	18.2854	122.187	1.30324	138.949	2.24071	1.13718	4.58055	0.00225542	0.370427	0.266537	11	PRKAR2A	5576	Hs.631923	protein kinase, cAMP-dependent, regulatory, type II, alpha	3	-48763096	GO:0001932 /// GO:0009755	regulation of protein amino acid phosphorylation /// hormone-mediated signaling	GO:0000166 /// GO:0008603 /// GO:0030552	nucleotide binding /// cAMP-dependent protein kinase regulator activity /// cAMP binding	GO:0005886 /// GO:0005624 /// GO:0005737 /// GO:0005952	plasma membrane /// membrane fraction /// cytoplasm /// cAMP-dependent protein kinase complex
55689_at	231.116	220.599	222.25	271.417	246.798	248.766	0.114708	19.3926	0.173363	28.167	224.655	5.65638	255.66	13.6816	1.13801	3.5136	0.00910304	0.402767	0.289808	11	YEATS2	55689	Hs.632575	YEATS domain containing 2	3	184898299	GO:0006355	regulation of transcription, DNA-dependent	NA	NA	GO:0005634	nucleus
64324_at	57.4255	55.4326	53.3413	60.5319	66.7526	61.8708	0.117093	4.84999	0.214006	8.52953	55.3998	2.04231	63.0518	3.27421	1.13812	3.39139	0.0107947	0.406569	0.292543	11	NSD1	64324	Hs.106861	nuclear receptor binding SET domain protein 1	5	176492685 /// 176493438	GO:0000122 /// GO:0016568 /// GO:0016571 /// GO:0045449 /// GO:0045893	negative regulation of transcription from RNA polymerase II promoter /// chromatin modification /// histone methylation /// regulation of transcription /// positive regulation of transcription, DNA-dependent	GO:0005515 /// GO:0003682 /// GO:0003714 /// GO:0046872 /// GO:0008168 /// GO:0008270 /// GO:0016740 /// GO:0016922 /// GO:0046966 /// GO:0030331 /// GO:0042799 /// GO:0046965 /// GO:0046975 /// GO:0050681	protein binding /// chromatin binding /// transcription corepressor activity /// metal ion binding /// methyltransferase activity /// zinc ion binding /// transferase activity /// ligand-dependent nuclear receptor binding /// thyroid hormone receptor binding /// estrogen receptor binding /// histone methyltransferase activity (H4-K20 specific) /// retinoid X receptor binding /// histone methyltra…	GO:0005634	nucleus
55213_at	378.713	406.755	368.668	451.004	429.025	434.137	0.115538	32.595	0.235828	65.4691	384.712	19.7396	438.056	11.5017	1.13866	3.60223	0.00805518	0.389386	0.280179	11	RCBTB1	55213	Hs.508021	regulator of chromosome condensation (RCC1) and BTB (POZ) domain containing protein 1	13	-49004082	GO:0007049 /// GO:0016568 /// GO:0045449	cell cycle /// chromatin modification /// regulation of transcription	GO:0005515	protein binding	GO:0005634 /// GO:0005737	nucleus /// cytoplasm
90592_at	176.959	175.695	177.897	211.478	202.367	190.761	0.11304	15.0471	0.2039	26.6719	176.85	1.10476	201.535	10.3836	1.13958	3.72709	0.00679343	0.374312	0.269333	11	ZNF700	90592	Hs.528486	zinc finger protein 700	19	11896899	GO:0006355	regulation of transcription, DNA-dependent	GO:0003677 /// GO:0046872 /// GO:0008270	DNA binding /// metal ion binding /// zinc ion binding	GO:0005622 /// GO:0005634	intracellular /// nucleus
25840_at	274.678	270.687	254.074	316.527	291.973	302.706	0.116139	22.9077	0.252668	48.6319	266.48	10.9274	303.735	12.3095	1.13981	3.59064	0.00818456	0.391571	0.281752	22	METTL7A	25840	Hs.711113, Hs.716437	methyltransferase like 7A	12	49604800	GO:0008152	metabolic process	GO:0008168 /// GO:0016740	methyltransferase activity /// transferase activity	NA	NA
205327_at	616.574	708.214	640.953	757.065	739.793	743.906	0.123925	58.7784	0.270847	127.332	655.247	47.4629	746.921	9.02229	1.13991	3.2409	0.0133527	0.411595	0.29616	21	C2orf69	205327	Hs.471040	chromosome 2 open reading frame 69	2	200484223	NA	NA	NA	NA	GO:0005576	extracellular region
64421_at	213.474	206.426	202.725	239.441	231.294	239.303	0.108132	16.5932	0.239311	36.5774	207.541	5.46035	236.679	4.66436	1.1404	4.3459	0.00302126	0.370427	0.266537	19	DCLRE1C	64421	Hs.656065	DNA cross-link repair 1C (PSO2 homolog, S. cerevisiae)	10	-14988876	GO:0006281 /// GO:0006310 /// GO:0006955 /// GO:0006974	DNA repair /// DNA recombination /// immune response /// response to DNA damage stimulus	GO:0000287 /// GO:0004519 /// GO:0004527 /// GO:0016787	magnesium ion binding /// endonuclease activity /// exonuclease activity /// hydrolase activity	GO:0005634	nucleus
5467_at	182.26	176.473	169.733	205.55	196.056	201.129	0.111179	14.4433	0.244852	31.3957	176.156	6.26978	200.912	4.75054	1.14053	4.06179	0.00435183	0.371663	0.267427	27	PPARD	5467	Hs.696032	peroxisome proliferator-activated receptor delta	6	35418312	GO:0000122 /// GO:0001890 /// GO:0006915 /// GO:0006006 /// GO:0006091 /// GO:0006629 /// GO:0006635 /// GO:0006776 /// GO:0007566 /// GO:0008203 /// GO:0008284 /// GO:0008366 /// GO:0008544 /// GO:0014068 /// GO:0015758 /// GO:0015908 /// GO:0030154 /// GO:0031589 /// GO:0042060 /// GO:0042640 /// GO:0043616 /// GO:0045600 /// GO:0046697 /// GO:0050680 /// GO:0051546	negative regulation of transcription from RNA polymerase II promoter /// placenta development /// apoptosis /// glucose metabolic process /// generation of precursor metabolites and energy /// lipid metabolic process /// fatty acid beta-oxidation /// vitamin A metabolic process /// embryo implantation /// cholesterol metabolic process /// positive regulation of cell proliferation /// axon ensheat…	GO:0005515 /// GO:0003700 /// GO:0003707 /// GO:0005504 /// GO:0046872 /// GO:0008144 /// GO:0008270 /// GO:0016564 /// GO:0043565 /// GO:0051059	protein binding /// transcription factor activity /// steroid hormone receptor activity /// fatty acid binding /// metal ion binding /// drug binding /// zinc ion binding /// transcription repressor activity /// sequence-specific DNA binding /// NF-kappaB binding	GO:0005634	nucleus
22858_at	502.312	470.626	449.728	553.146	535.959	533.58	0.117676	40.7378	0.253071	86.2315	474.222	26.4761	540.895	10.676	1.14059	3.60404	0.00803519	0.389386	0.280179	11	ICK	22858	Hs.417022	intestinal cell (MAK-like) kinase	6	-52974056	GO:0007165 /// GO:0006468 /// GO:0007243 /// GO:0007275	signal transduction /// protein amino acid phosphorylation /// protein kinase cascade /// multicellular organismal development	GO:0000166 /// GO:0000287 /// GO:0004693 /// GO:0005524 /// GO:0016740	nucleotide binding /// magnesium ion binding /// cyclin-dependent protein kinase activity /// ATP binding /// transferase activity	GO:0005829 /// GO:0005634 /// GO:0005737	cytosol /// nucleus /// cytoplasm
59277_at	578.466	632.427	578.105	683.265	682.714	674.827	0.115053	50.133	0.239949	104.608	596.333	31.2589	680.268	4.7206	1.14075	3.80629	0.00610475	0.374312	0.269333	10	NTN4	59277	Hs.201034	netrin 4	12	-94575713	GO:0016322	neuron remodeling	GO:0005515	protein binding	GO:0005576 /// GO:0005604	extracellular region /// basement membrane
254048_at	248.46	261.898	250.065	297.372	282.91	287.252	0.109927	20.6398	0.2093	38.7913	253.474	7.33877	289.178	7.42097	1.14086	4.19519	0.00366104	0.370427	0.266537	33	UBN2	254048	Hs.153458, Hs.511486, Hs.624688	ubinuclein 2	7	138566770	NA	NA	NA	NA	NA	NA
6882_at	683.293	679.794	654.933	787.663	744.944	770.99	0.109675	54.7679	0.235365	116.057	672.673	15.4631	767.865	21.5302	1.14151	4.2689	0.00333137	0.370427	0.266537	15	TAF11	6882	Hs.112444	TAF11 RNA polymerase II, TATA box binding protein (TBP)-associated factor, 28kDa	6	-34953532	GO:0006367 /// GO:0006368 /// GO:0043923 /// GO:0045449	transcription initiation from RNA polymerase II promoter /// RNA elongation from RNA polymerase II promoter /// positive regulation by host of viral transcription /// regulation of transcription	GO:0003677 /// GO:0003713 /// GO:0016251 /// GO:0046966 /// GO:0042809 /// GO:0047485	DNA binding /// transcription coactivator activity /// general RNA polymerase II transcription factor activity /// thyroid hormone receptor binding /// vitamin D receptor binding /// protein N-terminus binding	GO:0005634 /// GO:0005654 /// GO:0005669	nucleus /// nucleoplasm /// transcription factor TFIID complex
2627_at	2817.35	2801.86	2577.67	3140.56	3069.77	3147.73	0.115375	229.965	0.284954	562.889	2732.29	134.131	3119.35	43.0871	1.14166	3.83827	0.00584846	0.374312	0.269333	11	GATA6	2627	Hs.514746	GATA binding protein 6	18	18003413	GO:0001701 /// GO:0001889 /// GO:0006915 /// GO:0006355 /// GO:0007492 /// GO:0007517 /// GO:0010552 /// GO:0045941 /// GO:0051891 /// GO:0055007	in utero embryonic development /// liver development /// apoptosis /// regulation of transcription, DNA-dependent /// endoderm development /// muscle organ development /// positive regulation of specific transcription from RNA polymerase II promoter /// positive regulation of transcription /// positive regulation of cardioblast differentiation /// cardiac muscle cell differentiation	GO:0003682 /// GO:0003705 /// GO:0046872 /// GO:0008134 /// GO:0008270 /// GO:0016563 /// GO:0043565	chromatin binding /// RNA polymerase II transcription factor activity, enhancer binding /// metal ion binding /// transcription factor binding /// zinc ion binding /// transcription activator activity /// sequence-specific DNA binding	GO:0005634	nucleus
56311_at	9.07934	8.56281	8.74559	9.17216	10.51	10.4591	0.128338	0.852651	0.288609	1.89633	8.79591	0.261919	10.0471	0.758156	1.14225	2.96364	0.0199066	0.412009	0.296458	6	ANKRD7	56311	Hs.657737	ankyrin repeat domain 7	7	117651947	GO:0008584	male gonad development	NA	NA	NA	NA
3658_at	516.678	563.341	555.454	664.133	589.762	614.29	0.125659	51.2753	0.249653	97.6115	545.158	24.9771	622.728	37.8966	1.14229	3.14797	0.0152491	0.411595	0.29616	17	IREB2	3658	Hs.436031	iron-responsive element binding protein 2	15	76517572	GO:0008152 /// GO:0006417 /// GO:0006782 /// GO:0006879 /// GO:0009791 /// GO:0010468 /// GO:0034101 /// GO:0050892	metabolic process /// regulation of translation /// protoporphyrinogen IX biosynthetic process /// cellular iron ion homeostasis /// post-embryonic development /// regulation of gene expression /// erythrocyte homeostasis /// intestinal absorption	GO:0003723 /// GO:0046872 /// GO:0005506 /// GO:0030350 /// GO:0051539	RNA binding /// metal ion binding /// iron ion binding /// iron-responsive element binding /// 4 iron, 4 sulfur cluster binding	GO:0005829 /// GO:0005737	cytosol /// cytoplasm
463_at	80.513	84.5724	81.4634	97.3146	92.2129	92.243	0.111653	6.82685	0.196219	11.7301	82.1829	2.1232	93.9235	2.93684	1.14286	4.19126	0.00367959	0.370427	0.266537	44	ZFHX3	463	Hs.598297	zinc finger homeobox 3	16	-71374286	GO:0000122 /// GO:0006355	negative regulation of transcription from RNA polymerase II promoter /// regulation of transcription, DNA-dependent	GO:0003705 /// GO:0046872 /// GO:0008270 /// GO:0016564 /// GO:0043565	RNA polymerase II transcription factor activity, enhancer binding /// metal ion binding /// zinc ion binding /// transcription repressor activity /// sequence-specific DNA binding	GO:0005622 /// GO:0005739 /// GO:0005634 /// GO:0005667	intracellular /// mitochondrion /// nucleus /// transcription factor complex
10523_at	114.554	119.706	113.057	136.845	128.121	132.222	0.113486	9.76656	0.225905	19.1644	115.773	3.4881	132.396	4.36455	1.14358	4.08247	0.00423601	0.370427	0.266537	22	CHERP	10523	Hs.631627	calcium homeostasis endoplasmic reticulum protein	19	-16489699	GO:0006396 /// GO:0007399 /// GO:0008150	RNA processing /// nervous system development /// biological_process	GO:0003674 /// GO:0003723	molecular_function /// RNA binding	GO:0005622 /// GO:0005783 /// GO:0005575 /// GO:0005737 /// GO:0048471	intracellular /// endoplasmic reticulum /// cellular_component /// cytoplasm /// perinuclear region of cytoplasm
6892_at	139.491	145.877	125.567	161.795	155.919	152.272	0.131315	12.9851	0.312334	30.3515	136.978	10.3852	156.662	4.80498	1.1437	3.06543	0.0171737	0.411595	0.29616	32	TAPBP	6892	Hs.714746	TAP binding protein (tapasin)	6	-33380022 /// -33379393 /// -33375449 /// -4652194 /// -4651565 /// -4647612 /// -4458241 /// -4457612 /// -4453658	GO:0006461 /// GO:0006890 /// GO:0006955 /// GO:0019885 /// GO:0050823	protein complex assembly /// retrograde vesicle-mediated transport, Golgi to ER /// immune response /// antigen processing and presentation of endogenous peptide antigen via MHC class I /// peptide antigen stabilization	GO:0051082 /// GO:0042605 /// GO:0015433 /// GO:0042288 /// GO:0046978 /// GO:0046979	unfolded protein binding /// peptide antigen binding /// peptide antigen-transporting ATPase activity /// MHC class I protein binding /// TAP1 binding /// TAP2 binding	GO:0000139 /// GO:0016020 /// GO:0016021 /// GO:0005783 /// GO:0005789 /// GO:0005792 /// GO:0042824	Golgi membrane /// membrane /// integral to membrane /// endoplasmic reticulum /// endoplasmic reticulum membrane /// microsome /// MHC class I peptide loading complex
11216_at	145.192	136.509	138.837	165.53	150.982	164.822	0.11992	12.5774	0.271909	28.3126	140.179	4.49433	160.444	8.20227	1.14457	3.60236	0.00805383	0.389386	0.280179	18	AKAP10	11216	Hs.708043	A kinase (PRKA) anchor protein 10	17	-19749341	GO:0007165 /// GO:0008104	signal transduction /// protein localization	GO:0005515 /// GO:0004871	protein binding /// signal transducer activity	GO:0016020 /// GO:0005739 /// GO:0005737	membrane /// mitochondrion /// cytoplasm
57462_at	48.132	48.121	47.7243	53.4371	54.3316	57.0238	0.110861	3.98221	0.187065	6.60723	47.9925	0.232254	54.9308	1.8669	1.14457	4.41509	0.00276938	0.370427	0.266537	11	KIAA1161	57462	Hs.522083	KIAA1161	9	-34358906	GO:0008152 /// GO:0005975	metabolic process /// carbohydrate metabolic process	GO:0004553	hydrolase activity, hydrolyzing O-glycosyl compounds	GO:0016020 /// GO:0016021	membrane /// integral to membrane
149620_at	8.2721	9.22917	9.02498	10.6047	10.2327	9.52788	0.129182	0.844133	0.306861	1.9606	8.84208	0.504068	10.1218	0.546923	1.14473	3.13044	0.0156378	0.411595	0.29616	11	RP11-165H20.1	149620	NA	CHIA-like pseudogene	1	111624668	NA	NA	NA	NA	NA	NA
6468_at	328.698	347.812	294.823	368.019	377.472	366.504	0.133758	31.0114	0.319932	73.1961	323.778	26.8353	370.665	5.94332	1.14481	3.03774	0.0178753	0.411595	0.29616	11	FBXW4	6468	Hs.500822	F-box and WD repeat domain containing 4	10	-103360410	GO:0016055 /// GO:0006511 /// GO:0007275 /// GO:0030326 /// GO:0060173	Wnt receptor signaling pathway /// ubiquitin-dependent protein catabolic process /// multicellular organismal development /// embryonic limb morphogenesis /// limb development	GO:0003674	molecular_function	GO:0000151	ubiquitin ligase complex
57493_at	331.098	347.753	342.665	402.957	396.454	370.116	0.116523	29.6706	0.259897	65.3564	340.505	8.53499	389.842	17.3903	1.14489	3.88564	0.00548994	0.374312	0.269333	22	HEG1	57493	Hs.477420	HEG homolog 1 (zebrafish)	3	-126167243	NA	NA	GO:0005509	calcium ion binding	GO:0016020 /// GO:0016021 /// GO:0005576	membrane /// integral to membrane /// extracellular region
84182_at	30.472	32.7126	32.423	35.8512	37.4933	36.1186	0.11494	2.70255	0.245259	5.64663	31.8692	1.21865	36.4877	0.881064	1.14492	4.09852	0.00414848	0.370427	0.266537	20	FAM188B	84182	Hs.660192	family with sequence similarity 188, member B	7	30777557	NA	NA	NA	NA	NA	NA
9965_at	29.2063	33.3109	33.559	36.1273	36.9436	36.9323	0.130368	2.99055	0.338607	7.72607	32.0254	2.4446	36.6677	0.468075	1.14496	3.18459	0.0144696	0.411595	0.29616	11	FGF19	9965	Hs.249200	fibroblast growth factor 19	11	-69222186	GO:0001755 /// GO:0007399 /// GO:0007507	neural crest cell migration /// nervous system development /// heart development	GO:0008083	growth factor activity	GO:0005576	extracellular region
29109_at	165.175	162.623	152.978	183.321	187.607	179.647	0.115329	13.6123	0.261043	30.3425	160.259	6.43294	183.525	3.984	1.14518	4.09274	0.00417977	0.370427	0.266537	8	FHOD1	29109	Hs.95231	formin homology 2 domain containing 1	16	-65820792	GO:0030036 /// GO:0016043	actin cytoskeleton organization /// cellular component organization	GO:0005515 /// GO:0003779	protein binding /// actin binding	GO:0005634 /// GO:0005737 /// GO:0005856	nucleus /// cytoplasm /// cytoskeleton
200010_at	1027.99	968.459	877.73	1067.63	1116.7	1107.13	0.132578	91.4588	0.33497	229.396	958.06	75.6683	1097.15	26.0121	1.14518	3.08955	0.0165858	0.411595	0.29616	11	SLC5A9	200010	Hs.37890	solute carrier family 5 (sodium/glucose cotransporter), member 9	1	48460943	GO:0006811 /// GO:0006814	ion transport /// sodium ion transport	GO:0005215 /// GO:0031402	transporter activity /// sodium ion binding	GO:0016020 /// GO:0016021	membrane /// integral to membrane
29113_at	71.9011	74.1216	74.745	81.6737	92.0774	79.183	0.129797	7.35504	0.183858	9.77262	73.5892	1.49483	84.3114	6.83987	1.1457	3.03556	0.0179319	0.411595	0.29616	10	C6orf15	29113	Hs.272214	chromosome 6 open reading frame 15	6	-31186978 /// -2530210 /// -2328764	GO:0008150 /// GO:0030198	biological_process /// extracellular matrix organization	GO:0001968 /// GO:0003674 /// GO:0005540 /// GO:0008201 /// GO:0043236 /// GO:0070052	fibronectin binding /// molecular_function /// hyaluronic acid binding /// heparin binding /// laminin binding /// collagen V binding	GO:0005576 /// GO:0005614	extracellular region /// interstitial matrix
7499_at	14.0412	13.9758	12.8244	15.5443	15.4612	15.8124	0.11861	1.17959	0.277494	2.7199	13.6138	0.684419	15.606	0.183527	1.14633	3.93722	0.00512644	0.374312	0.269333	11	XG	7499	Hs.179675	Xg blood group	X	2680092	GO:0008150	biological_process	GO:0003674	molecular_function	GO:0016020 /// GO:0016021	membrane /// integral to membrane
221937_at	136.994	136.802	122.167	155.56	147.621	150.801	0.126702	12.1461	0.303791	28.634	131.988	8.50543	151.327	3.99575	1.14652	3.41556	0.0104351	0.406569	0.292543	22	FOXK1	221937	Hs.708095	forkhead box K1	7	4688455	GO:0006357 /// GO:0007275 /// GO:0007517 /// GO:0030154 /// GO:0045892 /// GO:0045893	regulation of transcription from RNA polymerase II promoter /// multicellular organismal development /// muscle organ development /// cell differentiation /// negative regulation of transcription, DNA-dependent /// positive regulation of transcription, DNA-dependent	GO:0005515 /// GO:0003700 /// GO:0016563 /// GO:0016564 /// GO:0043565	protein binding /// transcription factor activity /// transcription activator activity /// transcription repressor activity /// sequence-specific DNA binding	GO:0005634 /// GO:0005730	nucleus /// nucleolus
6804_at	143.793	135.912	135.7	153.944	160.521	161.848	0.114967	11.804	0.242337	24.8206	138.469	4.61263	158.771	4.2325	1.14662	4.23042	0.00349924	0.370427	0.266537	11	STX1A	6804	Hs.647024	syntaxin 1A (brain)	7	-72751475	GO:0001956 /// GO:0016192 /// GO:0006836 /// GO:0006886 /// GO:0007268 /// GO:0050796 /// GO:0009629 /// GO:0016081 /// GO:0017156 /// GO:0045921	positive regulation of neurotransmitter secretion /// vesicle-mediated transport /// neurotransmitter transport /// intracellular protein transport /// synaptic transmission /// regulation of insulin secretion /// response to gravity /// synaptic vesicle docking during exocytosis /// calcium ion-dependent exocytosis /// positive regulation of exocytosis	GO:0000149 /// GO:0030674 /// GO:0005484 /// GO:0017022 /// GO:0019855 /// GO:0032028 /// GO:0043008 /// GO:0046982 /// GO:0048306	SNARE binding /// protein binding, bridging /// SNAP receptor activity /// myosin binding /// calcium channel inhibitor activity /// myosin head/neck binding /// ATP-dependent protein binding /// protein heterodimerization activity /// calcium-dependent protein binding	GO:0005886 /// GO:0016021 /// GO:0005576 /// GO:0030141 /// GO:0030672 /// GO:0042641	plasma membrane /// integral to membrane /// extracellular region /// secretory granule /// synaptic vesicle membrane /// actomyosin
93109_at	127.486	114.7	127.525	137.101	141.745	145.127	0.125153	11.2472	0.305429	27.0447	123.237	7.39314	141.324	4.02936	1.14677	3.50693	0.00918765	0.40453	0.291076	11	TMEM44	93109	Hs.478729	transmembrane protein 44	3	-195789690	NA	NA	NA	NA	GO:0016020 /// GO:0016021	membrane /// integral to membrane
5723_at	762.99	718.426	690.402	827.156	788.503	875.108	0.126838	68.4097	0.260723	136.754	723.939	36.6065	830.256	43.3855	1.14686	3.34741	0.0114832	0.406569	0.292543	11	PSPH	5723	Hs.512656	phosphoserine phosphatase	7	-56046237	GO:0008152 /// GO:0006564 /// GO:0008652	metabolic process /// L-serine biosynthetic process /// cellular amino acid biosynthetic process	GO:0005515 /// GO:0000287 /// GO:0004647 /// GO:0016787	protein binding /// magnesium ion binding /// phosphoserine phosphatase activity /// hydrolase activity	NA	NA
8675_at	319.706	320.31	321.227	381.619	365.081	355.713	0.112736	27.0806	0.191472	45.3753	320.414	0.765821	367.471	13.1169	1.14686	4.43322	0.00270725	0.370427	0.266537	43	STX16	8675	Hs.307913	syntaxin 16	20	56659733	GO:0016192 /// GO:0006886 /// GO:0006891 /// GO:0042147	vesicle-mediated transport /// intracellular protein transport /// intra-Golgi vesicle-mediated transport /// retrograde transport, endosome to Golgi	GO:0005484	SNAP receptor activity	GO:0016020 /// GO:0016021 /// GO:0005737 /// GO:0005792 /// GO:0005794 /// GO:0031201	membrane /// integral to membrane /// cytoplasm /// microsome /// Golgi apparatus /// SNARE complex
23309_at	72.5285	82.2603	73.9173	90.6069	84.3914	87.3233	0.129713	7.25377	0.267819	14.7948	76.2353	5.26376	87.4405	3.10942	1.14698	3.27133	0.0127876	0.410796	0.295585	27	SIN3B	23309	Hs.13999	SIN3 homolog B, transcription regulator (yeast)	19	16801217	GO:0006355	regulation of transcription, DNA-dependent	GO:0005515	protein binding	GO:0005634	nucleus
159296_at	7.25522	6.97326	7.80378	8.8122	8.46847	8.00049	0.128619	0.699708	0.280267	1.49521	7.34409	0.422333	8.42705	0.407435	1.14746	3.30486	0.0121941	0.406569	0.292543	11	NKX2-3	159296	Hs.243272	NK2 transcription factor related, locus 3 (Drosophila)	10	101282679	GO:0001776 /// GO:0002317 /// GO:0006355 /// GO:0006641 /// GO:0006955 /// GO:0048535 /// GO:0008150 /// GO:0009791 /// GO:0016333 /// GO:0022612 /// GO:0030183 /// GO:0030225 /// GO:0042127 /// GO:0043367 /// GO:0045944 /// GO:0048536 /// GO:0048541 /// GO:0048565 /// GO:0048621 /// GO:0050900	leukocyte homeostasis /// plasma cell differentiation /// regulation of transcription, DNA-dependent /// triglyceride metabolic process /// immune response /// lymph node development /// biological_process /// post-embryonic development /// morphogenesis of follicular epithelium /// gland morphogenesis /// B cell differentiation /// macrophage differentiation /// regulation of cell proliferation …	GO:0003700 /// GO:0016563 /// GO:0043565	transcription factor activity /// transcription activator activity /// sequence-specific DNA binding	GO:0005575 /// GO:0005634	cellular_component /// nucleus
441179_at	20.371	20.7068	20.9921	22.2389	24.6689	24.3312	0.120479	1.87994	0.256288	3.96017	20.69	0.310886	23.7463	1.31638	1.14772	3.74201	0.00665757	0.374312	0.269333	11	LOC441179	441179	Hs.719702	hypothetical LOC441179	6	NA	NA	NA	NA	NA	NA	NA
11040_at	89.5543	89.917	85.4593	99.1619	105.703	99.2733	0.116789	7.70069	0.216167	13.8139	88.3102	2.47557	101.379	3.7446	1.14799	4.14241	0.00391892	0.370427	0.266537	7	PIM2	11040	Hs.719294	pim-2 oncogene	X	-48655404	GO:0006468 /// GO:0006916 /// GO:0007140 /// GO:0008283 /// GO:0008637	protein amino acid phosphorylation /// anti-apoptosis /// male meiosis /// cell proliferation /// apoptotic mitochondrial changes	GO:0000166 /// GO:0005515 /// GO:0004674 /// GO:0005524 /// GO:0016740	nucleotide binding /// protein binding /// protein serine/threonine kinase activity /// ATP binding /// transferase activity	NA	NA
100130536_at	75.9855	84.2352	79.036	90.3934	94.5247	89.766	0.122161	7.17428	0.250493	14.4079	79.7522	4.17123	91.5614	2.58545	1.14807	3.77068	0.00640462	0.374312	0.269333	10	NA	100130536	NA	NA	NA	NA	NA	NA	NA	NA	NA	NA
3851_at	36.0529	32.9252	34.9719	39.7641	42.4153	37.1988	0.131125	3.41544	0.272276	6.83894	34.65	1.58851	39.7927	2.60838	1.14842	3.16681	0.0148427	0.411595	0.29616	11	KRT4	3851	Hs.654610	keratin 4	12	-51486599	GO:0007010 /// GO:0030855 /// GO:0050680	cytoskeleton organization /// epithelial cell differentiation /// negative regulation of epithelial cell proliferation	GO:0005198	structural molecule activity	GO:0045095	keratin filament
22941_at	147.846	146.391	151.379	180.757	161.242	169.764	0.121499	13.6662	0.213702	23.3728	148.539	2.56483	170.588	9.78329	1.14844	3.71529	0.00690304	0.374312	0.269333	44	SHANK2	22941	Hs.268726	SH3 and multiple ankyrin repeat domains 2	11	-69991609	GO:0007242	intracellular signaling cascade	GO:0005515 /// GO:0017124 /// GO:0030160	protein binding /// SH3 domain binding /// GKAP/Homer scaffold activity	GO:0005886 /// GO:0005737 /// GO:0014069 /// GO:0030054 /// GO:0045202 /// GO:0045211	plasma membrane /// cytoplasm /// postsynaptic density /// cell junction /// synapse /// postsynaptic membrane
80144_at	1903.85	1990.04	1975.37	2294.46	2167.59	2283.65	0.115619	168.625	0.262421	379.8	1956.42	46.1136	2248.57	70.336	1.14933	4.39162	0.00285212	0.370427	0.266537	17	FRAS1	80144	Hs.369448	Fraser syndrome 1	4	79197747	GO:0007154	cell communication	GO:0005509	calcium ion binding	GO:0005886 /// GO:0016021	plasma membrane /// integral to membrane
7188_at	52.8845	55.8123	60.8188	68.0857	64.8651	61.9447	0.135328	5.62893	0.294597	11.9806	56.5052	4.01225	64.9652	3.0717	1.14972	3.11789	0.0159226	0.411595	0.29616	11	TRAF5	7188	Hs.523930	TNF receptor-associated factor 5	1	209566579 /// 209566770 /// 209586328	GO:0007165 /// GO:0008284 /// GO:0042981 /// GO:0043123	signal transduction /// positive regulation of cell proliferation /// regulation of apoptosis /// positive regulation of I-kappaB kinase/NF-kappaB cascade	GO:0005515 /// GO:0004871 /// GO:0046872 /// GO:0008270	protein binding /// signal transducer activity /// metal ion binding /// zinc ion binding	GO:0005737 /// GO:0005813	cytoplasm /// centrosome
100133188_at	5326.63	5251.81	5038.96	5965.25	5940.01	6054.13	0.114059	439.522	0.243457	926.29	5205.8	149.25	5986.46	59.9479	1.14996	4.69629	0.0019584	0.370427	0.266537	3	NA	100133188	NA	NA	NA	NA	NA	NA	NA	NA	NA	NA
84901_at	271.723	262.706	242.064	319.934	280.531	292.509	0.137233	26.6072	0.273094	50.4452	258.831	15.2048	297.658	20.1999	1.15001	2.98543	0.0192853	0.411595	0.29616	42	NFATC2IP	84901	Hs.513470	nuclear factor of activated T-cells, cytoplasmic, calcineurin-dependent 2 interacting protein	16	28869818	GO:0001816 /// GO:0006355	cytokine production /// regulation of transcription, DNA-dependent	GO:0005515	protein binding	GO:0005634 /// GO:0005737	nucleus /// cytoplasm
23239_at	123.237	131.296	123.938	146.057	137.172	152.035	0.12403	11.7414	0.245098	22.8202	126.157	4.46418	145.088	7.47881	1.15006	3.68322	0.00721066	0.378921	0.27265	11	PHLPP1	23239	Hs.465337	PH domain and leucine rich repeat protein phosphatase 1	18	58533713	GO:0006915	apoptosis	GO:0005515 /// GO:0004722 /// GO:0046872 /// GO:0016787 /// GO:0030145	protein binding /// protein serine/threonine phosphatase activity /// metal ion binding /// hydrolase activity /// manganese ion binding	GO:0016020 /// GO:0005829 /// GO:0005634 /// GO:0005737	membrane /// cytosol /// nucleus /// cytoplasm
57562_at	128.406	128.423	123.68	158.408	133.421	145.9	0.13559	13.2122	0.238362	22.2195	126.836	2.73302	145.91	12.4934	1.15038	2.9755	0.0195659	0.411595	0.29616	33	KIAA1377	57562	Hs.156352	KIAA1377	11	101290955	NA	NA	GO:0005515	protein binding	NA	NA
646268_at	10.0128	8.8749	9.84667	11.7686	10.8907	10.3992	0.138193	0.983298	0.295293	2.01579	9.57811	0.614631	11.0195	0.693717	1.15049	2.98676	0.0192478	0.411595	0.29616	11	hCG_1654703	646268	Hs.506902	hCG1654703	1	NA	NA	NA	NA	NA	NA	NA
55027_at	125.787	118.061	126.347	149.548	130.946	145.437	0.131781	12.2606	0.300862	27.376	123.398	4.63055	141.977	9.77171	1.15056	3.21452	0.0138642	0.411595	0.29616	10	HEATR3	55027	Hs.313917	HEAT repeat containing 3	16	48657381	NA	NA	GO:0005488	binding	NA	NA
331_at	313.866	320.224	302.924	376.888	356.044	346.004	0.120788	28.307	0.233098	53.1196	312.338	8.7506	359.645	15.7538	1.15146	4.04864	0.00442727	0.371663	0.267427	49	XIAP	331	Hs.356076	X-linked inhibitor of apoptosis	X	122821728	GO:0019941 /// GO:0006915 /// GO:0006916	modification-dependent protein catabolic process /// apoptosis /// anti-apoptosis	GO:0005515 /// GO:0046872 /// GO:0008270 /// GO:0016874 /// GO:0030414 /// GO:0043027	protein binding /// metal ion binding /// zinc ion binding /// ligase activity /// peptidase inhibitor activity /// caspase inhibitor activity	GO:0005622 /// GO:0005829 /// GO:0005737	intracellular /// cytosol /// cytoplasm
55731_at	223.66	241.004	215.976	257.887	273.265	252.937	0.128643	21.6199	0.255869	41.9113	226.88	12.8208	261.363	10.6005	1.15199	3.56857	0.00843705	0.395985	0.284928	31	C17orf63	55731	Hs.564533	chromosome 17 open reading frame 63	17	-24107122	NA	NA	NA	NA	NA	NA
645513_at	117.033	128.915	125.042	141.372	152.567	133.945	0.134895	12.5594	0.272586	24.3395	123.663	6.05981	142.628	9.37447	1.15336	3.2244	0.0136703	0.411595	0.29616	4	LOC645513	645513	Hs.709491	hypothetical LOC645513	4	NA	NA	NA	NA	NA	NA	NA
50809_at	802.465	805.764	776.17	968.032	861.438	920.878	0.125518	75.5674	0.246637	144.708	794.8	16.2179	916.783	53.415	1.15348	3.76468	0.00645662	0.374312	0.269333	31	HP1BP3	50809	Hs.142442	heterochromatin protein 1, binding protein 3	1	-20941757	GO:0006334	nucleosome assembly	GO:0003677	DNA binding	GO:0000786 /// GO:0005634 /// GO:0005694	nucleosome /// nucleus /// chromosome
152926_at	110.141	117.463	126.476	142.677	128.274	137.505	0.138832	12.1093	0.32014	27.3646	118.027	8.18249	136.152	7.29652	1.15357	3.11603	0.0159652	0.411595	0.29616	15	PPM1K	152926	Hs.291000	protein phosphatase 1K (PP2C domain containing)	4	-89400555	GO:0006470	protein amino acid dephosphorylation	GO:0000287 /// GO:0004722 /// GO:0016787 /// GO:0030145	magnesium ion binding /// protein serine/threonine phosphatase activity /// hydrolase activity /// manganese ion binding	GO:0005739 /// GO:0005759 /// GO:0008287	mitochondrion /// mitochondrial matrix /// protein serine/threonine phosphatase complex
2308_at	235.32	245.985	246.324	301.256	276.557	261.582	0.131389	24.3435	0.232955	41.2374	242.543	6.25756	279.798	20.0344	1.1536	3.36938	0.0111336	0.406569	0.292543	22	FOXO1	2308	Hs.370666	forkhead box O1	13	-40027800	GO:0001568 /// GO:0006355 /// GO:0006916 /// GO:0008286 /// GO:0042127 /// GO:0045944	blood vessel development /// regulation of transcription, DNA-dependent /// anti-apoptosis /// insulin receptor signaling pathway /// regulation of cell proliferation /// positive regulation of transcription from RNA polymerase II promoter	GO:0005515 /// GO:0003700 /// GO:0016563 /// GO:0043565	protein binding /// transcription factor activity /// transcription activator activity /// sequence-specific DNA binding	GO:0005634 /// GO:0005737	nucleus /// cytoplasm
79962_at	971.478	952.136	867.27	1112.85	1027.14	1079.7	0.131492	90.0297	0.316077	212.43	930.295	55.4314	1073.23	43.2225	1.15364	3.49983	0.00927863	0.405984	0.292123	9	DNAJC22	79962	Hs.659300	DnaJ (Hsp40) homolog, subfamily C, member 22	12	48027307	NA	NA	GO:0031072	heat shock protein binding	GO:0016020 /// GO:0016021	membrane /// integral to membrane
8991_at	478.433	474.317	423.691	518.697	526.047	543.485	0.131647	43.9515	0.312177	102.355	458.814	30.4863	529.41	12.7313	1.15387	3.54631	0.00870019	0.397948	0.28634	9	SELENBP1	8991	Hs.632460	selenium binding protein 1	1	-149603403	GO:0015031	protein transport	GO:0008430	selenium binding	GO:0016020 /// GO:0005829 /// GO:0005634 /// GO:0005737	membrane /// cytosol /// nucleus /// cytoplasm
28825_at	33.2576	33.5324	33.6348	37.4481	37.1913	41.3643	0.125502	3.20826	0.171206	4.19045	33.4749	0.195015	38.6679	2.33864	1.15513	3.86578	0.00563721	0.374312	0.269333	5	IGLV1-40	28825	NA	immunoglobulin lambda variable 1-40	22	NA	NA	NA	NA	NA	NA	NA
7586_at	267.485	291.15	277.443	326.822	311.525	328.012	0.123892	25.6138	0.28905	59.3375	278.693	11.8821	322.12	9.19473	1.15582	4.19302	0.00367126	0.370427	0.266537	19	ZKSCAN1	7586	Hs.615360	zinc finger with KRAB and SCAN domains 1	7	99451154	GO:0006355	regulation of transcription, DNA-dependent	GO:0003700 /// GO:0046872 /// GO:0008270	transcription factor activity /// metal ion binding /// zinc ion binding	GO:0005622 /// GO:0005739 /// GO:0005634 /// GO:0005737	intracellular /// mitochondrion /// nucleus /// cytoplasm
81035_at	13.4732	13.6577	12.5447	14.9476	14.3474	16.5667	0.13859	1.39465	0.252835	2.40289	13.2252	0.596532	15.2872	1.14798	1.15592	3.13934	0.0154391	0.411595	0.29616	10	COLEC12	81035	Hs.464422	collectin sub-family member 12	18	-309355	GO:0006910 /// GO:0009756 /// GO:0051260 /// GO:0045087	phagocytosis, recognition /// carbohydrate mediated signaling /// protein homooligomerization /// innate immune response	GO:0005509 /// GO:0005044 /// GO:0005488 /// GO:0005529 /// GO:0005534 /// GO:0008329 /// GO:0030169	calcium ion binding /// scavenger receptor activity /// binding /// sugar binding /// galactose binding /// pattern recognition receptor activity /// low-density lipoprotein binding	GO:0016020 /// GO:0016021	membrane /// integral to membrane
27043_at	105.391	120.663	106.988	130.62	125.965	128.511	0.135437	10.9856	0.286145	23.1203	111.014	8.39453	128.365	2.33074	1.1563	3.48438	0.00947991	0.405984	0.292123	10	PELP1	27043	Hs.716438	proline, glutamate and leucine rich protein 1	17	-4521427	GO:0006350	transcription	NA	NA	GO:0005634 /// GO:0005737	nucleus /// cytoplasm
57696_at	247.406	253.293	240.344	295.49	275.1	286.764	0.122001	22.5746	0.25476	46.4195	247.014	6.48302	285.785	10.23	1.15696	4.43266	0.00270915	0.370427	0.266537	11	DDX55	57696	Hs.286173	DEAD (Asp-Glu-Ala-Asp) box polypeptide 55	12	122652624	NA	NA	GO:0000166 /// GO:0003723 /// GO:0004386 /// GO:0005524 /// GO:0008026 /// GO:0016787	nucleotide binding /// RNA binding /// helicase activity /// ATP binding /// ATP-dependent helicase activity /// hydrolase activity	NA	NA
122876_at	32.7175	34.0488	34.8346	37.7635	41.3199	38.6352	0.126985	3.2391	0.239851	5.91764	33.867	1.0702	39.2395	1.8536	1.15864	4.07278	0.00428985	0.370427	0.266537	7	GPHB5	122876	Hs.375028	glycoprotein hormone beta 5	14	-62849394	NA	NA	GO:0005179	hormone activity	GO:0005576	extracellular region
3667_at	873.63	970.383	913.304	1078.73	989.899	1127.73	0.139666	96.5632	0.304244	205.103	919.106	48.6364	1065.46	69.8705	1.15923	3.27349	0.0127485	0.410796	0.295585	11	IRS1	3667	Hs.471508	insulin receptor substrate 1	2	-227304276	GO:0002053 /// GO:0007165 /// GO:0010907 /// GO:0014065 /// GO:0046326 /// GO:0030335 /// GO:0030879 /// GO:0032000 /// GO:0042593 /// GO:0043434 /// GO:0043491 /// GO:0043552 /// GO:0045725 /// GO:0046627 /// GO:0046628 /// GO:0048009	positive regulation of mesenchymal cell proliferation /// signal transduction /// positive regulation of glucose metabolic process /// phosphoinositide 3-kinase cascade /// positive regulation of glucose import /// positive regulation of cell migration /// mammary gland development /// positive regulation of fatty acid beta-oxidation /// glucose homeostasis /// response to peptide hormone stimulu…	GO:0005515 /// GO:0004871 /// GO:0005069 /// GO:0005080 /// GO:0005158 /// GO:0005159 /// GO:0042169 /// GO:0043548	protein binding /// signal transducer activity /// transmembrane receptor protein tyrosine kinase docking protein activity /// protein kinase C binding /// insulin receptor binding /// insulin-like growth factor receptor binding /// SH2 domain binding /// phosphoinositide 3-kinase binding	GO:0005886 /// GO:0005634 /// GO:0005737 /// GO:0005792 /// GO:0005899 /// GO:0005901	plasma membrane /// nucleus /// cytoplasm /// microsome /// insulin receptor complex /// caveola
51312_at	103.09	100.226	105.74	124.584	111.346	122.365	0.130763	10.1964	0.287938	22.1393	103.019	2.75793	119.432	7.09015	1.15932	3.77777	0.00634365	0.374312	0.269333	29	SLC25A37	51312	Hs.596025, Hs.658208, Hs.716436	solute carrier family 25, member 37	8	23442307	GO:0006811 /// GO:0006826	ion transport /// iron ion transport	GO:0005488 /// GO:0005506	binding /// iron ion binding	GO:0016020 /// GO:0005739 /// GO:0016021 /// GO:0005743	membrane /// mitochondrion /// integral to membrane /// mitochondrial inner membrane
9525_at	577.637	606.176	573.689	669.253	685.745	682.79	0.120864	52.6814	0.251175	109.102	585.834	17.7273	679.263	8.79372	1.15948	4.90435	0.0015268	0.370427	0.266537	10	VPS4B	9525	Hs.126550	vacuolar protein sorting 4 homolog B (S. cerevisiae)	18	-59207404	GO:0006200 /// GO:0006813 /// GO:0007032 /// GO:0007049 /// GO:0015031 /// GO:0016197 /// GO:0032367 /// GO:0032510 /// GO:0033993 /// GO:0051301	ATP catabolic process /// potassium ion transport /// endosome organization /// cell cycle /// protein transport /// endosome transport /// intracellular cholesterol transport /// endosome to lysosome transport via multivesicular body sorting pathway /// response to lipid /// cell division	GO:0000166 /// GO:0042623 /// GO:0005524 /// GO:0008022	nucleotide binding /// ATPase activity, coupled /// ATP binding /// protein C-terminus binding	GO:0016020 /// GO:0005764 /// GO:0005829 /// GO:0005634 /// GO:0005737 /// GO:0005769 /// GO:0005770 /// GO:0005774 /// GO:0010008	membrane /// lysosome /// cytosol /// nucleus /// cytoplasm /// early endosome /// late endosome /// vacuolar membrane /// endosome membrane
9985_at	62.4486	57.4082	53.9761	63.6133	67.9551	69.9879	0.142507	6.09307	0.332262	13.979	57.9443	4.26163	67.1854	3.25622	1.15948	3.22966	0.0135681	0.411595	0.29616	7	REC8	9985	Hs.419259	REC8 homolog (yeast)	14	23711073	GO:0001556 /// GO:0007062 /// GO:0007126 /// GO:0007129 /// GO:0007131 /// GO:0007141 /// GO:0007283 /// GO:0007286	oocyte maturation /// sister chromatid cohesion /// meiosis /// synapsis /// reciprocal meiotic recombination /// male meiosis I /// spermatogenesis /// spermatid development	GO:0005515	protein binding	GO:0000780 /// GO:0000800 /// GO:0001673 /// GO:0005634 /// GO:0030893	condensed nuclear chromosome, centromeric region /// lateral element /// male germ cell nucleus /// nucleus /// meiotic cohesin complex
55769_at	474.147	497.941	495.65	587.159	550.371	565.688	0.123657	45.3198	0.254673	91.5413	489.246	13.126	567.739	18.4798	1.16044	4.60288	0.00219446	0.370427	0.266537	11	ZNF83	55769	Hs.467210, Hs.655934, Hs.659798, Hs.710125	zinc finger protein 83	19	-57807429	GO:0006355	regulation of transcription, DNA-dependent	GO:0003700 /// GO:0046872 /// GO:0008270	transcription factor activity /// metal ion binding /// zinc ion binding	GO:0005622 /// GO:0005634	intracellular /// nucleus
64411_at	118.794	115.748	120.899	141.67	142.761	128.126	0.130786	11.7481	0.291553	25.9225	118.48	2.58974	137.519	8.15305	1.16069	3.86167	0.00566823	0.374312	0.269333	19	ARAP3	64411	Hs.25277	ArfGAP with RhoGAP domain, ankyrin repeat and PH domain 3	5	-141013151	GO:0016192 /// GO:0007010 /// GO:0007165 /// GO:0008360 /// GO:0030336 /// GO:0032312 /// GO:0035024	vesicle-mediated transport /// cytoskeleton organization /// signal transduction /// regulation of cell shape /// negative regulation of cell migration /// regulation of ARF GTPase activity /// negative regulation of Rho protein signal transduction	GO:0046872 /// GO:0005547 /// GO:0008060 /// GO:0008270 /// GO:0030675 /// GO:0043325	metal ion binding /// phosphatidylinositol-3,4,5-trisphosphate binding /// ARF GTPase activator activity /// zinc ion binding /// Rac GTPase activator activity /// phosphatidylinositol-3,4-bisphosphate binding	GO:0005886 /// GO:0005622 /// GO:0001726 /// GO:0005737 /// GO:0005856 /// GO:0030027	plasma membrane /// intracellular /// ruffle /// cytoplasm /// cytoskeleton /// lamellipodium
79774_at	561.5	550.406	547.459	647.44	614.104	665.32	0.124039	51.7432	0.241994	99.9805	553.122	7.40379	642.288	25.9939	1.1612	4.59105	0.00222653	0.370427	0.266537	11	GRTP1	79774	Hs.170904	growth hormone regulated TBC protein 1	13	-113026505	GO:0032313	regulation of Rab GTPase activity	GO:0005096 /// GO:0005097	GTPase activator activity /// Rab GTPase activator activity	GO:0005622	intracellular
65251_at	8.53563	7.87673	7.5862	8.78052	10.0469	9.04254	0.145176	0.879187	0.25335	1.45634	7.99952	0.486478	9.28997	0.668444	1.16132	3.11465	0.0159969	0.411595	0.29616	11	ZNF649	65251	Hs.567573	zinc finger protein 649	19	-57084299	GO:0006355	regulation of transcription, DNA-dependent	GO:0003677 /// GO:0046872 /// GO:0008270	DNA binding /// metal ion binding /// zinc ion binding	GO:0005622 /// GO:0005634	intracellular /// nucleus
123720_at	225.459	207.536	190.62	252.424	243.796	228.161	0.149482	22.8118	0.354977	53.1763	207.872	17.4221	241.461	12.299	1.16158	3.03791	0.0178711	0.411595	0.29616	11	WHAMM	123720	Hs.377360	WAS protein homolog associated with actin, golgi membranes and microtubules	15	81275026	NA	NA	GO:0003779	actin binding	GO:0016020 /// GO:0005737 /// GO:0005793 /// GO:0005794 /// GO:0030659 /// GO:0031410	membrane /// cytoplasm /// ER-Golgi intermediate compartment /// Golgi apparatus /// cytoplasmic vesicle membrane /// cytoplasmic vesicle
2625_at	96.4748	91.038	81.89	107.14	104.089	101.783	0.144036	9.38148	0.346064	22.1994	89.8009	7.37067	104.337	2.68687	1.16188	3.32302	0.0118852	0.406569	0.292543	33	GATA3	2625	Hs.524134	GATA binding protein 3	10	8136672	GO:0006952 /// GO:0006355 /// GO:0006366 /// GO:0009653 /// GO:0043627	defense response /// regulation of transcription, DNA-dependent /// transcription from RNA polymerase II promoter /// anatomical structure morphogenesis /// response to estrogen stimulus	GO:0003700 /// GO:0046872 /// GO:0008134 /// GO:0008270 /// GO:0043565	transcription factor activity /// metal ion binding /// transcription factor binding /// zinc ion binding /// sequence-specific DNA binding	GO:0005634	nucleus
1387_at	159.042	153.814	148.828	190.17	172.682	173.694	0.131669	15.3556	0.2229	24.8658	153.895	5.10761	178.849	9.81752	1.16215	3.92867	0.00518483	0.374312	0.269333	31	CREBBP	1387	Hs.459759	CREB binding protein	16	-3715056	GO:0001666 /// GO:0007165 /// GO:0006355 /// GO:0006461 /// GO:0016573 /// GO:0018076 /// GO:0042592 /// GO:0044419 /// GO:0045941	response to hypoxia /// signal transduction /// regulation of transcription, DNA-dependent /// protein complex assembly /// histone acetylation /// N-terminal peptidyl-lysine acetylation /// homeostatic process /// interspecies interaction between organisms /// positive regulation of transcription	GO:0002039 /// GO:0003700 /// GO:0003713 /// GO:0004402 /// GO:0004871 /// GO:0046872 /// GO:0008270 /// GO:0016407 /// GO:0016740 /// GO:0051577	p53 binding /// transcription factor activity /// transcription coactivator activity /// histone acetyltransferase activity /// signal transducer activity /// metal ion binding /// zinc ion binding /// acetyltransferase activity /// transferase activity /// MyoD binding	GO:0000123 /// GO:0005634 /// GO:0005737	histone acetyltransferase complex /// nucleus /// cytoplasm
9792_at	861.477	876.81	751.943	1007.26	959.819	930.493	0.147932	89.3656	0.352139	207.876	830.077	68.0985	965.858	38.739	1.16358	3.20029	0.0141487	0.411595	0.29616	22	SERTAD2	9792	Hs.591569	SERTA domain containing 2	2	-64712259	GO:0030308 /// GO:0045893	negative regulation of cell growth /// positive regulation of transcription, DNA-dependent	GO:0005515 /// GO:0003713	protein binding /// transcription coactivator activity	GO:0005634 /// GO:0005737	nucleus /// cytoplasm
8603_at	218.053	203.715	201.674	242.399	246.216	237.189	0.127746	19.732	0.265359	40.725	207.814	8.92585	241.934	4.53132	1.16419	4.57594	0.00226823	0.370427	0.266537	11	C4orf8	8603	Hs.652364	chromosome 4 open reading frame 8	4	2596956	NA	NA	NA	NA	NA	NA
27031_at	154.957	163.864	145.147	188.35	170.095	181.917	0.140979	16.2445	0.325764	36.7698	154.656	9.36178	180.121	9.25877	1.16466	3.52578	0.00895081	0.401051	0.288573	21	NPHP3	27031	Hs.511991	nephronophthisis 3 (adolescent)	3	-133882143	GO:0045494 /// GO:0048496	photoreceptor cell maintenance /// maintenance of organ identity	GO:0005515	protein binding	NA	NA
10562_at	9.07698	9.52788	10.4237	11.7916	10.8893	11.1436	0.1425	1.02041	0.295937	2.06666	9.67618	0.685487	11.2748	0.465225	1.16522	3.51476	0.00908845	0.402767	0.289808	11	OLFM4	10562	Hs.508113	olfactomedin 4	13	52500972	GO:0007155	cell adhesion	GO:0005515	protein binding	GO:0005576 /// GO:0005615	extracellular region /// extracellular space
84267_at	381.636	384.276	389.208	449.078	448.679	448.636	0.121446	35.0062	0.233486	67.0428	385.04	3.84341	448.798	0.243526	1.16559	5.64557	0.000660493	0.370427	0.266537	16	C9orf64	84267	Hs.208914	chromosome 9 open reading frame 64	9	-85743046	GO:0008150	biological_process	GO:0003674	molecular_function	GO:0005575	cellular_component
284325_at	365.959	434.429	402.496	483.567	462.45	457.203	0.148706	43.4191	0.337613	96.4904	400.962	34.2607	467.74	13.9553	1.16654	3.31453	0.0120287	0.406569	0.292543	11	C19orf54	284325	Hs.585105	chromosome 19 open reading frame 54	19	-45938600	NA	NA	NA	NA	NA	NA
23619_at	29.4947	31.4336	28.408	34.011	35.755	34.4557	0.133025	2.94178	0.27845	6.04779	29.7788	1.53271	34.7406	0.906231	1.16662	4.26422	0.00335128	0.370427	0.266537	11	ZIM2	23619	Hs.719209	zinc finger, imprinted 2	19	-61977740	GO:0006355	regulation of transcription, DNA-dependent	GO:0003677 /// GO:0046872 /// GO:0008270	DNA binding /// metal ion binding /// zinc ion binding	GO:0005622 /// GO:0005575 /// GO:0005634	intracellular /// cellular_component /// nucleus
22838_at	447.468	436.857	409.614	555.047	474.541	480.543	0.150325	50.15	0.230402	70.9295	431.313	19.5265	503.377	44.848	1.16708	3.06659	0.0171447	0.411595	0.29616	10	RNF44	22838	Hs.434888	ring finger protein 44	5	-175886305	NA	NA	GO:0005515 /// GO:0046872 /// GO:0008270	protein binding /// metal ion binding /// zinc ion binding	NA	NA
6441_at	20.614	19.8911	17.6813	22.9883	23.8385	21.112	0.154146	2.20968	0.37868	5.30707	19.3955	1.52788	22.6463	1.3951	1.16761	3.05642	0.0173986	0.411595	0.29616	10	SFTPD	6441	Hs.253495	surfactant protein D	10	-81687475	GO:0001817 /// GO:0006800 /// GO:0006898 /// GO:0007585 /// GO:0050828 /// GO:0042130 /// GO:0043129 /// GO:0045085 /// GO:0045087 /// GO:0048246 /// GO:0048286 /// GO:0050766	regulation of cytokine production /// oxygen and reactive oxygen species metabolic process /// receptor-mediated endocytosis /// respiratory gaseous exchange /// regulation of liquid surface tension /// negative regulation of T cell proliferation /// surfactant homeostasis /// negative regulation of interleukin-2 biosynthetic process /// innate immune response /// macrophage chemotaxis /// lung a…	GO:0005515 /// GO:0005509 /// GO:0005529 /// GO:0008367	protein binding /// calcium ion binding /// sugar binding /// bacterial binding	GO:0005764 /// GO:0005576 /// GO:0005578 /// GO:0005615 /// GO:0030139	lysosome /// extracellular region /// proteinaceous extracellular matrix /// extracellular space /// endocytic vesicle
100130862_at	613.393	641.55	542.215	671.768	678.216	748.617	0.156765	69.3129	0.32288	136.001	599.053	51.1966	699.534	42.6296	1.16773	2.98017	0.0194333	0.411595	0.29616	11	NA	100130862	NA	NA	NA	NA	NA	NA	NA	NA	NA	NA
81875_at	206.822	207.334	202.23	244.217	233.584	242.31	0.125328	19.3556	0.260854	40.0795	205.462	2.81075	240.037	5.6688	1.16828	5.31237	0.0009538	0.370427	0.266537	6	ISG20L2	81875	Hs.301904	interferon stimulated exonuclease gene 20kDa-like 2	1	-154959036	GO:0042254	ribosome biogenesis	GO:0005515 /// GO:0003676 /// GO:0004527 /// GO:0016787	protein binding /// nucleic acid binding /// exonuclease activity /// hydrolase activity	GO:0005622 /// GO:0005634 /// GO:0005730	intracellular /// nucleus /// nucleolus
23505_at	225.266	219.311	206.205	275.374	236.823	248.196	0.14678	24.402	0.267399	41.9909	216.927	9.75111	253.464	19.808	1.16843	3.30885	0.0121255	0.406569	0.292543	22	TMEM131	23505	Hs.469376	transmembrane protein 131	2	-97739232	GO:0008150	biological_process	GO:0003674	molecular_function	GO:0016020 /// GO:0016021 /// GO:0005575	membrane /// integral to membrane /// cellular_component
6399_at	337.388	328	331.444	409.987	358.758	396.695	0.138371	35.2041	0.274336	68.6954	332.277	4.74935	388.48	26.5839	1.16914	3.82717	0.00593606	0.374312	0.269333	8	TRAPPC2	6399	Hs.592238, Hs.622292	trafficking protein particle complex 2	X	-13643471 /// -13640281	GO:0001501 /// GO:0016192 /// GO:0006350 /// GO:0006355 /// GO:0006888	skeletal system development /// vesicle-mediated transport /// transcription /// regulation of transcription, DNA-dependent /// ER to Golgi vesicle-mediated transport	GO:0008134	transcription factor binding	GO:0005622 /// GO:0005783 /// GO:0005737 /// GO:0005794 /// GO:0048471	intracellular /// endoplasmic reticulum /// cytoplasm /// Golgi apparatus /// perinuclear region of cytoplasm
10594_at	1084.23	1041.63	998.349	1281.26	1199.41	1172.01	0.135719	106.486	0.264711	201.063	1041.4	42.9429	1217.56	56.8433	1.16915	4.14691	0.0038962	0.370427	0.266537	9	PRPF8	10594	Hs.181368	PRP8 pre-mRNA processing factor 8 homolog (S. cerevisiae)	17	-1500672	GO:0000398 /// GO:0007601 /// GO:0008380 /// GO:0050896	nuclear mRNA splicing, via spliceosome /// visual perception /// RNA splicing /// response to stimulus	GO:0005515 /// GO:0003723 /// GO:0031202	protein binding /// RNA binding /// RNA splicing factor activity, transesterification mechanism	GO:0005634 /// GO:0005681 /// GO:0005682 /// GO:0016607	nucleus /// spliceosomal complex /// U5 snRNP /// nuclear speck
26219_at	13.7036	14.6546	15.2575	16.6305	16.9521	17.4247	0.135527	1.45963	0.306906	3.24847	14.5385	0.783412	17.0024	0.399455	1.16947	4.2759	0.00330176	0.370427	0.266537	11	OR1J4	26219	Hs.632679	olfactory receptor, family 1, subfamily J, member 4	9	124321240	GO:0007165 /// GO:0007186 /// GO:0007608 /// GO:0050896	signal transduction /// G-protein coupled receptor protein signaling pathway /// sensory perception of smell /// response to stimulus	GO:0004872 /// GO:0004984	receptor activity /// olfactory receptor activity	GO:0005886 /// GO:0016021	plasma membrane /// integral to membrane
7109_at	181.167	182.802	178.393	215.302	203.735	215.325	0.127469	17.378	0.271302	36.9089	180.787	2.22885	211.454	6.68507	1.16963	5.12375	0.00118213	0.370427	0.266537	31	TRAPPC10	7109	Hs.126221	trafficking protein particle complex 10	21	44256633	GO:0016192 /// GO:0006814	vesicle-mediated transport /// sodium ion transport	GO:0015081	sodium ion transmembrane transporter activity	GO:0016021 /// GO:0005794	integral to membrane /// Golgi apparatus
10299_at	598.997	708.596	609.861	774.904	722.657	747.935	0.155458	72.9294	0.320363	148.938	639.151	60.3857	748.499	26.1281	1.17108	3.21577	0.0138394	0.411595	0.29616	21	2006-03-01	10299	Hs.432862	membrane-associated ring finger (C3HC4) 6	5	10406827	GO:0019941	modification-dependent protein catabolic process	GO:0046872 /// GO:0008270 /// GO:0016874	metal ion binding /// zinc ion binding /// ligase activity	GO:0016020 /// GO:0016021 /// GO:0005783	membrane /// integral to membrane /// endoplasmic reticulum
26053_at	301.904	308.359	273.972	370.548	329.932	335.394	0.149113	33.0825	0.291828	61.4219	294.745	18.2772	345.291	22.0429	1.17149	3.40562	0.0105814	0.406569	0.292543	18	AUTS2	26053	Hs.654801, Hs.712991	autism susceptibility candidate 2	7	68701840 /// 68701841	GO:0008150	biological_process	GO:0003674	molecular_function	GO:0005575	cellular_component
5079_at	43.6111	41.7174	45.6363	50.5853	50.147	52.7167	0.134282	4.37532	0.278069	8.86788	43.6549	1.95984	51.1497	1.37465	1.17168	4.55807	0.00231865	0.370427	0.266537	11	PAX5	5079	Hs.654464	paired box 5	9	-36828530	GO:0006366 /// GO:0006959 /// GO:0007275 /// GO:0007283 /// GO:0009887 /// GO:0007399 /// GO:0030154 /// GO:0045449	transcription from RNA polymerase II promoter /// humoral immune response /// multicellular organismal development /// spermatogenesis /// organ morphogenesis /// nervous system development /// cell differentiation /// regulation of transcription	GO:0003677	DNA binding	GO:0005634	nucleus
30008_at	27.261	24.714	27.0966	31.5818	31.9686	29.1095	0.14285	2.81598	0.353762	6.86775	26.3572	1.4254	30.8866	1.5511	1.17185	3.805	0.00611538	0.374312	0.269333	20	EFEMP2	30008	Hs.170622	EGF-containing fibulin-like extracellular matrix protein 2	11	-65390487	GO:0007596	blood coagulation	GO:0005515 /// GO:0005509 /// GO:0004888 /// GO:0005201	protein binding /// calcium ion binding /// transmembrane receptor activity /// extracellular matrix structural constituent	GO:0016020 /// GO:0005576 /// GO:0005604	membrane /// extracellular region /// basement membrane
79836_at	52.2362	48.5066	55.0621	65.8469	57.2192	59.5484	0.152955	6.02096	0.295881	11.0418	51.935	3.28813	60.8715	4.46342	1.17207	3.22674	0.0136247	0.411595	0.29616	9	LONRF3	79836	Hs.144266	LON peptidase N-terminal domain and ring finger 3	X	117992740	GO:0006508	proteolysis	GO:0005515 /// GO:0004176 /// GO:0046872 /// GO:0008270	protein binding /// ATP-dependent peptidase activity /// metal ion binding /// zinc ion binding	NA	NA
22881_at	54.3627	54.2807	50.9714	62.2779	59.4444	65.3663	0.136718	5.4924	0.289032	11.3065	53.205	1.93472	62.3629	2.96183	1.17213	4.27553	0.00330333	0.370427	0.266537	17	ANKRD6	22881	Hs.702213	ankyrin repeat domain 6	6	90199615	NA	NA	GO:0005515	protein binding	NA	NA
147798_at	838.474	842.797	765.747	964.127	964.284	939.898	0.136144	82.1257	0.332356	198.38	815.673	43.2908	956.103	14.0342	1.17217	4.45241	0.00264314	0.370427	0.266537	8	TMC4	147798	Hs.355126	transmembrane channel-like 4	19	-59355647	NA	NA	NA	NA	GO:0016020 /// GO:0016021	membrane /// integral to membrane
57573_at	10.5736	10.2261	10.5516	12.163	13.1328	11.4827	0.140386	1.12784	0.250242	1.9369	10.4504	0.194544	12.2595	0.829225	1.17311	3.94722	0.00505898	0.374312	0.269333	11	ZNF471	57573	Hs.710590	zinc finger protein 471	19	61711023	GO:0006355	regulation of transcription, DNA-dependent	GO:0003677 /// GO:0046872 /// GO:0008270	DNA binding /// metal ion binding /// zinc ion binding	GO:0005622 /// GO:0005634	intracellular /// nucleus
729940_at	32.598	35.6754	36.3037	40.1203	42.0182	40.5628	0.139275	3.59403	0.315374	7.96481	34.859	1.98314	40.9004	0.992973	1.17331	4.24751	0.00342357	0.370427	0.266537	8	NA	729940	NA	NA	NA	NA	NA	NA	NA	NA	NA	NA
84705_at	91.5853	94.3893	79.7927	100.982	106.793	104.745	0.155657	10.0167	0.392558	24.9527	88.5891	7.74587	104.173	2.94728	1.17592	3.41028	0.0105125	0.406569	0.292543	17	GTPBP3	84705	Hs.334885	GTP binding protein 3 (mitochondrial)	19	17309355	GO:0006400	tRNA modification	GO:0000166 /// GO:0003924 /// GO:0005525	nucleotide binding /// GTPase activity /// GTP binding	GO:0005622 /// GO:0005739	intracellular /// mitochondrion
64718_at	112.689	109.695	99.1069	133.413	126.312	118.327	0.152599	12.2389	0.34993	27.2047	107.163	7.136	126.017	7.54742	1.17593	3.45461	0.00988111	0.405984	0.292123	33	UNKL	64718	Hs.643536	unkempt homolog (Drosophila)-like	16	-1388306 /// -1353206	NA	NA	GO:0005515 /// GO:0046872 /// GO:0008270	protein binding /// metal ion binding /// zinc ion binding	NA	NA
57722_at	113.181	118.692	118.916	144.023	140.527	128.162	0.14179	12.6418	0.312209	27.3455	116.93	3.24815	137.571	8.33379	1.17652	4.10476	0.00411494	0.370427	0.266537	11	IGDCC4	57722	Hs.591101	immunoglobulin superfamily, DCC subclass, member 4	15	-63460877	NA	NA	NA	NA	GO:0005886 /// GO:0016021	plasma membrane /// integral to membrane
54629_at	134.893	141.958	137.017	166.614	151.126	169.73	0.142557	15.0181	0.304694	31.721	137.956	3.62502	162.49	9.96393	1.17784	4.13003	0.00398225	0.370427	0.266537	7	FAM63B	54629	Hs.591122	family with sequence similarity 63, member B	15	56850684	GO:0008150	biological_process	GO:0003674	molecular_function	GO:0005575	cellular_component
84657_at	15.8762	17.4637	14.9773	19.1599	20.4438	17.365	0.1659	2.02128	0.355309	4.18256	16.1058	1.25898	18.9896	1.54649	1.17905	2.98333	0.0193441	0.411595	0.29616	11	C3orf42	84657	Hs.302131	chromosome 3 open reading frame 42	3	10301102	NA	NA	NA	NA	NA	NA
26524_at	468.987	497.787	460.664	578.618	569.404	535.168	0.140513	50.4158	0.30574	108.741	475.813	19.4803	561.063	22.8945	1.17917	4.52357	0.00241953	0.370427	0.266537	31	LATS2	26524	Hs.78960	LATS, large tumor suppressor, homolog 2 (Drosophila)	13	-20445175	GO:0000082 /// GO:0006468 /// GO:0007049 /// GO:0007067 /// GO:0007243 /// GO:0009755 /// GO:0045736 /// GO:0051301	G1/S transition of mitotic cell cycle /// protein amino acid phosphorylation /// cell cycle /// mitosis /// protein kinase cascade /// hormone-mediated signaling /// negative regulation of cyclin-dependent protein kinase activity /// cell division	GO:0000166 /// GO:0000287 /// GO:0004674 /// GO:0005524 /// GO:0016740	nucleotide binding /// magnesium ion binding /// protein serine/threonine kinase activity /// ATP binding /// transferase activity	GO:0000922 /// GO:0005634 /// GO:0005737 /// GO:0005813	spindle pole /// nucleus /// cytoplasm /// centrosome
84124_at	196.459	197.133	182.777	231.416	228.459	220.817	0.139186	20.0247	0.32185	45.6819	192.123	8.10062	226.898	5.46921	1.181	4.90283	0.00152955	0.370427	0.266537	11	ZNF394	84124	Hs.386324	zinc finger protein 394	7	-98928789	GO:0006355	regulation of transcription, DNA-dependent	GO:0003700 /// GO:0046872 /// GO:0008270	transcription factor activity /// metal ion binding /// zinc ion binding	GO:0005622 /// GO:0005634	intracellular /// nucleus
202374_at	8.94358	10.3609	8.91251	10.53	11.8496	10.9501	0.163541	1.15193	0.297036	2.03756	9.40566	0.827407	11.1099	0.674166	1.18119	3.2177	0.0138015	0.411595	0.29616	7	STK32A	202374	Hs.585069	serine/threonine kinase 32A	5	146594771	GO:0006468	protein amino acid phosphorylation	GO:0000166 /// GO:0000287 /// GO:0004674 /// GO:0005524 /// GO:0016740	nucleotide binding /// magnesium ion binding /// protein serine/threonine kinase activity /// ATP binding /// transferase activity	NA	NA
10644_at	85.8743	88.6201	76.0274	107.797	93.7462	94.5264	0.167353	10.5658	0.314198	18.499	83.5073	6.62162	98.69	7.89685	1.18181	3.03798	0.0178692	0.411595	0.29616	5	IGF2BP2	10644	Hs.35354	insulin-like growth factor 2 mRNA binding protein 2	3	-186844220	GO:0009653 /// GO:0008150 /// GO:0017148 /// GO:0042035	anatomical structure morphogenesis /// biological_process /// negative regulation of translation /// regulation of cytokine biosynthetic process	GO:0000166 /// GO:0005515 /// GO:0003723 /// GO:0045182 /// GO:0048027	nucleotide binding /// protein binding /// RNA binding /// translation regulator activity /// mRNA 5'-UTR binding	GO:0005634 /// GO:0005737 /// GO:0044430	nucleus /// cytoplasm /// cytoskeletal part
100131989_at	172.702	172.032	160.448	211.144	176.99	209.278	0.16328	21.214	0.383314	48.83	168.394	6.88943	199.138	19.2028	1.18257	3.1035	0.0162559	0.411595	0.29616	11	NA	100131989	NA	NA	NA	NA	NA	NA	NA	NA	NA	NA
57501_at	51.8788	50.0555	52.8482	59.59	61.8135	61.6381	0.136246	5.29479	0.300293	11.5826	51.5942	1.41792	61.0139	1.23621	1.18257	5.49427	0.000779014	0.370427	0.266537	11	KIAA1257	57501	Hs.518247	KIAA1257	3	-130172471	NA	NA	NA	NA	NA	NA
55252_at	46.4341	50.2121	49.2125	58.3358	57.3101	56.9094	0.138755	5.05037	0.303606	10.8761	48.6196	1.95758	57.5184	0.735668	1.18303	5.20608	0.00107577	0.370427	0.266537	30	ASXL2	55252	Hs.594386	additional sex combs like 2 (Drosophila)	2	-25815756	GO:0045449	regulation of transcription	GO:0046872 /// GO:0008270	metal ion binding /// zinc ion binding	GO:0005634	nucleus
9139_at	95.4454	93.473	91.4107	111.099	107.657	113.182	0.136893	9.67084	0.281412	19.6884	93.443	2.01753	110.646	2.79031	1.1841	5.56924	0.000717575	0.370427	0.266537	42	CBFA2T2	9139	Hs.153934	core-binding factor, runt domain, alpha subunit 2 /// translocated to, 2	20	31541588 /// 31613831	GO:0030855 /// GO:0045892	epithelial cell differentiation /// negative regulation of transcription, DNA-dependent	GO:0005515 /// GO:0003700 /// GO:0003714 /// GO:0046872 /// GO:0008270	protein binding /// transcription factor activity /// transcription corepressor activity /// metal ion binding /// zinc ion binding	GO:0005634	nucleus
57661_at	148.952	163.338	137.264	172.197	178.666	181.595	0.159033	17.5094	0.380309	41.4016	149.851	13.06	177.486	4.80873	1.18441	3.63217	0.00773116	0.384822	0.276896	8	PHRF1	57661	Hs.325838	PHD and ring finger domains 1	11	566482	NA	NA	GO:0005515 /// GO:0046872 /// GO:0008270 /// GO:0070063	protein binding /// metal ion binding /// zinc ion binding /// RNA polymerase binding	NA	NA
91316_at	64.9107	62.183	71.1454	81.9273	80.0753	72.7964	0.158614	7.89401	0.364836	17.8922	66.0797	4.59412	78.2663	4.82677	1.18442	3.54055	0.00876971	0.397948	0.28634	4	LOC91316	91316	Hs.148656	glucuronidase, beta/ immunoglobulin lambda-like polypeptide 1 pseudogene	22	-22310675	NA	NA	NA	NA	NA	NA
114899_at	103.844	115.155	113.615	131.727	125.545	137.637	0.151214	12.6106	0.343128	27.8826	110.871	6.13403	131.636	6.04674	1.18729	4.19916	0.00364242	0.370427	0.266537	11	C1QTNF3	114899	Hs.171929	C1q and tumor necrosis factor related protein 3	5	-34053719	NA	NA	NA	NA	GO:0005576	extracellular region
84914_at	319.074	328.106	292.275	387.275	349.009	379.188	0.154947	36.5285	0.375585	86.9126	313.152	18.6348	371.824	20.168	1.18736	3.91284	0.00529487	0.374312	0.269333	27	ZNF587	84914	Hs.642598, Hs.715493	zinc finger protein 587	19	63053080	GO:0006355	regulation of transcription, DNA-dependent	GO:0003677 /// GO:0046872 /// GO:0008270	DNA binding /// metal ion binding /// zinc ion binding	GO:0005622 /// GO:0005634	intracellular /// nucleus
7516_at	100.99	97.4588	107.626	110.428	118.626	134.631	0.168867	13.4869	0.283556	21.1672	102.025	5.16203	121.228	12.3093	1.18822	3.09752	0.0163966	0.411595	0.29616	5	XRCC2	7516	Hs.647093	X-ray repair complementing defective repair in Chinese hamster cells 2	7	-151974519	GO:0000724 /// GO:0001701 /// GO:0006281 /// GO:0006310 /// GO:0006974 /// GO:0007126 /// GO:0010165 /// GO:0010332 /// GO:0043524 /// GO:0050769	double-strand break repair via homologous recombination /// in utero embryonic development /// DNA repair /// DNA recombination /// response to DNA damage stimulus /// meiosis /// response to X-ray /// response to gamma radiation /// negative regulation of neuron apoptosis /// positive regulation of neurogenesis	GO:0003677 /// GO:0005524 /// GO:0008094	DNA binding /// ATP binding /// DNA-dependent ATPase activity	GO:0005634	nucleus
23352_at	392.102	390.573	354.289	476.402	431.123	444.555	0.154018	44.0688	0.327436	90.2663	378.988	21.4035	450.693	23.2551	1.1892	4.09511	0.00416687	0.370427	0.266537	11	UBR4	23352	Hs.148078, Hs.649405	ubiquitin protein ligase E3 component n-recognin 4	1	-19273586	GO:0019941 /// GO:0044419	modification-dependent protein catabolic process /// interspecies interaction between organisms	GO:0004842 /// GO:0046872 /// GO:0005516 /// GO:0008270 /// GO:0016874	ubiquitin-protein ligase activity /// metal ion binding /// calmodulin binding /// zinc ion binding /// ligase activity	GO:0016020 /// GO:0016021 /// GO:0005634 /// GO:0005737 /// GO:0005856	membrane /// integral to membrane /// nucleus /// cytoplasm /// cytoskeleton
6668_at	385.69	398.402	348.149	485.178	445.137	416.608	0.166546	47.7911	0.354546	96.9883	377.413	26.1289	448.975	34.4459	1.18961	3.34722	0.0114864	0.406569	0.292543	9	SP2	6668	Hs.514276	Sp2 transcription factor	17	43328514	GO:0006357 /// GO:0006955 /// GO:0045449	regulation of transcription from RNA polymerase II promoter /// immune response /// regulation of transcription	GO:0003677 /// GO:0003702 /// GO:0046872 /// GO:0008270 /// GO:0042826	DNA binding /// RNA polymerase II transcription factor activity /// metal ion binding /// zinc ion binding /// histone deacetylase binding	GO:0005622 /// GO:0005634	intracellular /// nucleus
[truncated: 112 more rows]
