# Supplementary material for: Vectorial secretion of interleukin-8 mediates autocrine signalling in intestinal epithelial cells via apically located CXCR1
Source: BMC Res Notes. 2013 Oct 28;6:431. doi: 10.1186/1756-0500-6-431 (PMC4231470; doi:10.1186/1756-0500-6-431)
Supplement: Additional file 3: Table S2 — Gene ontology enrichment results as executed by ErmineJ for the transcriptomes altered after incubation of Caco-2 BBE cells with CXCL8. [file 1756-0500-6-431-S3.xls]

## Sheet: ErmineJ-MF
pValThreshold = 0.0025
rawScoreMethod = 0
maxClassSize = 125
minClassSize = 8
rawFile =
scoreFile = ./ErmineJ_input_oriana_test_2010_02_04.txt
scoreCol = 2
iterations = 200000
classFile = ./go.xml
bigIsBetter = false
doLog = true
geneRepTreatment = 1
alwaysUseEmpirical = true
annotFile = ./Array_GO_Annotation.txt
annotFormat = 0
classScoreMethod = 1
filterNonSpecific = false
#
#!	Name	ID	Probes	NumGenes	RawScore	Pval	CorrectedPvalue	Same as	GeneMembers
!	protein binding, bridging	GO:0030674	87	87	0.721399	0.000255	0.167025		ABI2|ADAP2|ANXA1|ARHGAP1|ARHGAP4|ARHGAP6|ARPC4|BCL3|BLNK|CHN1|CHN2|CLNK|CNKSR1|CNTNAP1|COL11A1|COL11A2|COL14A1|COL19A1|COL1A2|COL6A2|COL8A2|CRADD|CRKL|CSTA|DSP|EPS8|EVPL|FCRL2|FGA|FGB|FGG|FKBP4|FLRT1|FLRT2|FLRT3|FSCN1|FSCN2|FSCN3|GAB1|GATAD2A|GRAP|GRAP2|GRB10|GRB14|GRB2|GRB7|HSPA5|IRS4|ITSN2|IVL|KHDRBS1|LASP1|LAT|LDLRAP1|LOR|MMS19|NUFIP1|PAG1|RAD50|RBM14|RUSC1|SH2B2|SH2D1A|SH2D2A|SH2D3A|SH2D3C|SH…
!	ATP-dependent helicase activity	GO:0008026	90	90	0.715548	0.000265	0.0867875	GO:0070035|purine NTP-dependent helicase activity,	ASCC3|BAT1|BLM|BRIP1|C9orf102|CHD1|CHD1L|CHD2|CHD3|CHD4|CHD5|CHD6|DDX1|DDX10|DDX11|DDX17|DDX18|DDX19A|DDX20|DDX21|DDX23|DDX24|DDX25|DDX27|DDX28|DDX31|DDX39|DDX3X|DDX3Y|DDX4|DDX41|DDX42|DDX43|DDX46|DDX47|DDX49|DDX5|DDX50|DDX51|DDX52|DDX53|DDX54|DDX55|DDX56|DDX58|DDX59|DDX6|DDX60|DDX60L|DHX15|DHX16|DHX29|DHX30|DHX33|DHX35|DHX36|DHX38|DHX40|DHX57|DHX58|DHX8|DHX9|DICER1|DNA2|EIF4A2|EIF4A3|ERCC2|ERCC3…
!	hormone receptor binding	GO:0051427	76	76	0.730855	0.00049	0.106983		BRCA1|CALR|CCNE1|CDK7|CTNNB1|CUTA|DAXX|DDX54|FHL2|FKBP4|GH1|GRIP1|HMGA1|HMGN3|HSD17B8|JAK1|JAK2|JMJD1C|KAT5|KDM3A|MED1|MED12|MED13|MED14|MED16|MED17|MED24|MED30|MED4|MMS19|NCOA1|NCOA2|NCOA3|NCOA4|NCOA6|NR0B1|NRIP1|NSD1|NUP62|OASL|PFDN6|PHB2|PIAS1|PIAS2|PPARG|PPARGC1A|PPARGC1B|PRPF6|PSMC5|RARG|RB1|RERG|RGL2|RING1|RNF14|RNF4|RXRA|SMARCD3|SOCS2|STAT5B|TACC2|TAF10|TAF11|TAF7|TGFB1I1|THRAP3|TOB2|TRIP1…
!	nuclear hormone receptor binding	GO:0035257	70	70	0.740757	0.000565	0.0925187		BRCA1|CALR|CCNE1|CDK7|CTNNB1|CUTA|DAXX|DDX54|FHL2|FKBP4|GRIP1|HMGA1|HMGN3|HSD17B8|JMJD1C|KAT5|KDM3A|MED1|MED12|MED13|MED14|MED16|MED17|MED24|MED30|MED4|MMS19|NCOA1|NCOA2|NCOA3|NCOA4|NCOA6|NR0B1|NRIP1|NSD1|NUP62|OASL|PFDN6|PHB2|PIAS1|PIAS2|PPARG|PPARGC1A|PPARGC1B|PRPF6|RARG|RB1|RERG|RGL2|RING1|RNF14|RNF4|RXRA|SMARCD3|STAT5B|TACC2|TAF10|TAF11|TAF7|TGFB1I1|THRAP3|TOB2|TRIP12|TRIP6|VDR|WIPI1|YWHAH|ZB…
!	steroid hormone receptor activity	GO:0003707	49	49	0.790527	0.00064	0.08384		AR|ESR1|ESR2|ESRRA|ESRRB|ESRRG|HNF4A|HNF4G|NR0B1|NR0B2|NR1D1|NR1D2|NR1H2|NR1H3|NR1H4|NR1I2|NR1I3|NR2C1|NR2C2|NR2E1|NR2E3|NR2F1|NR2F2|NR2F6|NR3C1|NR3C2|NR4A1|NR4A2|NR4A3|NR5A1|NR5A2|NR6A1|PGR|PGRMC2|PPARA|PPARD|PPARG|RARA|RARB|RARG|RORA|RORB|RORC|RXRA|RXRB|RXRG|THRA|THRB|VDR|
!	ligand-dependent nuclear receptor activity	GO:0004879	59	59	0.757917	0.000655	0.0715042		AHR|AR|BRD8|CUTA|ESR1|ESR2|ESRRA|ESRRB|ESRRG|HNF4A|HNF4G|HSD17B8|NR0B1|NR0B2|NR1D1|NR1D2|NR1H2|NR1H3|NR1H4|NR1I2|NR1I3|NR2C1|NR2C2|NR2E1|NR2E3|NR2F1|NR2F2|NR2F6|NR3C1|NR3C2|NR4A1|NR4A2|NR4A3|NR5A1|NR5A2|NR6A1|PFDN6|PGR|PGRMC2|PPARA|PPARD|PPARG|PTGER3|RARA|RARB|RARG|RGL2|RING1|RORA|RORB|RORC|RXRA|RXRB|RXRG|THRA|THRB|VDR|ZBTB22|ZBTB9|
!	metalloendopeptidase activity	GO:0004222	98	98	0.68282	0.000805	0.075325		ADAM10|ADAM11|ADAM12|ADAM15|ADAM17|ADAM18|ADAM19|ADAM2|ADAM20|ADAM21|ADAM22|ADAM23|ADAM28|ADAM29|ADAM30|ADAM32|ADAM33|ADAM5P|ADAM7|ADAM8|ADAM9|ADAMDEC1|ADAMTS1|ADAMTS10|ADAMTS12|ADAMTS13|ADAMTS14|ADAMTS15|ADAMTS16|ADAMTS17|ADAMTS18|ADAMTS19|ADAMTS2|ADAMTS20|ADAMTS3|ADAMTS5|ADAMTS6|ADAMTS8|ADAMTS9|ADAMTSL2|ADAMTSL4|ADAMTSL5|AFG3L2|BMP1|ECE1|ECE2|ECEL1|FAP|IDE|KEL|LMLN|MBTPS2|MEP1A|MEP1B|MIPEP|MME|…
!	antiporter activity	GO:0015297	59	59	0.755372	0.00081	0.0663187		CLCN3|CLCN4|CLCN5|CLCN6|CLCN7|HIAT1|HIATL1|MFSD9|NHEDC1|NHEDC2|SLC11A1|SLC22A11|SLC22A18|SLC22A4|SLC22A6|SLC22A8|SLC24A1|SLC24A2|SLC24A3|SLC24A4|SLC24A6|SLC25A11|SLC25A16|SLC25A4|SLC26A10|SLC26A11|SLC26A3|SLC26A7|SLC26A8|SLC26A9|SLC38A3|SLC3A2|SLC46A2|SLC47A1|SLC47A2|SLC4A1|SLC4A11|SLC4A2|SLC4A3|SLC4A4|SLC4A5|SLC4A7|SLC4A8|SLC4A9|SLC7A11|SLC7A6|SLC8A1|SLC8A2|SLC8A3|SLC9A1|SLC9A11|SLC9A2|SLC9A3|SL…
!	chromatin binding	GO:0003682	106	106	0.664537	0.001035	0.075325		ACTL6A|ADNP|AIRE|APTX|ARID4A|ARID4B|ASF1A|ATOH1|BARX2|BAZ1B|BCL6|CBX2|CBX3|CBX4|CBX5|CBX6|CBX7|CBX8|CDC6|CDCA5|CDYL|CDYL2|CENPA|CENPB|CENPF|CHAF1A|CHAF1B|CHD1|CHD2|CHD3|CHD4|CHD5|CHD6|CHD7|CHD8|CHD9|CRX|CTCF|CTNNB1|CUX1|DLX2|ERCC6|EZH1|FABP1|FOXC2|GATA6|GLI1|GLI3|HELLS|HESX1|HIRA|HOXD10|ING2|ISL1|KAT5|KLHDC3|L3MBTL|LEF1|MBD2|MBD3|MEN1|MEOX1|MKRN1|MPHOSPH8|MPO|MSH6|MSL3|MYST1|NCOA1|NCOA6|NOTCH1|NS…
!	UDP-glycosyltransferase activity	GO:0008194	100	100	0.67661	0.00107	0.070085		A4GALT|A4GNT|ABO|ALG13|ALG5|B3GALNT1|B3GALT1|B3GALT2|B3GALT4|B3GALT5|B3GALT6|B3GAT1|B3GAT3|B3GNT1|B3GNT2|B3GNT5|B3GNT6|B3GNT8|B4GALNT1|B4GALNT2|B4GALNT3|B4GALNT4|B4GALT1|B4GALT2|B4GALT3|B4GALT4|B4GALT7|CHPF|CHPF2|CHSY1|CHSY3|CSGALNACT1|CSGALNACT2|EXT1|EXT2|EXTL1|EXTL2|EXTL3|GALNT1|GALNT10|GALNT11|GALNT12|GALNT13|GALNT14|GALNT2|GALNT3|GALNT4|GALNT5|GALNT6|GALNT7|GALNT8|GALNT9|GALNTL1|GALNTL2|GALNT…
!	heme binding	GO:0020037	105	105	0.648601	0.00187	0.11135		AMBP|CAT|CBS|CYB5A|CYB5B|CYB5D1|CYB5D2|CYB5R4|CYBA|CYBB|CYC1|CYCS|CYGB|CYP11A1|CYP11B1|CYP11B2|CYP17A1|CYP19A1|CYP1A1|CYP1A2|CYP1B1|CYP20A1|CYP21A2|CYP24A1|CYP26A1|CYP26B1|CYP27A1|CYP27B1|CYP27C1|CYP2A13|CYP2A6|CYP2A7|CYP2B6|CYP2C18|CYP2C19|CYP2C8|CYP2C9|CYP2E1|CYP2J2|CYP2R1|CYP2S1|CYP2U1|CYP2W1|CYP39A1|CYP3A4|CYP3A43|CYP3A5|CYP3A7|CYP46A1|CYP4A11|CYP4B1|CYP4F11|CYP4F12|CYP4F2|CYP4F22|CYP4F8|CYP4…
!	tetrapyrrole binding	GO:0046906	113	113	0.644366	0.001905	0.103981		AMBP|CAT|CBS|CUBN|CYB5A|CYB5B|CYB5D1|CYB5D2|CYB5R4|CYBA|CYBB|CYC1|CYCS|CYGB|CYP11A1|CYP11B1|CYP11B2|CYP17A1|CYP19A1|CYP1A1|CYP1A2|CYP1B1|CYP20A1|CYP21A2|CYP24A1|CYP26A1|CYP26B1|CYP27A1|CYP27B1|CYP27C1|CYP2A13|CYP2A6|CYP2A7|CYP2B6|CYP2C18|CYP2C19|CYP2C8|CYP2C9|CYP2E1|CYP2J2|CYP2R1|CYP2S1|CYP2U1|CYP2W1|CYP39A1|CYP3A4|CYP3A43|CYP3A5|CYP3A7|CYP46A1|CYP4A11|CYP4B1|CYP4F11|CYP4F12|CYP4F2|CYP4F22|CYP4F8…
!	cysteine-type peptidase activity	GO:0008234	124	124	0.633856	0.0022	0.110846		ATG4A|ATG4B|ATG4D|BAP1|BLMH|BRCC3|C6orf103|CAPN1|CAPN10|CAPN11|CAPN12|CAPN13|CAPN2|CAPN3|CAPN5|CAPN6|CAPN7|CAPN9|CAPNS1|CARD16|CARD18|CASP1|CASP10|CASP12|CASP14|CASP2|CASP3|CASP4|CASP5|CASP6|CASP7|CASP8|CASP9|CFLAR|CRADD|CTSB|CTSC|CTSF|CTSH|CTSK|CTSL1|CTSL2|CTSO|CTSS|CTSW|CTSZ|CYLD|ESPL1|LGMN|MALT1|OTUB1|OTUB2|OTUD5|OTUD7A|OTUD7B|PDIA3|PGPEP1|PIGK|PYCARD|PYDC1|SENP1|SENP2|SENP3|SENP5|SENP6|SENP7|…
!	chloride ion binding	GO:0031404	72	72	0.697647	0.002235	0.104566		ACE|ACE2|AMY2B|ANO1|ANO10|ANO2|ANO3|ANO4|ANO6|ANO7|ANO8|ANO9|BEST1|BEST2|BEST3|BEST4|CFTR|CLCA1|CLCA2|CLCA3P|CLCA4|CLCN1|CLCN2|CLCN3|CLCN4|CLCN5|CLCN6|CLCN7|CLCNKB|CLIC1|CLIC2|CLIC3|CLIC4|CLIC5|CLIC6|CTSC|FXYD1|FXYD3|GABRA1|GABRA2|GABRA3|GABRA4|GABRA5|GABRA6|GABRB1|GABRB2|GABRB3|GABRD|GABRE|GABRG1|GABRG2|GABRG3|GABRP|GABRQ|GABRR1|GABRR2|GABRR3|GLRA1|GLRA2|GLRA3|GLRB|NLGN4X|NPR1|NPR3|RUNX1|SLC12A8…
!	NADH dehydrogenase (ubiquinone) activity	GO:0008137	35	35	0.808316	0.002375	0.103708	GO:0050136|NADH dehydrogenase (quinone) activity, GO:0003954|NADH dehydrogenase activity,	NDUFA1|NDUFA10|NDUFA12|NDUFA13|NDUFA2|NDUFA3|NDUFA4|NDUFA5|NDUFA6|NDUFA7|NDUFA8|NDUFA9|NDUFAB1|NDUFB1|NDUFB10|NDUFB2|NDUFB3|NDUFB4|NDUFB5|NDUFB6|NDUFB7|NDUFB8|NDUFB9|NDUFC1|NDUFC2|NDUFS1|NDUFS2|NDUFS3|NDUFS4|NDUFS5|NDUFS6|NDUFS7|NDUFS8|NDUFV1|NDUFV3|
!	chloride channel activity	GO:0005254	68	68	0.700336	0.002645	0.10828		ABCC4|ANO1|ANO10|ANO2|ANO3|ANO4|ANO6|ANO7|ANO8|ANO9|APOL1|BEST1|BEST2|BEST3|BEST4|BSND|CFTR|CLCA1|CLCA2|CLCA3P|CLCA4|CLCN1|CLCN2|CLCN3|CLCN4|CLCN5|CLCN6|CLCN7|CLCNKB|CLIC1|CLIC2|CLIC3|CLIC4|CLIC5|CLIC6|FXYD1|FXYD3|GABRA1|GABRA2|GABRA3|GABRA4|GABRA5|GABRA6|GABRB1|GABRB2|GABRB3|GABRD|GABRE|GABRG1|GABRG2|GABRG3|GABRP|GABRQ|GABRR1|GABRR2|GABRR3|GLRA1|GLRA2|GLRA3|GLRB|NMUR2|PKD2|SLC1A4|SLC26A7|SLC26A8…
!	thyroid hormone receptor binding	GO:0046966	29	29	0.842581	0.00266	0.102488		CUTA|HMGN3|HSD17B8|JMJD1C|MED1|MED12|MED13|MED14|MED16|MED17|MED24|MED30|MED4|NCOA3|NCOA6|NSD1|NUP62|OASL|PFDN6|RGL2|RING1|TAF11|TAF7|THRAP3|TRIP12|TRIP6|ZBTB22|ZBTB9|ZNHIT3|
!	cysteine-type endopeptidase activity	GO:0004197	65	65	0.694644	0.00298	0.108439		ATG4D|BLMH|C6orf103|CAPN1|CAPN10|CAPN11|CAPN12|CAPN13|CAPN2|CAPN3|CAPN5|CAPN6|CAPN7|CAPN9|CAPNS1|CARD16|CARD18|CASP1|CASP10|CASP12|CASP14|CASP2|CASP3|CASP4|CASP5|CASP6|CASP7|CASP8|CASP9|CFLAR|CRADD|CTSB|CTSC|CTSF|CTSH|CTSK|CTSL1|CTSL2|CTSO|CTSS|CTSW|CTSZ|LGMN|MALT1|PDIA3|PIGK|PYCARD|PYDC1|SOLH|TINAG|TINAGL1|UCHL1|USP1|USP11|USP13|USP14|USP15|USP16|USP2|USP4|USP5|USP6|USP7|USP8|USP9X|
!	molecular adaptor activity	GO:0060090	62	62	0.707138	0.003085	0.106351		ABI2|ANK1|ARHGAP1|ARHGAP4|ARHGAP6|BAIAP2|BAIAP2L1|BAIAP2L2|BIN3|BLNK|CHN1|CHN2|CLNK|CNTNAP1|CRKL|EPS8|FCRL2|FRS2|GAB1|GRAP|GRAP2|GRB10|GRB14|GRB2|GRB7|IRS4|ITSN2|KHDRBS1|LASP1|LAT|MTSS1|MTSS1L|NCK1|NCK2|OBSL1|PAG1|RUSC1|SDCBP|SH2B2|SH2D1A|SH2D2A|SH2D3A|SH2D3C|SH3BGR|SH3BGRL|SH3BP2|SHB|SHC1|SKAP2|SLA|SLA2|SOCS2|SORBS1|SORBS2|SRC|STAM|STAP1|TOB1|TP53BP2|TRADD|TRAT1|VAV3|
!	Ras GTPase activator activity	GO:0005099	80	80	0.676085	0.00309	0.101197		ALDH1A1|ARAP1|ARAP3|ARHGAP1|ARHGAP10|ARHGAP26|ARHGAP27|ARHGAP29|ARHGAP4|ARHGAP5|ARHGAP6|C6orf170|CDC42EP2|DLC1|DOCK2|DOCK4|ERRFI1|EVI5|EVI5L|GMIP|GRTP1|IQGAP1|IQGAP2|IQGAP3|JUN|MYO9B|NF1|PREX1|PREX2|RAB3GAP1|RABGAP1|RABGAP1L|RALBP1|RANGAP1|RAPGEF2|RASA1|RASA2|RASAL1|RASAL2|RASGRP3|SGSM1|SGSM2|SGSM3|SIPA1|SOS1|SYDE1|TBC1D1|TBC1D10A|TBC1D10B|TBC1D10C|TBC1D12|TBC1D13|TBC1D14|TBC1D15|TBC1D16|TBC1D17|…
!	anion channel activity	GO:0005253	70	70	0.689563	0.003195	0.0996536		ABCC4|ANO1|ANO10|ANO2|ANO3|ANO4|ANO6|ANO7|ANO8|ANO9|APOL1|BEST1|BEST2|BEST3|BEST4|BSND|CFTR|CLCA1|CLCA2|CLCA3P|CLCA4|CLCN1|CLCN2|CLCN3|CLCN4|CLCN5|CLCN6|CLCN7|CLCNKB|CLIC1|CLIC2|CLIC3|CLIC4|CLIC5|CLIC6|FXYD1|FXYD3|GABRA1|GABRA2|GABRA3|GABRA4|GABRA5|GABRA6|GABRB1|GABRB2|GABRB3|GABRD|GABRE|GABRG1|GABRG2|GABRG3|GABRP|GABRQ|GABRR1|GABRR2|GABRR3|GLRA1|GLRA2|GLRA3|GLRB|NMUR2|PKD2|SLC1A4|SLC26A7|SLC26A8…
!	anion binding	GO:0043168	84	84	0.666635	0.003255	0.0969102		ACE|ACE2|ADSS|ADSSL1|AMY2B|ANO1|ANO10|ANO2|ANO3|ANO4|ANO6|ANO7|ANO8|ANO9|BEST1|BEST2|BEST3|BEST4|CFTR|CHST14|CLCA1|CLCA2|CLCA3P|CLCA4|CLCN1|CLCN2|CLCN3|CLCN4|CLCN5|CLCN6|CLCN7|CLCNKB|CLIC1|CLIC2|CLIC3|CLIC4|CLIC5|CLIC6|CTSC|FXYD1|FXYD3|G6PC|GABRA1|GABRA2|GABRA3|GABRA4|GABRA5|GABRA6|GABRB1|GABRB2|GABRB3|GABRD|GABRE|GABRG1|GABRG2|GABRG3|GABRP|GABRQ|GABRR1|GABRR2|GABRR3|GLRA1|GLRA2|GLRA3|GLRB|MTHFD2…
!	general RNA polymerase II transcription factor activity	GO:0016251	48	48	0.749225	0.00362	0.103091		ABT1|CNOT2|GTF2A1|GTF2A2|GTF2B|GTF2F1|GTF2F2|GTF2H1|GTF2I|MED1|MED10|MED11|MED12|MED12L|MED13|MED13L|MED14|MED15|MED17|MED18|MED19|MED20|MED22|MED24|MED26|MED30|MED31|MED4|MED6|MED7|MED8|MED9|PPARGC1A|PPARGC1B|RBM14|TAF10|TAF11|TAF12|TAF13|TAF1A|TAF1C|TAF4|TAF6|TAF7|TAF7L|TBP|THRAP3|TRERF1|
!	structural constituent of cytoskeleton	GO:0005200	72	72	0.681246	0.003755	0.10248		ACTA1|ACTB|ACTG1|ACTL6B|ACTL7A|ACTL7B|ADD3|AGRN|ANK1|ARPC1B|ARPC2|ARPC5|BFSP1|BFSP2|BICD1|CCDC6|CCIN|CD2AP|CTNNA2|CYLC2|DES|DMD|DSP|EPB41|EPB41L4B|EPB42|ERBB2IP|GFAP|HIP1|INA|KRT1|KRT14|KRT15|KRT16|KRT17|KRT19|KRT2|KRT20|KRT31|KRT5|KRT6A|KRT6B|KRT9|LOR|MAPT|MSN|NEFL|NEFM|PLS1|PPL|SORBS2|SORBS3|SPTA1|SPTAN1|SPTB|SPTBN1|SPTBN2|SPTBN4|SYNM|TLN1|TLN2|TPM1|TUBA1B|TUBB|TUBB1|TUBE1|TUBG1|TUBGCP3|TUBGCP4…
!	SH3/SH2 adaptor activity	GO:0005070	46	46	0.754597	0.00402	0.105324		ABI2|ARHGAP1|ARHGAP4|ARHGAP6|BLNK|CHN1|CHN2|CLNK|CNTNAP1|CRKL|EPS8|FCRL2|GAB1|GRAP|GRAP2|GRB10|GRB14|GRB2|GRB7|IRS4|ITSN2|KHDRBS1|LASP1|LAT|PAG1|RUSC1|SH2B2|SH2D1A|SH2D2A|SH2D3A|SH2D3C|SH3BGR|SH3BGRL|SH3BP2|SHB|SKAP2|SLA|SLA2|SOCS2|SORBS1|SRC|STAM|STAP1|TOB1|TP53BP2|VAV3|
!	protein complex binding	GO:0032403	122	122	0.613909	0.00479	0.120671		ACTN1|ACTN2|ACTN3|ACTN4|ACVR1|ACVR1B|ACVR1C|ACVR2A|ACVRL1|ADAM10|ADAM11|ADAM17|ADAM2|ADAM22|ADAM23|ADAM9|ADAMDEC1|ADAMTS13|ADAMTS5|ADAMTS8|ADRB2|AMBP|ANGPTL3|ATR|BCKDHA|CALR|CAV3|CD226|CD3E|CD3G|CETN1|CETN2|CETN3|CIITA|COL16A1|COL3A1|COL4A3|COL5A1|CTGF|DMP1|DOCK2|DOK1|DOK2|DOK3|DOK4|DOK5|DOK6|DOK7|DST|ECM2|EDIL3|EGFL6|ENG|ENPP1|ERBB2IP|ERCC6|ERCC8|FBLN5|FCAR|FCER1A|FCER1G|FCER2|FCGR2B|FCGR3B|FCGR…
!	protein C-terminus binding	GO:0008022	105	105	0.623558	0.00503	0.122024		A2BP1|ABL1|ATXN1|ATXN2|BAIAP2|BAIAP3|BCL10|CACNA1B|CADM1|CAV3|CDC20|CDK7|CENPF|CEP120|CEP135|CEP250|CIITA|COIL|CORO1A|CSK|CTBP1|CTNNB1|DAB2|DLG1|DLG4|DST|DYNLL1|EFHC1|EP300|ERBB2|ERCC1|ERCC2|ERCC3|ERCC4|ERCC6|FOXN3|HESX1|HIC2|HPCAL4|HRAS|HSPB7|IGFALS|ITGB3BP|KCNIP3|KCNJ11|LCK|LDLRAP1|LIG4|MAGI1|MAPRE1|MID1IP1|MLLT4|MRE11A|MSH2|MYO1C|NCF2|NCL|NEFL|NEIL1|NPAT|OPTN|PCGF1|PDZD3|PEX1|PEX12|PEX16|PEX26…
!	DNA-dependent ATPase activity	GO:0008094	45	45	0.72318	0.00523	0.122345		BLM|BPTF|BRIP1|CHD1|CHD2|CHD3|CHD4|CHD8|DDX11|DHX9|DMC1|DNA2|ERCC2|ERCC3|ERCC6|ERCC8|FBXO18|G3BP1|HELB|IGHMBP2|PIF1|RAD51|RAD51C|RAD51L1|RAD51L3|RAD54B|RECQL|RECQL4|RFC1|RFC2|RFC3|RFC4|RFC5|RTEL1|RUVBL2|SMARCA1|SMARCA2|SMARCA4|SMARCAL1|TOP2A|TTF2|WRN|XRCC2|XRCC3|XRCC5|
!	mRNA binding	GO:0003729	45	45	0.714957	0.00622	0.140486		AUH|CALR|CPSF1|CUGBP1|EIF4A3|ELAVL1|ELAVL2|ELAVL4|ESRP1|ESRP2|FMR1|GRSF1|HNRNPAB|HNRPDL|IGF2BP1|IGF2BP2|IGF2BP3|IREB2|KHDRBS2|LUC7L3|MBD2|NXF1|NXF3|PABPC3|PABPC4|PARN|PIWIL1|PURB|RBM25|RBM38|RBM5|RBM8A|RPS14|RPS3|SECISBP2|SERBP1|SLBP|SLU7|SSB|SYNCRIP|TIA1|TIGD7|TNRC4|ZFP36|ZFP36L1|
!	Rac GTPase activator activity	GO:0030675	8	8	1.29506	0.00749	0.163532		ARAP3|ARHGAP1|ARHGAP27|DLC1|DOCK2|DOCK4|PREX2|RALBP1|
!	oxidoreductase activity, acting on NADH or NADPH	GO:0016651	72	72	0.658683	0.008295	0.175265		ADH4|CRYZ|CRYZL1|CYB561|CYB5R1|CYB5R2|CYB5R3|CYB5R4|CYB5RL|CYBA|CYBB|DHDH|DLD|DUOX1|DUOX2|ECSIT|GMPR|GMPR2|GSR|GSTO1|KMO|NCF2|NDUFA1|NDUFA10|NDUFA12|NDUFA13|NDUFA2|NDUFA3|NDUFA4|NDUFA5|NDUFA6|NDUFA7|NDUFA8|NDUFA9|NDUFAB1|NDUFB1|NDUFB10|NDUFB2|NDUFB3|NDUFB4|NDUFB5|NDUFB6|NDUFB7|NDUFB8|NDUFB9|NDUFC1|NDUFC2|NDUFS1|NDUFS2|NDUFS3|NDUFS4|NDUFS5|NDUFS6|NDUFS7|NDUFS8|NDUFV1|NDUFV3|NNT|NOX1|NOX3|NOX4|NOX5…
!	oxidoreductase activity, acting on paired donors, with incorporation or reduction of molecular oxygen	GO:0016705	121	121	0.598418	0.008615	0.176338		ALKBH2|ASPH|ASPHD1|ASPHD2|BBOX1|C9orf4|CH25H|CMAH|COQ6|CYP11A1|CYP11B1|CYP11B2|CYP17A1|CYP19A1|CYP1A1|CYP1A2|CYP1B1|CYP21A2|CYP24A1|CYP26A1|CYP26B1|CYP27A1|CYP27B1|CYP2A13|CYP2A6|CYP2A7|CYP2B6|CYP2C18|CYP2C19|CYP2C8|CYP2C9|CYP2E1|CYP2J2|CYP2R1|CYP2S1|CYP2U1|CYP39A1|CYP3A4|CYP3A43|CYP3A5|CYP3A7|CYP46A1|CYP4A11|CYP4B1|CYP4F11|CYP4F12|CYP4F2|CYP4F8|CYP4X1|CYP4Z1|CYP51A1|CYP7A1|CYP7B1|CYP8B1|DBH|DEGS…
!	isomerase activity	GO:0016853	119	119	0.597556	0.00886	0.175858		AMACR|BPGM|C14orf149|DCI|DCT|DDT|DHRS9|DKC1|DSE|EBP|ECH1|EHHADH|ENOSF1|ERP29|ERP44|FKBP10|FKBP11|FKBP14|FKBP1A|FKBP1B|FKBP2|FKBP3|FKBP4|FKBP5|FKBP6|FKBP7|FKBP8|GALE|GALM|GLCE|GNE|GNPDA1|GNPDA2|GPI|GSTZ1|HPGDS|HSD17B4|HSD3B1|HSD3B2|HYI|IDI1|IDI2|ISYNA1|ITPK1|LSS|MCEE|MIF|MPI|MRI1|MUT|NKTR|P4HB|PBLD|PDIA2|PDIA3|PDIA4|PDIA5|PDIA6|PDILT|PECI|PGAM2|PGM1|PGM2|PGM2L1|PGM3|PGM5|PIN1|PIN4|PMM1|PPIA|PPIB|P…
!	solute:solute antiporter activity	GO:0015300	46	46	0.716781	0.00901	0.173575		HIAT1|HIATL1|MFSD9|NHEDC1|NHEDC2|SLC11A1|SLC22A11|SLC22A18|SLC22A4|SLC22A6|SLC22A8|SLC24A1|SLC24A3|SLC25A11|SLC25A16|SLC25A4|SLC26A11|SLC26A3|SLC26A7|SLC26A8|SLC26A9|SLC3A2|SLC46A2|SLC4A1|SLC4A11|SLC4A2|SLC4A3|SLC4A4|SLC4A5|SLC4A7|SLC4A8|SLC4A9|SLC7A11|SLC8A1|SLC8A2|SLC8A3|SLC9A1|SLC9A11|SLC9A2|SLC9A3|SLC9A5|SLC9A6|SLC9A7|SLC9A8|SLC9A9|TMCO3|
!	RNA helicase activity	GO:0003724	28	28	0.807018	0.00964	0.180406		BAT1|DDX1|DDX10|DDX17|DDX18|DDX20|DDX21|DDX23|DDX24|DDX25|DDX3X|DDX43|DDX5|DDX54|DDX56|DDX6|DHX15|DHX16|DHX38|DHX8|DHX9|EIF4A3|G3BP1|IGHMBP2|MOV10L1|RAD54B|SKIV2L|UPF1|
!	nucleotidyltransferase activity	GO:0016779	112	112	0.608988	0.009875	0.17967		CCDC111|CD3EAP|CDS1|CDS2|CHRAC1|CMAS|COASY|CRCP|CTDP1|DKC1|DNAH14|DNTT|EIF2B3|ESCO1|ESCO2|FICD|FLAD1|FPGT|GALT|GMPPA|GMPPB|KIAA2022|MED20|MED21|MOCS3|MTPAP|MYBBP1A|NANS|NMNAT1|NMNAT2|NMNAT3|OAS1|OAS2|OAS3|PAPD4|PAPD5|PAPOLA|PAPOLB|PAPOLG|PAPSS1|PAPSS2|PCYT1A|PCYT1B|PCYT2|PNPT1|POLA1|POLA2|POLB|POLD1|POLD2|POLD3|POLD4|POLE|POLE2|POLE3|POLE4|POLG|POLG2|POLH|POLI|POLK|POLL|POLM|POLN|POLQ|POLR1A|POLR…
!	oxidoreductase activity, acting on NADH or NADPH, quinone or similar compound as acceptor	GO:0016655	40	40	0.736086	0.01008	0.178443		ADH4|CRYZ|CRYZL1|GSTO1|NDUFA1|NDUFA10|NDUFA12|NDUFA13|NDUFA2|NDUFA3|NDUFA4|NDUFA5|NDUFA6|NDUFA7|NDUFA8|NDUFA9|NDUFAB1|NDUFB1|NDUFB10|NDUFB2|NDUFB3|NDUFB4|NDUFB5|NDUFB6|NDUFB7|NDUFB8|NDUFB9|NDUFC1|NDUFC2|NDUFS1|NDUFS2|NDUFS3|NDUFS4|NDUFS5|NDUFS6|NDUFS7|NDUFS8|NDUFV1|NDUFV3|NQO1|
!	carboxylic acid binding	GO:0031406	103	103	0.608045	0.010085	0.173834		ACACA|ACACB|ACADS|ACBD3|ACBD4|ACBD5|ACBD6|ACOT7|ADH5|AGXT|AKR1C1|AKR1C2|ALAS2|ALB|ALDH1L2|ALDH6A1|ALKBH3|ALOX5AP|APOC1|AZGP1|C2orf83|CAD|CYP26A1|CYP26B1|DBH|DBI|DBT|DLAT|DLST|DMGDH|EGLN1|EGLN2|EGLN3|FABP2|FABP4|FABP6|FASN|FOLR1|FOLR2|FOLR3|FTCD|GCLC|GLRA1|GLRA2|GLRB|GLUD1|GLUD2|GNMT|GRIN1|GRIN2A|GRIN2B|GRIN3A|GRIN3B|HADHA|HNF4A|LEPRE1|LEPREL1|LEPREL2|MCCC1|MTHFS|NDUFAB1|NEDD4|NOS1|NOS2|NOS3|NR1H4…
!	double-stranded RNA binding	GO:0003725	33	33	0.743945	0.010215	0.17156		A1CF|ADAD1|ADAD2|ADAR|ADARB1|ADARB2|APTX|CDKN2AIP|DGCR8|DHX9|DICER1|DUS2L|EIF2AK2|ILF2|ILF3|LRRFIP1|MBNL1|MRPL44|NKRF|OASL|PRKRA|PRKRIP1|RNASEN|SLC4A1AP|SON|STAU1|STAU2|STRBP|TARBP2|TLR3|TLR7|TLR8|ZNF346|
!	ubiquitin thiolesterase activity	GO:0004221	61	61	0.661158	0.010325	0.169072		BAP1|BRCC3|CYLD|OTUD5|OTUD7B|PAN2|PSMD14|STAMBP|STAMBPL1|UCHL1|UCHL3|UCHL5|USP1|USP10|USP11|USP13|USP14|USP15|USP16|USP19|USP2|USP20|USP21|USP22|USP24|USP25|USP26|USP27X|USP28|USP29|USP3|USP30|USP31|USP32|USP33|USP34|USP35|USP36|USP37|USP38|USP39|USP4|USP40|USP42|USP43|USP44|USP45|USP46|USP47|USP48|USP49|USP5|USP51|USP53|USP54|USP6|USP7|USP8|USP9X|USP9Y|USPL1|
!	acetylgalactosaminyltransferase activity	GO:0008376	30	30	0.787542	0.010875	0.173735		ABO|B3GALNT1|B4GALNT1|B4GALNT2|B4GALNT3|B4GALNT4|CHPF|CHSY1|CHSY3|CSGALNACT1|CSGALNACT2|EXTL2|GALNT1|GALNT10|GALNT11|GALNT12|GALNT13|GALNT14|GALNT2|GALNT3|GALNT4|GALNT5|GALNT6|GALNT7|GALNT8|GALNT9|GALNTL1|GALNTL2|GALNTL4|WBSCR17|
!	oxidoreductase activity, acting on CH-OH group of donors	GO:0016614	108	108	0.609392	0.01114	0.173731		ABCC4|ADH1A|ADH1B|ADH1C|ADH4|ADH5|ADH6|ADH7|ADHFE1|AKR1A1|AKR1B1|AKR1B10|AKR1C1|AKR1C2|AKR1C3|AKR1C4|AKR1CL2|AKR1D1|AKR7A2|AKR7A3|ALDH3A1|BDH1|BDH2|CBR1|CBR3|CHDH|CRYL1|CTBP1|CTBP2|CYB5A|D2HGDH|DCXR|DHDH|DHRS2|DHRS9|EHHADH|FASN|G6PD|GLYR1|GPD1|GPD1L|GPD2|GRHPR|H6PD|HADH|HADHA|HADHB|HAO1|HAO2|HIBADH|HMGCR|HPGD|HSD11B1|HSD11B2|HSD17B1|HSD17B10|HSD17B11|HSD17B12|HSD17B14|HSD17B2|HSD17B3|HSD17B4|HSD1…
!	scavenger receptor activity	GO:0005044	39	39	0.709334	0.01153	0.175631		C8orf84|CD163|CD163L1|CD5|CD5L|CD6|CFI|COLEC12|CORIN|CXCL16|DMBT1|ENPP1|ENPP3|HPN|LGALS3BP|LOC284297|LOC619207|LOXL2|LOXL3|LOXL4|MARCO|MSR1|P11|PRSS12|PRSS7|SCARA3|SCARA5|SCARF1|SCARF2|SRCRB4D|STAB1|STAB2|SUSD2|TMPRSS13|TMPRSS2|TMPRSS3|TMPRSS4|TMPRSS5|VTN|
!	carboxylic acid transmembrane transporter activity	GO:0046943	75	75	0.632124	0.01155	0.171937		ABCB11|AKR1C4|AQP9|CTNS|LOC284379|OCA2|PDPN|SERINC1|SLC10A1|SLC10A2|SLC10A3|SLC10A4|SLC10A7|SLC13A2|SLC13A5|SLC16A1|SLC16A2|SLC16A3|SLC16A4|SLC16A5|SLC16A6|SLC16A7|SLC16A8|SLC17A6|SLC17A8|SLC1A1|SLC1A2|SLC1A3|SLC1A4|SLC1A5|SLC1A6|SLC1A7|SLC25A1|SLC25A10|SLC25A11|SLC25A12|SLC25A13|SLC25A15|SLC25A2|SLC25A22|SLC25A26|SLC26A7|SLC26A8|SLC32A1|SLC36A1|SLC38A1|SLC38A3|SLC3A1|SLC3A2|SLC43A1|SLC43A2|SLC6A…
!	monosaccharide binding	GO:0048029	27	27	0.769428	0.011965	0.174157		ALDOA|ALDOB|BSG|CD207|CD209|CLEC4M|COLEC10|COLEC11|COLEC12|ENG|G6PD|GALK1|GCK|IGF2R|LGALS1|LGALS9|LMAN1|LMAN2L|M6PR|MBL2|PFKL|PFKM|PYGL|SELE|SELP|SLC2A8|UPK1A|
!	drug binding	GO:0008144	31	31	0.739216	0.01229	0.174999		ACE|ADRB2|ALB|ATP5O|DRD2|DRD3|DRD4|FKBP1A|FKBP1B|FKBP2|FKBP3|FKBP4|FKBP5|FKBP6|GABRA1|HTT|NFATC1|NKTR|NP|PPARA|PPARD|PPARG|PPIC|PPID|PPIE|PPIG|PPIH|PYGL|SIGMAR1|SRP54|TOP2A|
!	small conjugating protein binding	GO:0032182	23	23	0.792781	0.01322	0.184236	GO:0043130|ubiquitin binding,	BCL10|BRCC3|BRE|CIITA|DZIP3|FAM175A|FAM175B|MARK4|NEDD4|NUP62|RNF168|SIRT2|SQSTM1|TOM1L1|TOP2A|TRIM32|TSG101|UBE2N|UBXN1|UCHL1|UIMC1|USP16|VPS36|
!	p53 binding	GO:0002039	15	15	0.893534	0.01341	0.182991		BLM|CDK5|CDKN2AIP|CHD8|CREBBP|GSK3B|MDM2|PSME3|RNF20|SIRT1|SMARCA4|SMARCB1|TAF1|TAF9|TP53RK|
!	oxidoreductase activity, acting on single donors with incorporation of molecular oxygen, incorporation of two atoms of oxygen	GO:0016702	65	65	0.644769	0.013575	0.181462	GO:0051213|dioxygenase activity,	ADI1|ADO|ALKBH2|ALKBH3|ALOX12|ALOX12B|ALOX15|ALOX15B|ALOX5|ALOXE3|ASPH|ASPHD1|ASPHD2|BBOX1|BCMO1|BCO2|C17orf101|CDO1|EGLN1|EGLN2|EGLN3|HAAO|HGD|HIF1AN|HPD|HPDL|IDO1|IDO2|JMJD1C|JMJD6|KDM2A|KDM2B|KDM3A|KDM3B|KDM4A|KDM4B|KDM4C|KDM4D|KDM5A|KDM5B|KDM5C|KDM5D|KDM6A|KDM6B|LEPRE1|LEPREL1|LEPREL2|OGFOD1|OGFOD2|P4HA1|P4HA2|P4HA3|P4HTM|PHYH|PHYHD1|PLOD1|PLOD2|PLOD3|PTGS1|PTGS2|TDO2|TET1|TET2|TET3|UTY|
!	RNA-dependent ATPase activity	GO:0008186	21	21	0.807339	0.013825	0.181108		BAT1|DDX17|DDX18|DDX20|DDX21|DDX23|DDX24|DDX25|DDX3X|DDX43|DDX54|DDX56|DHX38|DHX8|DHX9|EIF4A3|G3BP1|IGHMBP2|MOV10L1|SKIV2L|UPF1|
!	oxidoreductase activity, acting on single donors with incorporation of molecular oxygen	GO:0016701	66	66	0.651886	0.01424	0.182886		ADI1|ADO|ALKBH2|ALKBH3|ALOX12|ALOX12B|ALOX15|ALOX15B|ALOX5|ALOXE3|ASPH|ASPHD1|ASPHD2|BBOX1|BCMO1|BCO2|C17orf101|CDO1|EGLN1|EGLN2|EGLN3|HAAO|HGD|HIF1AN|HPD|HPDL|IDO1|IDO2|JMJD1C|JMJD6|KDM2A|KDM2B|KDM3A|KDM3B|KDM4A|KDM4B|KDM4C|KDM4D|KDM5A|KDM5B|KDM5C|KDM5D|KDM6A|KDM6B|LEPRE1|LEPREL1|LEPREL2|MIOX|OGFOD1|OGFOD2|P4HA1|P4HA2|P4HA3|P4HTM|PHYH|PHYHD1|PLOD1|PLOD2|PLOD3|PTGS1|PTGS2|TDO2|TET1|TET2|TET3|UTY|
!	lipopolysaccharide binding	GO:0001530	9	9	1.03469	0.014245	0.179432		BPI|LBP|LY96|P2RX7|PTAFR|SCARB1|SELP|TLR2|TLR4|
!	thiolester hydrolase activity	GO:0016790	81	81	0.618092	0.015395	0.190259		ACOT11|ACOT12|ACOT13|ACOT4|ACOT7|ACOT8|ACOT9|ACSBG2|BAAT|BAP1|BRCC3|CYLD|ESD|FASN|HAGH|HIBCH|OLAH|OTUB2|OTUD5|OTUD7B|PAN2|PPT1|PPT2|PSMD14|STAMBP|STAMBPL1|UCHL1|UCHL3|UCHL5|UFSP1|UFSP2|USP1|USP10|USP11|USP13|USP14|USP15|USP16|USP19|USP2|USP20|USP21|USP22|USP24|USP25|USP26|USP27X|USP28|USP29|USP3|USP30|USP31|USP32|USP33|USP34|USP35|USP36|USP37|USP38|USP39|USP4|USP40|USP42|USP43|USP44|USP45|USP46|U…
!	FAD binding	GO:0050660	67	67	0.632389	0.015565	0.188798		ACAD10|ACAD11|ACAD8|ACAD9|ACADL|ACADM|ACADS|ACADSB|ACADVL|ACOX1|ACOX2|ACOX3|ACOXL|AGPS|AIFM1|AIFM2|AIFM3|AOX1|CHDH|COQ6|CYBB|D2HGDH|DHCR24|DLD|DMGDH|DPYD|DUOX1|DUOX2|DUS1L|DUS2L|DUS3L|DUS4L|ERO1L|ERO1LB|ETFA|ETFDH|FMO1|FMO2|FMO3|FMO4|FMO5|FMO6P|GCDH|GSR|IVD|KDM1|KMO|LDHD|MTO1|MTRR|NOS1|NOS2|NOS3|NOX1|NOX3|NOX4|NOX5|PPOX|SQLE|STEAP1|STEAP2|STEAP3|STEAP4|TXNRD1|TXNRD2|TXNRD3|XDH|
!	SH3 domain binding	GO:0017124	89	89	0.608935	0.01563	0.186139		ABI2|ADAM10|ADAM12|ADAM15|ADAM17|ADAM19|ADAM9|AFAP1L2|ARHGAP1|ARHGAP17|ARHGAP27|ARHGAP6|BAIAP2|BAIAP2L1|BAIAP2L2|BCAR1|CBL|CBLC|CCDC6|CD2AP|CD3E|CDGAP|CIT|CNTNAP1|CYBA|DENND1A|DNAJC6|DOCK1|DOCK3|DOCK4|DRD4|DTX1|EFS|ELMO1|ELMO2|ELMO3|ENAH|ENKUR|EPS15|EVL|FAM125A|FUT8|GJA1|HCLS1|INPP5D|INPP5J|INPPL1|ITGB1BP2|KHDRBS1|KHDRBS2|KHDRBS3|LRP2|MAPK15|MAPT|MICAL1|MTSS1|MTSS1L|NCKIPSD|PAK3|PLSCR1|PLSCR3|PLS…
!	phosphoinositide binding	GO:0035091	94	94	0.604844	0.016875	0.197377		ADAP2|AKT1|ANXA2|ANXA2P2|ARAP1|ARAP2|ARAP3|BBS5|C6orf145|CCDC88A|CYTH3|EEA1|EPB41|GPAA1|HIP1|HIP1R|HS1BP3|ITPR2|ITPR3|KIF16B|NCF4|NISCH|NOXO1|PFN2|PHLDA3|PICALM|PIGK|PIGU|PIK3C2A|PIK3C2B|PIK3C2G|PIK3R1|PLD1|PLD2|PLEK|PLEKHA2|PLEKHA3|PLEKHA4|PLEKHA5|PXK|RAB35|RICS|RPS6KC1|SBF2|SCARB1|SCIN|SEPT12|SGK3|SH3PXD2A|SH3PXD2B|SNAP91|SNX1|SNX10|SNX11|SNX12|SNX13|SNX14|SNX15|SNX16|SNX17|SNX18|SNX19|SNX2|SNX…
!	Rho GTPase activator activity	GO:0005100	24	24	0.805039	0.017085	0.196328		ARAP1|ARAP3|ARHGAP1|ARHGAP10|ARHGAP26|ARHGAP27|ARHGAP29|ARHGAP4|ARHGAP5|ARHGAP6|CDC42EP2|DLC1|DOCK2|DOCK4|ERRFI1|GMIP|JUN|MYO9B|PREX1|PREX2|RALBP1|SOS1|SYDE1|THY1|
!	threonine-type endopeptidase activity	GO:0004298	19	19	0.810249	0.017385	0.196331	GO:0070003|threonine-type peptidase activity,	PSMA1|PSMA2|PSMA3|PSMA4|PSMA5|PSMA6|PSMA7|PSMA8|PSMB1|PSMB10|PSMB2|PSMB3|PSMB4|PSMB5|PSMB6|PSMB7|PSMB8|PSMB9|TASP1|
!	protein transporter activity	GO:0008565	77	77	0.619421	0.017585	0.195223		ABCG1|AP1B1|AP1G1|AP1G2|AP1S1|AP1S2|AP1S3|AP2A1|AP2A2|AP2B1|AP2S1|AP3B1|AP3B2|AP3D1|AP3S2|AP4B1|AP4S1|ARFGAP3|AZGP1|CCT6B|CHMP7|COG2|COG3|COX18|CSE1L|EIF4ENIF1|IPO11|IPO13|IPO4|IPO5|IPO8|IPO9|KPNA1|KPNA2|KPNA3|KPNA4|KPNA5|KPNA6|KPNB1|MCL1|MRPL45|PGAP2|RAMP1|RAMP2|RAMP3|RANBP17|SEC61A1|SEC61A2|SEC61B|SEC61G|SEC62|SNCA|SNUPN|SNX1|SNX15|SNX2|TIMM17A|TIMM17B|TIMM22|TIMM23|TIMM44|TNPO1|TNPO2|TOMM20|TO…
!	organic acid transmembrane transporter activity	GO:0005342	76	76	0.627672	0.01797	0.196172		ABCB11|AKR1C4|AQP9|CTNS|LOC284379|OCA2|PDPN|SERINC1|SLC10A1|SLC10A2|SLC10A3|SLC10A4|SLC10A7|SLC13A2|SLC13A5|SLC16A1|SLC16A2|SLC16A3|SLC16A4|SLC16A5|SLC16A6|SLC16A7|SLC16A8|SLC17A6|SLC17A8|SLC1A1|SLC1A2|SLC1A3|SLC1A4|SLC1A5|SLC1A6|SLC1A7|SLC22A12|SLC25A1|SLC25A10|SLC25A11|SLC25A12|SLC25A13|SLC25A15|SLC25A2|SLC25A22|SLC25A26|SLC26A7|SLC26A8|SLC32A1|SLC36A1|SLC38A1|SLC38A3|SLC3A1|SLC3A2|SLC43A1|SLC4…
!	ATPase activity, coupled to transmembrane movement of substances	GO:0042626	103	103	0.59135	0.01865	0.200258		ABCA2|ABCA3|ABCA4|ABCA8|ABCB1|ABCB10|ABCB11|ABCB4|ABCB5|ABCB6|ABCB7|ABCB8|ABCB9|ABCC1|ABCC10|ABCC11|ABCC12|ABCC13|ABCC2|ABCC3|ABCC4|ABCC5|ABCC6|ABCC8|ABCC9|ABCD1|ABCD3|ABCD4|ABCF1|ABCG1|ABCG2|ASNA1|ATP10A|ATP10B|ATP10D|ATP11A|ATP11B|ATP11C|ATP12A|ATP13A1|ATP13A2|ATP13A3|ATP13A4|ATP13A5|ATP1A1|ATP1A2|ATP1A3|ATP1A4|ATP1B1|ATP1B2|ATP1B3|ATP1B4|ATP2A1|ATP2A2|ATP2A3|ATP2B1|ATP2B2|ATP2B3|ATP2B4|ATP2C1|…
!	ATP-dependent RNA helicase activity	GO:0004004	20	20	0.844858	0.018765	0.198243		BAT1|DDX18|DDX20|DDX21|DDX23|DDX24|DDX25|DDX3X|DDX43|DDX54|DDX56|DHX38|DHX8|DHX9|EIF4A3|G3BP1|IGHMBP2|MOV10L1|SKIV2L|UPF1|
!	vitamin D receptor binding	GO:0042809	21	21	0.781486	0.018885	0.196344		CUTA|HSD17B8|MED1|MED12|MED13|MED14|MED16|MED17|MED24|MED30|MED4|PFDN6|RGL2|RING1|RXRA|TAF11|TAF7|THRAP3|TOB2|ZBTB22|ZBTB9|
!	organic acid:sodium symporter activity	GO:0005343	21	21	0.784035	0.018885	0.193276		SLC10A1|SLC10A2|SLC10A3|SLC10A4|SLC10A7|SLC13A2|SLC1A1|SLC1A2|SLC1A3|SLC1A4|SLC1A5|SLC1A6|SLC1A7|SLC38A1|SLC6A1|SLC6A11|SLC6A12|SLC6A13|SLC6A5|SLC6A6|SLC6A9|
!	receptor signaling complex scaffold activity	GO:0030159	17	17	0.828321	0.018905	0.190504		CARD10|CD3E|CD3G|DEDD2|DLG5|G3BP2|GRIP1|HOMER2|LDLRAP1|MAPK8IP1|MAPK8IP2|MAPK8IP3|MMS19|NCK1|NCK2|NUP62|SHANK2|
!	GABA-A receptor activity	GO:0004890	18	18	0.87148	0.019015	0.188709		GABRA1|GABRA2|GABRA3|GABRA4|GABRA5|GABRA6|GABRB1|GABRB2|GABRB3|GABRD|GABRE|GABRG1|GABRG2|GABRG3|GABRP|GABRQ|GABRR1|GABRR2|
!	acetylglucosaminyltransferase activity	GO:0008375	37	37	0.693665	0.01916	0.18731		A4GNT|ALG13|B3GNT1|B3GNT5|B3GNT6|B3GNT8|EXT1|EXT2|EXTL1|EXTL2|EXTL3|GCNT1|GCNT2|GCNT3|GCNT4|GCNT7|LARGE|LFNG|MFNG|MGAT1|MGAT2|MGAT3|MGAT4A|MGAT4B|MGAT4C|MGAT5|MGAT5B|OGT|PIGA|PIGC|PIGH|PIGP|PIGQ|POMGNT1|RFNG|XYLT1|XYLT2|
!	DNA helicase activity	GO:0003678	37	37	0.692849	0.01916	0.184556		ATRX|BLM|BRIP1|C10orf2|CHD1|CHD2|CHD3|CHD4|CHD8|DDX11|DHX9|DNA2|ERCC2|ERCC3|ERCC6|ERCC8|FBXO18|G3BP1|HELB|IGHMBP2|INO80|MCM4|MCM6|MCM7|PIF1|RAD54B|RECQL|RECQL4|RECQL5|RTEL1|RUVBL1|RUVBL2|SETX|SMARCAL1|SUPV3L1|WRN|XRCC5|
!	androgen receptor binding	GO:0050681	24	24	0.792267	0.019675	0.18677		BRCA1|CALR|CCNE1|CDK7|CTNNB1|DAXX|FHL2|GRIP1|KAT5|KDM3A|NCOA1|NCOA3|NCOA4|NRIP1|NSD1|PIAS1|PIAS2|PPARGC1A|PRPF6|RB1|RNF14|RNF4|TGFB1I1|WIPI1|
!	caspase inhibitor activity	GO:0043027	9	9	0.997854	0.019685	0.184195		BIRC5|CD27|HSPA5|PRDX3|PRDX5|TNFAIP8|TNFSF14|TRIAP1|XIAP|

## Sheet: ErmineJ-BP
pValThreshold = 0.0025
rawScoreMethod = 0
maxClassSize = 125
minClassSize = 8
rawFile =
scoreFile = ./ErmineJ_input_oriana_test_2010_02_04.txt
scoreCol = 2
iterations = 200000
classFile = ./go.xml
bigIsBetter = false
doLog = true
geneRepTreatment = 1
alwaysUseEmpirical = true
annotFile = ./Array_GO_Annotation.txt
annotFormat = 0
classScoreMethod = 1
filterNonSpecific = false
#
#!	Name	ID	Probes	NumGenes	RawScore	Pval	CorrectedPvalue	Same as	GeneMembers
!	lipoprotein biosynthetic process	GO:0042158	54	54	0.895198	2e-05	0.04026		ADNP|AIPL1|ALG12|ALG9|APOB|APOBEC1|APOE|ATG10|ATG7|CHM|CWH43|DPM1|DPM2|DPM3|FNTA|FNTB|GPAA1|LCAT|MAP6D1|MTTP|NMT1|NMT2|PGAP1|PGAP2|PGAP3|PGGT1B|PIGA|PIGB|PIGC|PIGF|PIGG|PIGH|PIGK|PIGL|PIGM|PIGN|PIGO|PIGP|PIGQ|PIGS|PIGT|PIGU|PIGV|PIGW|PIGX|PIGY|PIGZ|PLAUR|PTAR1|RABGGTA|ZDHHC1|ZDHHC15|ZDHHC17|ZDHHC2|
!	regulation of establishment of protein localization	GO:0070201	95	95	0.739614	4e-05	0.04026		ACHE|ADAM9|AKT1|ANG|APOA1|APOA2|APPL1|ARFIP1|BARD1|BCL3|BMP4|BMPR1A|CADM1|CARD8|CD27|CDH1|CDK5|CIDEA|CRTAM|DNAJC1|DPH3|DRD2|DRD3|DRD4|EDAR|EGF|FAF1|FLNA|FOXP3|G3BP2|GAPVD1|GLI3|GLMN|GOPC|GSK3B|IFNG|IL10|IL1A|IL2|IL6|INS|KCNN4|KRT20|LACRT|LTA|LTB|MBTPS1|MDFI|MXI1|NDFIP1|NDFIP2|NF1|NFKBIA|NFKBIE|NFKBIL1|NFKBIL2|NLRP12|NLRP2|NLRP3|NOD2|P2RX7|PANX1|PDPK1|PIK3R1|PKIA|PKIG|PLA2G1B|PRKACA|PRKCI|PYCARD|P…
!	response to virus	GO:0009615	89	89	0.748898	6e-05	0.04026		ABCC9|ABCE1|APOBEC3G|BANF1|BCL2|BCL3|BECN1|BNIP3|BNIP3L|BST2|C19orf2|CCDC130|CCL11|CCL19|CCL22|CCL4|CCL5|CCL8|CREBZF|CXCL12|CXCR4|DDX58|DMBT1|DNAJC3|DUOX2|EIF2AK2|FGR|FOSL1|HBXIP|HNRNPUL1|IFI16|IFI35|IFI44|IFIH1|IFNA10|IFNA16|IFNA2|IFNA21|IFNA5|IFNA6|IFNA8|IFNAR1|IFNAR2|IFNB1|IFNE|IFNG|IFNGR1|IFNGR2|IFNK|IFNW1|IL23A|IL28A|IL29|IL6|IRAK3|IRF3|IRF7|IRF9|ISG15|ISG20|IVNS1ABP|KCNJ8|LILRB1|LYST|MX1|MX…
!	protein amino acid lipidation	GO:0006497	50	50	0.887988	8e-05	0.04026		ADNP|AIPL1|ALG12|ALG9|ATG10|ATG7|CHM|CWH43|DPM1|DPM2|DPM3|FNTA|FNTB|GPAA1|MAP6D1|MTTP|NMT1|NMT2|PGAP1|PGAP2|PGAP3|PGGT1B|PIGA|PIGB|PIGC|PIGF|PIGG|PIGH|PIGK|PIGL|PIGM|PIGN|PIGO|PIGP|PIGQ|PIGS|PIGT|PIGU|PIGV|PIGW|PIGX|PIGY|PIGZ|PLAUR|PTAR1|RABGGTA|ZDHHC1|ZDHHC15|ZDHHC17|ZDHHC2|
!	regulation of protein transport	GO:0051223	89	89	0.741151	8e-05	0.032208		ACHE|ADAM9|ANG|APOA1|APOA2|ARFIP1|BARD1|BCL3|BMP4|BMPR1A|CADM1|CARD8|CD27|CDH1|CDK5|CIDEA|CRTAM|DNAJC1|DPH3|DRD2|DRD3|DRD4|EDAR|EGF|FAF1|FLNA|FOXP3|G3BP2|GAPVD1|GLI3|GLMN|GOPC|GSK3B|IFNG|IL10|IL1A|IL2|IL6|INS|KCNN4|KRT20|LACRT|LTA|LTB|MBTPS1|MDFI|MXI1|NDFIP1|NDFIP2|NF1|NFKBIA|NFKBIE|NFKBIL1|NFKBIL2|NLRP12|NLRP2|NLRP3|NOD2|P2RX7|PANX1|PKIA|PKIG|PLA2G1B|PRKACA|PYCARD|PYDC1|RBP4|RHOA|SCAMP5|SERGEF|S…
!	lipoprotein metabolic process	GO:0042157	73	73	0.76008	0.000155	0.0520025		ADNP|AIPL1|ALG12|ALG9|APOA1|APOA2|APOA4|APOA5|APOB|APOBEC1|APOC1|APOC3|APOE|APOL1|APOL2|APOL3|APOL4|APOL5|APOL6|APOLD1|APOM|ATG10|ATG7|CD36|CHM|CWH43|DPM1|DPM2|DPM3|FNTA|FNTB|GPAA1|LCAT|LDLR|MAP6D1|MTTP|NMT1|NMT2|NPC1L1|PCSK9|PGAP1|PGAP2|PGAP3|PGGT1B|PIGA|PIGB|PIGC|PIGF|PIGG|PIGH|PIGK|PIGL|PIGM|PIGN|PIGO|PIGP|PIGQ|PIGS|PIGT|PIGU|PIGV|PIGW|PIGX|PIGY|PIGZ|PLAUR|PPT1|PTAR1|RABGGTA|ZDHHC1|ZDHHC15|ZDH…
!	phosphoinositide metabolic process	GO:0030384	62	62	0.796795	0.000185	0.0532007		ADNP|ALG12|ALG9|CD81|CWH43|DPM1|DPM2|DPM3|DRD2|GPAA1|IMPA1|IP6K1|IP6K2|IP6K3|PGAP1|PGAP2|PGAP3|PI4K2A|PI4KA|PI4KB|PIGA|PIGB|PIGC|PIGF|PIGG|PIGH|PIGK|PIGL|PIGM|PIGN|PIGO|PIGP|PIGQ|PIGS|PIGT|PIGU|PIGV|PIGW|PIGX|PIGY|PIGZ|PIK3C2A|PIK3C2B|PIK3C2G|PIK3C3|PIK3CA|PIK3CB|PIK3CD|PIK3CG|PIK3R1|PIKFYVE|PIP4K2A|PIP4K2B|PIP4K2C|PIP5K1A|PIP5K1B|PIP5K1C|PITPNM3|PLAUR|PLEK|PTEN|SMG1|
!	phosphoinositide biosynthetic process	GO:0046489	39	39	0.884095	0.00023	0.0578738		ADNP|ALG12|ALG9|CD81|CWH43|DPM1|DPM2|DPM3|GPAA1|IMPA1|PGAP1|PGAP2|PGAP3|PI4K2A|PI4KA|PI4KB|PIGA|PIGB|PIGC|PIGF|PIGG|PIGH|PIGK|PIGL|PIGM|PIGN|PIGO|PIGP|PIGQ|PIGS|PIGT|PIGU|PIGV|PIGW|PIGX|PIGY|PIGZ|PIK3C2A|PLAUR|
!	regulation of protein localization	GO:0032880	106	106	0.701638	0.000255	0.057035		ACHE|ADAM9|AKT1|ANG|APC|APOA1|APOA2|APPL1|ARFIP1|ARHGDIG|BARD1|BCL2|BCL3|BMP4|BMPR1A|CADM1|CARD8|CD27|CDH1|CDK5|CEP120|CIDEA|CRTAM|DDX4|DNAJC1|DPH3|DRD2|DRD3|DRD4|EDAR|EGF|FAF1|FLNA|FOXP3|G3BP2|GAPVD1|GLI3|GLMN|GOPC|GSK3B|IFNG|IL10|IL1A|IL2|IL6|INS|KCNN4|KRT20|LACRT|LTA|LTB|MBTPS1|MDFI|MXI1|MYCBP2|NDFIP1|NDFIP2|NF1|NFKBIA|NFKBIE|NFKBIL1|NFKBIL2|NLRP12|NLRP2|NLRP3|NOD2|P2RX7|PANX1|PDPK1|PIK3R1|PKI…
!	chromosome segregation	GO:0007059	64	64	0.783705	0.000265	0.0533445		AKAP8|ARL8A|ARL8B|BRCA1|CDC23|CDCA5|CENPE|CENPF|CENPH|CENPO|CHMP1A|DDX11|DLGAP5|DSCC1|DSN1|ESPL1|FMN2|HJURP|INCENP|KIAA0892|KIF25|KIFC1|LATS1|MIS12|NCAPD2|NCAPD3|NCAPG|NCAPH|NDC80|NDEL1|NEK6|NIPBL|NSL1|NUF2|NUSAP1|PDS5B|PMF1|POLS|PSEN1|PTTG1|RAD21|RAD51C|REC8|RIOK3|SEH1L|SGOL1|SGOL2|SKA1|SKA2|SKA3|SMC1A|SMC2|SMC3|SMC4|SRPK1|STAG1|STAG2|STAG3|TOP2A|TOP3B|TTN|UBE2I|ZW10|ZWINT|
!	GPI anchor biosynthetic process	GO:0006506	33	33	0.931713	0.00029	0.05307	GO:0006505|GPI anchor metabolic process,	ADNP|ALG12|ALG9|CWH43|DPM1|DPM2|DPM3|GPAA1|PGAP1|PGAP2|PGAP3|PIGA|PIGB|PIGC|PIGF|PIGG|PIGH|PIGK|PIGL|PIGM|PIGN|PIGO|PIGP|PIGQ|PIGS|PIGT|PIGU|PIGV|PIGW|PIGX|PIGY|PIGZ|PLAUR|
!	glycerophospholipid metabolic process	GO:0006650	95	95	0.698966	0.000295	0.0494863		ABHD5|ADNP|AGPAT1|AGPAT2|ALDH5A1|ALG12|ALG9|APOA1|APOA2|APOA4|CD81|CETP|CHKA|CHKB|CHPT1|CWH43|DPM1|DPM2|DPM3|DRD2|ETNK1|ETNK2|FABP3|GPAA1|IMPA1|IP6K1|IP6K2|IP6K3|LCAT|LIPC|LPCAT2|PAFAH1B1|PCYT1A|PCYT1B|PEMT|PGAP1|PGAP2|PGAP3|PI4K2A|PI4KA|PI4KB|PIGA|PIGB|PIGC|PIGF|PIGG|PIGH|PIGK|PIGL|PIGM|PIGN|PIGO|PIGP|PIGQ|PIGS|PIGT|PIGU|PIGV|PIGW|PIGX|PIGY|PIGZ|PIK3C2A|PIK3C2B|PIK3C2G|PIK3C3|PIK3CA|PIK3CB|PIK3C…
!	glycerolipid biosynthetic process	GO:0045017	71	71	0.741179	0.000345	0.0534219		ABHD5|ADNP|AGPAT1|AGPAT2|AGPAT9|ALG12|ALG9|ANG|APOA1|APOA2|CD81|CHKA|CHKB|CHPT1|CWH43|DGAT1|DGAT2|DPM1|DPM2|DPM3|ETNK1|ETNK2|FABP3|GPAA1|GPAM|IMPA1|LCAT|LPCAT2|MOGAT1|MOGAT2|PCK1|PCYT1A|PCYT1B|PEMT|PEX7|PGAP1|PGAP2|PGAP3|PI4K2A|PI4KA|PI4KB|PIGA|PIGB|PIGC|PIGF|PIGG|PIGH|PIGK|PIGL|PIGM|PIGN|PIGO|PIGP|PIGQ|PIGS|PIGT|PIGU|PIGV|PIGW|PIGX|PIGY|PIGZ|PIK3C2A|PLA2G4A|PLAUR|PLCE1|PNPLA3|PTDSS1|PTDSS2|SH3GL…
!	regulation of protein secretion	GO:0050708	45	45	0.8166	0.000355	0.0510439		ACHE|ADAM9|ANG|APOA1|APOA2|ARFIP1|CADM1|CARD8|CIDEA|CRTAM|DNAJC1|DPH3|DRD2|DRD3|DRD4|EGF|FOXP3|GLMN|IFNG|IL10|IL1A|IL2|IL6|INS|KCNN4|KRT20|NLRP12|NLRP2|NLRP3|NOD2|P2RX7|PANX1|PLA2G1B|PYCARD|PYDC1|RBP4|SCAMP5|SERGEF|SRGN|TGFB1|TGFB2|TGFB3|TNF|TNFRSF4|TNFSF4|
!	regulation of gene-specific transcription	GO:0032583	90	90	0.709866	0.00048	0.064416		AES|ARNT|ATF6|BMP2|BPTF|CDKN1B|CDKN1C|CEBPA|CELSR2|CIITA|CITED2|CTNNB1|DLX2|EPO|ETS1|EVX1|FOXA2|FOXJ1|GATA2|GATA4|GATA6|GDNF|GFI1|GTF2A2|HDAC1|HDAC2|HES1|HES5|HHEX|HIF1A|HMGB2|HNF1A|HNF4A|HNRNPAB|IGF1|IL10|IL6|INS|INSR|IRF4|LBX1|MAPRE3|MEF2C|MLXIPL|NCOR1|NCOR2|NFKB1|NFKBIA|NKX2-5|NKX6-1|NR1H2|NR1H3|PEX14|PLA2G1B|POU1F1|PPARA|PPARG|PSMC5|PSRC1|RHOQ|RNF20|RORB|SCAP|SIRT1|SMAD2|SMAD7|SMARCA1|SMARCA2…
!	transcription initiation from RNA polymerase II promoter	GO:0006367	63	63	0.750624	0.000545	0.0685678		CCNH|CDK7|CDK9|E2F2|E2F3|ERCC2|ERCC3|GTF2A1|GTF2A1L|GTF2A2|GTF2B|GTF2E1|GTF2E2|GTF2F1|GTF2F2|GTF2H1|GTF2H4|GTF2I|MAZ|MED1|MED12|MED13|MED14|MED16|MED17|MED23|MED24|MED26|MED27|MED30|MED4|MED7|MNAT1|NCOA6|POLR2A|POLR2B|POLR2C|POLR2D|POLR2E|POLR2F|POLR2G|POLR2H|POLR2I|POLR2J|POLR2K|POLR2L|PPARGC1A|TAF1|TAF10|TAF11|TAF12|TAF13|TAF2|TAF4|TAF4B|TAF5|TAF6|TAF7|TAF7L|TAF9|TBP|TBPL1|THRAP3|
!	regulation of mitosis	GO:0007088	45	45	0.804055	0.000555	0.0657185	GO:0051783|regulation of nuclear division,	ANAPC10|APC|ATM|AURKAIP1|BUB1|CD28|CDC16|CDC23|CDC25C|CDC2L5|CENPF|CUL7|CUL9|DLGAP5|DRD3|EDN1|EDN3|EGF|EREG|ESPL1|HECTD3|HERC2|HOXA13|IGF1|IL1A|IL1B|INS|INSR|KIF20B|L3MBTL|LTA|LTB|MAD2L2|MYCBP2|NEK2|NEK6|NUSAP1|PIN1|PKMYT1|PRMT5|TGFA|TNF|TPR|TTK|ZZEF1|
!	regulation of cell cycle process	GO:0010564	89	89	0.690137	0.000735	0.0821975		ANAPC10|ANLN|APBB1|APBB2|APC|ATM|AURKAIP1|BCL6|BIRC5|BRCA1|BRCA2|BUB1|CALR|CD28|CDC16|CDC23|CDC25C|CDC2L5|CDC7|CDKN2A|CDT1|CENPF|CEP76|CHMP1A|CTCF|CUL7|CUL9|DLGAP5|DRD3|EDN1|EDN3|EGF|EREG|ESPL1|GAS1|GML|GPR3|GTSE1|HECTD3|HERC2|HOXA13|IGF1|IL1A|IL1B|ILKAP|INS|INSR|KIF20B|KNTC1|L3MBTL|LTA|LTB|MAD2L1BP|MAD2L2|MYCBP2|MYO16|NEK2|NEK6|NEUROG1|NPM1|NPM2|NUSAP1|OSM|PDE3A|PIN1|PKIA|PKMYT1|PML|PPP1R9B|PRMT…
!	cellular respiration	GO:0045333	79	79	0.697693	0.00093	0.098531		ACO1|ACO2|ALDH5A1|CAT|COX10|COX15|COX4I2|CYCS|CYP1A2|DLD|DLST|FH|FXN|IDH1|IDH2|IDH3A|IDH3B|IDH3G|KIAA0100|MDH1|MDH1B|MDH2|ME3|NDUFA1|NDUFA10|NDUFA2|NDUFA3|NDUFA4|NDUFA5|NDUFA6|NDUFA7|NDUFA8|NDUFA9|NDUFAB1|NDUFAF1|NDUFB1|NDUFB10|NDUFB2|NDUFB3|NDUFB4|NDUFB5|NDUFB6|NDUFB7|NDUFB8|NDUFB9|NDUFC1|NDUFC2|NDUFS1|NDUFS2|NDUFS3|NDUFS4|NDUFS5|NDUFS6|NDUFS7|NDUFS8|NDUFV1|NDUFV3|NFATC4|NNT|OXA1L|PDHB|PPARGC1A|…
!	RNA localization	GO:0006403	83	83	0.691392	0.000995	0.100147		A2BP1|AGFG1|ATXN2|BAT1|BICD1|CASC3|CKAP5|DDX19A|DDX25|DDX39|EIF5A|EIF5A2|ENY2|FMR1|FUSIP1|G3BP2|GLE1|HHEX|HNRNPA1|HNRNPA2B1|KHSRP|LRPPRC|MAGOH|MAGOHB|MVP|MYO1C|NCBP1|NCBP2|NUP107|NUP133|NUP153|NUP155|NUP160|NUP188|NUP205|NUP210|NUP214|NUP35|NUP37|NUP43|NUP50|NUP54|NUP62|NUP85|NUP88|NUP93|NUP98|NUPL1|NUPL2|NXF1|NXF3|NXF5|NXT1|NXT2|PABPN1|PHAX|QKI|RAE1|RANBP17|RANBP2|RBM8A|SEH1L|SENP2|SMG1|SMG5|SMG…
!	response to oxygen levels	GO:0070482	74	74	0.720798	0.00104	0.0996914		ACTN4|ADA|ADAM17|ALAS2|ANG|ANGPTL4|ARNT|ARNT2|ASL|ATP1B1|BCL2|BIRC2|BNIP3|CAV1|CHRNA4|CHRNB2|CITED2|CLDN3|CREBBP|CXCR4|CYB5R4|DPP4|ECE1|EDN1|EGLN1|EGLN2|EP300|EPAS1|EPO|HIF1A|HMOX1|HMOX2|HSP90B1|HYOU1|IL18|ITPR1|ITPR2|KCNMA1|LCT|LONP1|MB|MMP14|MMP2|MT3|NARFL|NF1|NOS1|NOS2|P2RX3|PDGFB|PDIA2|PLOD1|PLOD2|PML|PPARA|PRKAA1|PYGM|RYR1|RYR2|SCNN1B|SLC2A8|SMAD3|SMAD4|SOD2|SOD3|TF|TGFB1|TGFB2|TGFB3|TH|THBS…
!	glycerophospholipid biosynthetic process	GO:0046474	60	60	0.753788	0.001085	0.0992775		ABHD5|ADNP|AGPAT1|AGPAT2|ALG12|ALG9|APOA1|APOA2|CD81|CHKA|CHKB|CHPT1|CWH43|DPM1|DPM2|DPM3|ETNK1|ETNK2|FABP3|GPAA1|IMPA1|LCAT|LPCAT2|PCYT1A|PCYT1B|PEMT|PGAP1|PGAP2|PGAP3|PI4K2A|PI4KA|PI4KB|PIGA|PIGB|PIGC|PIGF|PIGG|PIGH|PIGK|PIGL|PIGM|PIGN|PIGO|PIGP|PIGQ|PIGS|PIGT|PIGU|PIGV|PIGW|PIGX|PIGY|PIGZ|PIK3C2A|PLA2G4A|PLAUR|PTDSS1|PTDSS2|SH3GLB1|TAZ|
!	nucleobase, nucleoside, nucleotide and nucleic acid transport	GO:0015931	96	96	0.674705	0.001105	0.0967115		A2BP1|AGFG1|AQP9|ATXN2|BAT1|CASC3|CKAP5|DDX19A|DDX25|DDX39|EIF5A|EIF5A2|ENY2|FMR1|FUSIP1|G3BP2|GJA1|GLE1|HHEX|HNRNPA1|HNRNPA2B1|KHSRP|LRPPRC|MAGOH|MAGOHB|MVP|MYO1C|NCBP1|NCBP2|NUP107|NUP133|NUP153|NUP155|NUP160|NUP188|NUP205|NUP210|NUP214|NUP35|NUP37|NUP43|NUP50|NUP54|NUP62|NUP85|NUP88|NUP93|NUP98|NUPL1|NUPL2|NXF1|NXF3|NXF5|NXT1|NXT2|PABPN1|PHAX|QKI|RAE1|RANBP17|RANBP2|RBM8A|SEH1L|SENP2|SLC22A12|…
!	regulation of body fluid levels	GO:0050878	109	109	0.662608	0.00111	0.0931012		ADAMTS13|ADORA2A|ANXA5|AP3B1|APOH|AQP2|AVPR2|C4BPB|CD36|CD40|CD40LG|CD59|CD9|CEL|COL3A1|COPA|CYP11B2|DRD2|DTNBP1|EDN1|EFEMP2|ENTPD1|F10|F12|F13A1|F13B|F2|F2R|F2RL2|F3|F5|F7|F8|F9|FGA|FGB|FGG|FLI1|FOXA2|GGCX|GNA12|GNA13|GP1BA|GP5|GP6|GP9|GPI|GUCA1B|GUCA2B|HNF4A|HPS4|HPS5|HPS6|HSD11B2|IL11|IL6|ITGA2|ITGB3|KCNMA1|KCNN4|KLKB1|KNG1|LACRT|LMAN1|MMRN1|MST1|NFE2|NPPB|NPR1|OXT|P2RX1|P2RY1|P2RY12|PABPC4|PA…
!	regulation of intracellular transport	GO:0032386	61	61	0.736474	0.001125	0.090585		AAAS|ABCA2|BARD1|BCL3|BMP4|BMPR1A|CALM3|CAPN10|CD27|CDH1|CDK5|CDKN2A|CRYAA|CRYAB|EDAR|FAF1|FKBP1B|FLNA|G3BP2|GLI3|GOPC|GSK3B|IL10|KHDRBS1|LACRT|MBTPS1|MDFI|MXI1|MYBPC3|MYLK2|NCBP2|NEDD4|NF1|NFKBIA|NFKBIE|NFKBIL1|NFKBIL2|NLRP12|NLRP3|NUDT4|PKIA|PKIG|PRKACA|RHOA|RYR2|SHH|SIRT1|SMAD3|SMAD4|SMO|TACC3|TGFB1|TGFB3|TGFBR1|TNF|TNFSF14|TNNC1|TRIP6|UACA|UHMK1|ZC3H3|
!	oxidative phosphorylation	GO:0006119	81	81	0.693963	0.00118	0.0913592		ATP5A1|ATP5B|ATP5C1|ATP5D|ATP5E|ATP5F1|ATP5G1|ATP5G2|ATP5G3|ATP5I|ATP5J|ATP5L|ATP5O|ATP6AP1|ATP6AP1L|ATP6V0A1|ATP6V0A2|ATP6V0A4|ATP6V0B|ATP6V0C|ATP6V0D1|ATP6V0D2|ATP6V0E1|ATP6V0E2|ATP6V1A|ATP6V1B1|ATP6V1B2|ATP6V1C1|ATP6V1C2|ATP6V1D|ATP6V1E1|ATP6V1E2|ATP6V1F|ATP6V1H|C16orf7|COX10|COX15|DLD|FXN|MSH2|NDUFA1|NDUFA10|NDUFA2|NDUFA3|NDUFA4|NDUFA5|NDUFA6|NDUFA7|NDUFA8|NDUFA9|NDUFAB1|NDUFAF1|NDUFB1|NDUFB1…
!	establishment of RNA localization	GO:0051236	81	81	0.696113	0.00118	0.0879756	GO:0050658|RNA transport, GO:0050657|nucleic acid transport,	A2BP1|AGFG1|ATXN2|BAT1|CASC3|CKAP5|DDX19A|DDX25|DDX39|EIF5A|EIF5A2|ENY2|FMR1|FUSIP1|G3BP2|GLE1|HHEX|HNRNPA1|HNRNPA2B1|KHSRP|LRPPRC|MAGOH|MAGOHB|MVP|MYO1C|NCBP1|NCBP2|NUP107|NUP133|NUP153|NUP155|NUP160|NUP188|NUP205|NUP210|NUP214|NUP35|NUP37|NUP43|NUP50|NUP54|NUP62|NUP85|NUP88|NUP93|NUP98|NUPL1|NUPL2|NXF1|NXF3|NXF5|NXT1|NXT2|PABPN1|PHAX|QKI|RAE1|RANBP17|RANBP2|RBM8A|SEH1L|SENP2|SMG1|SMG5|SMG6|SMG7…
!	energy derivation by oxidation of organic compounds	GO:0015980	120	120	0.650094	0.001185	0.085193		ACADVL|ACO1|ACO2|ADRB3|AGL|ALDH5A1|CAT|COX10|COX15|COX4I2|CPS1|CRAT|CYCS|CYP1A2|DLD|DLST|EPM2A|FH|FXN|G6PC|GAA|GBE1|GFPT1|GFPT2|GOT1|GSK3B|GYG1|GYG2|GYS1|GYS2|IDH1|IDH2|IDH3A|IDH3B|IDH3G|IL6ST|KIAA0100|KL|LEP|LEPR|MDH1|MDH1B|MDH2|ME3|NDUFA1|NDUFA10|NDUFA2|NDUFA3|NDUFA4|NDUFA5|NDUFA6|NDUFA7|NDUFA8|NDUFA9|NDUFAB1|NDUFAF1|NDUFB1|NDUFB10|NDUFB2|NDUFB3|NDUFB4|NDUFB5|NDUFB6|NDUFB7|NDUFB8|NDUFB9|NDUFC1|…
!	preassembly of GPI anchor in ER membrane	GO:0016254	16	16	1.14694	0.0012	0.0832965		DPM2|PIGA|PIGB|PIGC|PIGF|PIGG|PIGH|PIGL|PIGM|PIGN|PIGO|PIGP|PIGQ|PIGV|PIGW|PIGX|
!	blood coagulation	GO:0007596	80	80	0.702612	0.001275	0.0855525	GO:0050817|coagulation,	ADAMTS13|ADORA2A|ANXA5|AP3B1|APOH|C4BPB|CD36|CD40|CD40LG|CD59|CD9|COL3A1|DTNBP1|EFEMP2|ENTPD1|F10|F12|F13A1|F13B|F2|F2R|F2RL2|F3|F5|F7|F8|F9|FGA|FGB|FGG|FOXA2|GGCX|GNA12|GNA13|GP1BA|GP5|GP6|GP9|HNF4A|HPS5|HPS6|IL11|IL6|ITGA2|ITGB3|KLKB1|LMAN1|MMRN1|MST1|P2RX1|P2RY1|P2RY12|PABPC4|PAPSS2|PF4|PIK3CB|PLAT|PLAU|PLAUR|PLDN|PLEK|PLG|PLSCR1|PLSCR4|PROCR|PROS1|PROZ|SCUBE1|SERPINA1|SERPINC1|SERPIND1|SERPIN…
!	response to protein stimulus	GO:0051789	75	75	0.697365	0.001295	0.0840914		AARS|AMFR|APCS|APOM|ATF6|ATF6B|BAT5|BCL2|C6orf26|CASP12|CCND1|CD4|CFB|CLIC1|CREB3L1|CREB3L2|CREB3L3|CREB3L4|CRNN|DDAH2|DDIT3|DERL1|DERL2|DERL3|DNAJA1|DNAJB1|DNAJB2|DNAJB4|DNAJB5|DNAJB6|DNAJC3|DNAJC4|DOM3Z|EDEM1|EDEM3|EIF2AK2|EIF2AK3|ERN1|ERO1L|ERP44|F12|FAS|HERPUD1|HERPUD2|HSP90AA1|HSP90AB1|HSPA1B|HSPA1L|HSPA2|HSPA4|HSPA4L|HSPA6|HSPA8|HSPB2|HSPB3|HSPB7|HSPE1|HSPH1|IFNG|LY6G6D|MSH5|NMUR2|NR3C1|NR4…
!	DNA recombination	GO:0006310	84	84	0.689188	0.001345	0.0846089		AICDA|ATM|ATRX|BANF1|BLM|BRCA1|BRCA2|C14orf115|CD40LG|CHEK1|DCLRE1C|DMC1|EME1|ERCC1|ERCC4|EXO1|H2AFX|HMGA1|HMGB1|HUS1|IGHMBP2|KIN|KLHDC3|LIG1|LIG3|LIG4|MLH3|MND1|MRE11A|MSH2|MSH3|MSH4|MSH5|MSH6|MUS81|NBN|NCOA6|NONO|NSMCE1|NSMCE2|PPIA|PRKDC|PSIP1|PSMC3IP|RAD21|RAD50|RAD51|RAD51AP1|RAD51C|RAD51L1|RAD51L3|RAD52|RAD54B|RAD54L|RAG1|RAG1AP1|RAG2|RBM14|RBPJ|REC8|RECQL|RECQL4|RECQL5|RPAIN|RUVBL1|RUVBL2|S…
!	meiosis	GO:0007126	83	83	0.680628	0.001345	0.082045	GO:0051327|M phase of meiotic cell cycle,	ADCY3|ATM|BOLL|BRCA2|CCNA1|CCNB3|CHEK1|CKS2|CYP26B1|DMC1|DMWD|DUSP13|EREG|ESPL1|EXO1|FBXO43|FMN2|H1FOO|H2AFX|HSPA2|KLHDC3|LIG3|LOC100130958|MAEL|MEI1|MLH3|MND1|MNS1|MRE11A|MSH4|MSH5|MSH6|MYH9|NBN|NEK2|OSGIN2|OVOL1|PIM2|PIWIL1|PIWIL2|PIWIL4|PRDM9|PSMC3IP|PSMD13|RAD1|RAD21|RAD50|RAD51|RAD51C|RAD51L1|RAD51L3|RAD52|RAD54B|RAD54L|RBM7|REC8|RSPH1|SC65|SGOL1|SGOL2|SLC26A8|SMC1A|SMC1B|SMC3|SPO11|STAG2|ST…
!	phospholipid biosynthetic process	GO:0008654	90	90	0.68851	0.001355	0.080224		ABHD5|ADNP|AGPAT1|AGPAT2|AGPAT3|AGPAT4|AGPAT5|AGPAT9|ALG12|ALG9|APOA1|APOA2|CD81|CDIPT|CDS1|CDS2|CEPT1|CHKA|CHKB|CHPT1|CRLS1|CWH43|DGKE|DPM1|DPM2|DPM3|ETNK1|ETNK2|FABP3|FADS1|GPAA1|GPAM|HEXB|IMPA1|ISYNA1|LCAT|LCLAT1|LPCAT1|LPCAT2|LPCAT3|LPCAT4|LPGAT1|MBOAT1|MBOAT2|MBOAT7|PCYT1A|PCYT1B|PCYT2|PEMT|PGAP1|PGAP2|PGAP3|PGS1|PI4K2A|PI4KA|PI4KB|PIGA|PIGB|PIGC|PIGF|PIGG|PIGH|PIGK|PIGL|PIGM|PIGN|PIGO|PIGP|…
!	Golgi vesicle transport	GO:0048193	88	88	0.68755	0.00143	0.0822454		AP2A1|AP3B2|ARCN1|ARF1|ARFGAP1|BET1|COG1|COG2|COG3|COG5|COG7|COPA|COPB1|COPB2|COPE|COPG|COPG2|COPZ1|CUX1|DOPEY2|ERGIC1|EXOC5|GABARAPL2|GBF1|GOLGA3|GOLGA5|GOPC|GOSR1|GOSR2|HTT|KIAA1012|KIF1C|LMAN1|LMAN2L|MON2|NAPA|NAPG|NRBP1|OPTN|OSBPL5|PACS1|PICK1|PREB|PRKCI|RAB14|RAB2A|RAB6B|RAB8A|RER1|SAR1A|SAR1B|SCAMP1|SCAMP2|SCAMP3|SCYL1|SEC13|SEC22A|SEC22B|SEC22C|SEC23A|SEC23B|SEC24A|SEC24B|SEC24C|SEC24D|SEC…
!	purine nucleoside triphosphate metabolic process	GO:0009144	107	107	0.651913	0.001555	0.0869504		ACLY|ADA|AK1|AK5|ALDOA|ATP10A|ATP10B|ATP10D|ATP11A|ATP11B|ATP11C|ATP12A|ATP13A1|ATP13A2|ATP13A3|ATP13A4|ATP13A5|ATP1A1|ATP1A2|ATP1A3|ATP1A4|ATP1B1|ATP1B2|ATP1B3|ATP1B4|ATP2A1|ATP2A2|ATP2A3|ATP2B1|ATP2B2|ATP2B3|ATP2B4|ATP2C1|ATP2C2|ATP4A|ATP4B|ATP5A1|ATP5B|ATP5C1|ATP5D|ATP5E|ATP5F1|ATP5G1|ATP5G2|ATP5G3|ATP5I|ATP5J|ATP5J2|ATP5L|ATP5O|ATP5S|ATP6AP1|ATP6AP1L|ATP6V0A1|ATP6V0A2|ATP6V0A4|ATP6V0B|ATP6V0C…
!	aging	GO:0007568	51	51	0.753376	0.001585	0.0862326		AGPAT1|BCL2|BRCA2|CALR|CDKN2A|CLN8|CP|DDIT3|ENG|ERCC5|FKBPL|HRAS|HTR2A|HTT|KL|KRAS|LIMS1|LOXL2|MNT|MORC3|MSH2|MSH6|NOTCH4|NOX4|NPM1|NRAS|NUP62|PDCD4|PHOX2A|PML|POLG|PRELP|PRKCD|PTH1R|ROMO1|SERP1|SERPINE1|SIRT1|SLC1A2|SOD1|SOD2|SRF|TBX2|TBX3|TERF2|TERT|TFCP2L1|TP53|TPRA1|WRN|ZMIZ1|
!	meiotic cell cycle	GO:0051321	85	85	0.672986	0.001595	0.084493		ADCY3|ATM|BOLL|BRCA2|CCNA1|CCNB3|CHEK1|CKS2|CYP26B1|DMC1|DMWD|DUSP13|EREG|ESPL1|EXO1|FBXO43|FMN2|H1FOO|H2AFX|HSPA2|KLHDC3|LIG3|LOC100130958|MAEL|MEI1|MLH3|MND1|MNS1|MRE11A|MSH4|MSH5|MSH6|MYH9|NBN|NEK2|NUMA1|OSGIN2|OVOL1|PIM2|PIWIL1|PIWIL2|PIWIL4|PRDM9|PSMC3IP|PSMD13|RAD1|RAD21|RAD50|RAD51|RAD51C|RAD51L1|RAD51L3|RAD52|RAD54B|RAD54L|RBM7|REC8|RSPH1|SC65|SGOL1|SGOL2|SLC26A8|SMC1A|SMC1B|SMC3|SPO11|ST…
!	monocarboxylic acid transport	GO:0015718	37	37	0.809307	0.001625	0.083875		ABCC3|ABCD3|ACE|AKR1C1|AKR1C4|ANXA1|ATP8B1|BDKRB2|CD36|CPT1B|CPT2|CROT|DRD2|DRD3|DRD4|GOT2|NMUR2|PLA2G1B|PLIN2|PPARA|PPARD|PPARG|SLC10A1|SLC10A2|SLC16A1|SLC16A2|SLC16A3|SLC16A4|SLC16A5|SLC16A6|SLC16A7|SLC16A8|SLC1A4|SLC25A20|SLC27A4|SLC6A6|SLCO2A1|
!	carboxylic acid transport	GO:0046942	113	113	0.638859	0.001735	0.0873139		ABCC3|ABCD3|ACE|AGXT|AKR1C1|AKR1C4|ANXA1|APBA1|AQP9|ARL6IP5|ATP8B1|BDKRB2|CD36|CLN3|CLN8|CPT1B|CPT2|CROT|CTNS|DRD2|DRD3|DRD4|FOLR1|FOLR2|FOLR3|GOT2|HTT|LOC284379|NMUR2|OCA2|PDPN|PLA2G1B|PLIN2|PPARA|PPARD|PPARG|PRAF2|SERINC1|SLC10A1|SLC10A2|SLC13A5|SLC16A1|SLC16A10|SLC16A2|SLC16A3|SLC16A4|SLC16A5|SLC16A6|SLC16A7|SLC16A8|SLC17A8|SLC19A1|SLC1A1|SLC1A2|SLC1A3|SLC1A4|SLC1A5|SLC1A6|SLC1A7|SLC22A16|SLC2…
!	nucleoside triphosphate metabolic process	GO:0009141	113	113	0.645285	0.001735	0.0851843		ACLY|ADA|AK1|AK5|ALDOA|ATP10A|ATP10B|ATP10D|ATP11A|ATP11B|ATP11C|ATP12A|ATP13A1|ATP13A2|ATP13A3|ATP13A4|ATP13A5|ATP1A1|ATP1A2|ATP1A3|ATP1A4|ATP1B1|ATP1B2|ATP1B3|ATP1B4|ATP2A1|ATP2A2|ATP2A3|ATP2B1|ATP2B2|ATP2B3|ATP2B4|ATP2C1|ATP2C2|ATP4A|ATP4B|ATP5A1|ATP5B|ATP5C1|ATP5D|ATP5E|ATP5F1|ATP5G1|ATP5G2|ATP5G3|ATP5I|ATP5J|ATP5J2|ATP5L|ATP5O|ATP5S|ATP6AP1|ATP6AP1L|ATP6V0A1|ATP6V0A2|ATP6V0A4|ATP6V0B|ATP6V0C…
!	purine ribonucleotide metabolic process	GO:0009150	122	122	0.646427	0.001735	0.0831561		ACLY|ADA|ADAL|ADSL|ADSS|ADSSL1|AK1|AK5|ALDOA|AMPD1|AMPD2|AMPD3|ATIC|ATP10A|ATP10B|ATP10D|ATP11A|ATP11B|ATP11C|ATP12A|ATP13A1|ATP13A2|ATP13A3|ATP13A4|ATP13A5|ATP1A1|ATP1A2|ATP1A3|ATP1A4|ATP1B1|ATP1B2|ATP1B3|ATP1B4|ATP2A1|ATP2A2|ATP2A3|ATP2B1|ATP2B2|ATP2B3|ATP2B4|ATP2C1|ATP2C2|ATP4A|ATP4B|ATP5A1|ATP5B|ATP5C1|ATP5D|ATP5E|ATP5F1|ATP5G1|ATP5G2|ATP5G3|ATP5I|ATP5J|ATP5J2|ATP5L|ATP5O|ATP5S|ATP6AP1|ATP6AP…
!	regulation of leukocyte activation	GO:0002694	122	122	0.643917	0.001735	0.0812222		ADA|ADORA2B|AP3B1|BCL10|BCL6|BLM|BPI|CARD11|CASP3|CD2|CD226|CD27|CD276|CD28|CD38|CD3E|CD4|CD47|CD5|CD74|CD80|CD83|CD86|CDKN1A|CDKN2A|CHRNB2|CLPTM1|CORO1A|CTLA4|EBI3|EFNB1|ERBB2|FAS|FCER1A|FCER1G|FOXJ1|FOXP3|GAL|GLMN|HLA-DMA|HLA-DOA|HMGB3|HMOX1|ICOSLG|IFNG|IL10|IL12A|IL12B|IL18|IL1B|IL2|IL21|IL27|IL27RA|IL2RG|IL31RA|IL4|IL6|IL6ST|IL7|INHA|INHBA|IRF4|KLRK1|LAG3|LAT|LAX1|LBP|LCK|LST1|MALT1|MAP3K7|MI…
!	cellular response to organic substance	GO:0071310	113	113	0.646322	0.001735	0.0793762		AARS|ADCY1|ADCY8|ADIPOR1|ADIPOR2|AGRP|AHSG|AKT1|AKT2|AMFR|APPL1|ASIP|ATF6|BAIAP2|BCAR1|CAPN10|CASP12|CCND1|CDH13|CGA|CLEC7A|COLEC12|DDIT3|DERL1|DERL2|DERL3|DGCR8|DICER1|EIF2AK2|EIF2AK3|EIF2C2|EIF4EBP1|EIF4EBP2|ENPP1|ERN1|ERO1L|FOXC2|FOXO1|FOXO4|GAB1|GCG|GH1|GHR|GHRL|GHSR|GNAS|GNB1|GNB2|GNB3|GNB4|GNG11|GNG12|GNG13|GNG2|GNG3|GNG4|GNG5|GNG7|GNG8|GOT1|GRB2|IFNG|IGF1R|INSR|IRS2|JAK2|KDM3A|LATS1|LATS2|…
!	regulation of nucleocytoplasmic transport	GO:0046822	50	50	0.771863	0.001745	0.0780597		AAAS|BARD1|BCL3|BMP4|BMPR1A|CD27|CDH1|CDK5|CDKN2A|EDAR|FAF1|FLNA|G3BP2|GLI3|GSK3B|IL10|KHDRBS1|LACRT|MBTPS1|MDFI|MXI1|NCBP2|NEDD4|NF1|NFKBIA|NFKBIE|NFKBIL1|NFKBIL2|NLRP12|NLRP3|NUDT4|PKIA|PKIG|PRKACA|RHOA|SHH|SIRT1|SMAD3|SMAD4|SMO|TACC3|TGFB1|TGFB3|TGFBR1|TNF|TNFSF14|TRIP6|UACA|UHMK1|ZC3H3|
!	anion transport	GO:0006820	119	119	0.636249	0.001815	0.079426		ANKH|ANO1|APOL1|ARL6IP5|ASZ1|BEST1|CFTR|CLCA2|CLCN1|CLCN2|CLCN3|CLCN4|CLCN5|CLCN6|CLCN7|CLCNKB|CLIC1|CLIC2|CLIC3|CLIC4|CLIC5|CLIC6|CLN8|CLNS1A|CTTNBP2|ENPP1|ENPP3|FXYD1|FXYD3|GABRA1|GABRA2|GABRA3|GABRA4|GABRA5|GABRA6|GABRG1|GABRG2|GABRG3|GLRA1|GLRA2|GLRA3|GLRB|HTT|MPST|NMUR1|OCA2|P2RY4|P2RY6|PRAF2|RACGAP1|SLC10A1|SLC10A2|SLC10A3|SLC12A1|SLC12A2|SLC12A3|SLC12A4|SLC12A5|SLC12A6|SLC12A7|SLC13A1|SLC1…
!	homophilic cell adhesion	GO:0007156	112	112	0.648853	0.00186	0.0796634		AMIGO2|CADM1|CADM3|CD84|CDH1|CDH10|CDH11|CDH12|CDH13|CDH15|CDH16|CDH17|CDH18|CDH19|CDH2|CDH20|CDH22|CDH23|CDH26|CDH3|CDH4|CDH5|CDH6|CDH7|CDH8|CDH9|CEACAM1|CELSR1|CELSR2|CELSR3|CLSTN1|CLSTN2|CLSTN3|DCHS1|DCHS2|DSC1|DSC2|DSC3|DSCAML1|DSG1|DSG2|DSG3|ESAM|FAT1|FAT2|FAT3|FLJ23834|FREM2|ITGB1|MPZL2|MUPCDH|NPTN|PCDH1|PCDH10|PCDH11X|PCDH11Y|PCDH12|PCDH15|PCDH17|PCDH18|PCDH19|PCDH20|PCDH21|PCDH24|PCDH7|PC…
!	response to peptide hormone stimulus	GO:0043434	71	71	0.690287	0.001895	0.0794716		AHSG|AKT1|AKT2|APPL1|ASL|ASZ1|BAIAP2|BCAR1|BCL2|CAPN10|CFTR|COL1A1|CTTNBP2|EGR2|EIF2B1|EIF2B2|EIF2B3|EIF2B4|EIF2B5|EIF4EBP1|EIF4EBP2|ENPP1|FOXC2|FOXO1|FOXO4|GAB1|GAL|GATM|GH1|GHR|GHRHR|GHSR|GOT1|GRB2|HMGCS2|IGF1R|INSR|IRS1|IRS2|JAK2|LEP|LPIN1|MC4R|PCK1|PCSK9|PDE3B|PDPK1|PHIP|PIK3R1|PIK3R3|PLA2G1B|PPARG|PRKCI|RHOQ|RPE65|SH2B2|SHC1|SLC2A8|SOCS2|SOCS7|SORBS1|SORT1|STAR|STAT3|STAT5A|STAT5B|TSC1|VGF|W…
!	epithelial cell differentiation	GO:0030855	93	93	0.660374	0.00197	0.0809308		ADAM9|AGT|AHNAK2|ANXA1|B4GALT1|BARX1|BMP7|CASP3|CBFA2T2|CDSN|CITED1|CNFN|CSTA|DHRS9|DLX5|DLX6|DMBT1|DSP|E2F4|EDF1|EHF|ELF3|ENG|EREG|EVPL|F11R|FLG|FOXA1|FOXA2|FOXF1|FOXN1|FZD1|FZD2|GSTM3|HOXB13|HOXB5|ID3|IRF6|IVL|JAG1|JUN|KCNE1|KDR|KRT14|KRT2|KRT3|KRT4|LAMA1|LCE1B|LCE2B|LCE3D|LOR|MAP2K1|NEUROG3|ONECUT1|ONECUT2|PAX2|PGR|POU2F3|POU3F1|PPARG|PPHLN1|PPL|PROX1|PTHLH|RHCG|RP1-21O18.1|S1PR1|SCEL|SCUBE1|S…
!	response to hypoxia	GO:0001666	72	72	0.702009	0.001975	0.0795135		ACTN4|ADA|ADAM17|ALAS2|ANG|ANGPTL4|ARNT|ARNT2|ASL|ATP1B1|BCL2|BIRC2|BNIP3|CAV1|CHRNA4|CHRNB2|CITED2|CLDN3|CREBBP|CXCR4|DPP4|ECE1|EDN1|EGLN1|EGLN2|EP300|EPAS1|EPO|HIF1A|HMOX1|HMOX2|HSP90B1|HYOU1|IL18|ITPR1|ITPR2|KCNMA1|LCT|LONP1|MB|MMP14|MMP2|MT3|NARFL|NF1|NOS1|NOS2|P2RX3|PDGFB|PDIA2|PLOD1|PLOD2|PML|PPARA|PRKAA1|PYGM|RYR1|RYR2|SCNN1B|SLC2A8|SMAD3|SMAD4|SOD3|TF|TGFB1|TGFB2|TGFB3|TH|THBS1|UCP3|USF1|…
!	hemostasis	GO:0007599	85	85	0.66969	0.002175	0.0858485		ADAMTS13|ADORA2A|ANXA5|AP3B1|APOH|AVPR2|C4BPB|CD36|CD40|CD40LG|CD59|CD9|COL3A1|DTNBP1|EFEMP2|ENTPD1|F10|F12|F13A1|F13B|F2|F2R|F2RL2|F3|F5|F7|F8|F9|FGA|FGB|FGG|FLI1|FOXA2|GGCX|GNA12|GNA13|GP1BA|GP5|GP6|GP9|GPI|HNF4A|HPS4|HPS5|HPS6|IL11|IL6|ITGA2|ITGB3|KLKB1|LMAN1|MMRN1|MST1|NFE2|P2RX1|P2RY1|P2RY12|PABPC4|PAPSS2|PF4|PIK3CB|PLAT|PLAU|PLAUR|PLDN|PLEK|PLG|PLSCR1|PLSCR4|PROCR|PROS1|PROZ|SCUBE1|SERPINA1…
!	intracellular receptor-mediated signaling pathway	GO:0030522	65	65	0.701375	0.002175	0.0841976		AR|ARID1A|BRCA1|CALCOCO1|CALR|CARM1|CCNE1|CDK7|CTNNB1|CYP24A1|DAXX|DCBLD2|DDX54|DNAJA1|EGLN2|ESR1|ESR2|FHL2|GRIP1|KAT5|KDM3A|KLF9|MED1|MED12|MED13|MED14|MED16|MED17|MED24|MED30|MED4|MLL5|NCOA1|NCOA2|NCOA3|NCOA4|NCOA6|NEDD4|NOS2|NR3C1|NRIP1|PGR|PIAS1|PIAS2|PMEPA1|PML|PPAP2A|PPARGC1A|PPARGC1B|RARA|RARG|RB1|RBM14|RBM9|RHOXF1|RNF14|RNF4|RXRA|SLA2|TAF7|TGFB1I1|THRAP3|UBR5|VDR|YWHAH|
!	transcription initiation	GO:0006352	76	76	0.697071	0.00219	0.0831787		BRF1|BRF2|CCNH|CDK7|CDK9|E2F2|E2F3|ERCC2|ERCC3|GTF2A1|GTF2A1L|GTF2A2|GTF2B|GTF2E1|GTF2E2|GTF2F1|GTF2F2|GTF2H1|GTF2H4|GTF2I|GTF3C4|MAZ|MED1|MED12|MED13|MED14|MED16|MED17|MED23|MED24|MED26|MED27|MED30|MED4|MED7|MNAT1|MYC|NAT14|NCOA6|POLR2A|POLR2B|POLR2C|POLR2D|POLR2E|POLR2F|POLR2G|POLR2H|POLR2I|POLR2J|POLR2K|POLR2L|PPARGC1A|PTRF|RSF1|RTF1|SMARCA5|SNAPC5|TAF1|TAF10|TAF11|TAF12|TAF13|TAF1L|TAF2|TAF4|…
!	inorganic anion transport	GO:0015698	76	76	0.689716	0.00219	0.0816383		ANKH|ANO1|APOL1|ASZ1|BEST1|CFTR|CLCA2|CLCN1|CLCN2|CLCN3|CLCN4|CLCN5|CLCN6|CLCN7|CLCNKB|CLIC1|CLIC2|CLIC3|CLIC4|CLIC5|CLIC6|CLNS1A|CTTNBP2|ENPP1|ENPP3|FXYD1|FXYD3|GABRA1|GABRA2|GABRA3|GABRA4|GABRA5|GABRA6|GABRG1|GABRG2|GABRG3|GLRA1|GLRA2|GLRA3|GLRB|MPST|NMUR1|P2RY4|P2RY6|RACGAP1|SLC12A1|SLC12A2|SLC12A3|SLC12A4|SLC12A5|SLC12A6|SLC12A7|SLC13A1|SLC13A4|SLC17A1|SLC17A7|SLC20A1|SLC20A2|SLC26A1|SLC26A11…
!	chloride transport	GO:0006821	52	52	0.749273	0.0022	0.08052		ANO1|APOL1|ASZ1|BEST1|CFTR|CLCA2|CLCN1|CLCN2|CLCN3|CLCN4|CLCN5|CLCN6|CLCN7|CLCNKB|CLIC1|CLIC2|CLIC3|CLIC4|CLIC5|CLIC6|CLNS1A|CTTNBP2|FXYD1|FXYD3|GABRA1|GABRA2|GABRA3|GABRA4|GABRA5|GABRA6|GABRG1|GABRG2|GABRG3|GLRA1|GLRA2|GLRA3|GLRB|NMUR1|P2RY4|P2RY6|SLC12A1|SLC12A2|SLC12A3|SLC12A4|SLC12A5|SLC12A6|SLC12A7|SLC26A7|SLC26A8|SLC26A9|WNK4|WNT2|
!	protein amino acid glycosylation	GO:0006486	116	116	0.643098	0.00223	0.0801605	GO:0043413|macromolecule glycosylation, GO:0070085|glycosylation,	A4GNT|ABO|ALG12|ALG2|ALG3|ALG5|ALG6|ALG8|ALK|B3GALNT1|B3GALT1|B3GALT2|B3GALT4|B3GALT5|B3GALT6|B3GNT2|B3GNT3|B3GNT4|B3GNT5|B3GNT6|B3GNT7|B3GNT8|B3GNT9|B4GALNT2|B4GALT1|CD37|CD4|COG2|COG3|COG7|DAD1|DDOST|DOLPP1|DPM1|DPM2|DPM3|FUT1|FUT10|FUT11|FUT2|FUT3|FUT4|FUT5|FUT6|FUT7|FUT8|FUT9|GAL3ST1|GALNT1|GALNT10|GALNT2|GALNT3|GALNT6|GALNT7|GALNT9|GCNT1|GCNT3|GCNT4|GNPTG|GYPC|IL17A|KEL|LARGE|LDLR|LIPA|LRP2|…
!	ribonucleoside triphosphate metabolic process	GO:0009199	107	107	0.646205	0.00223	0.0787542		ACLY|AK1|AK5|ALDOA|ATP10A|ATP10B|ATP10D|ATP11A|ATP11B|ATP11C|ATP12A|ATP13A1|ATP13A2|ATP13A3|ATP13A4|ATP13A5|ATP1A1|ATP1A2|ATP1A3|ATP1A4|ATP1B1|ATP1B2|ATP1B3|ATP1B4|ATP2A1|ATP2A2|ATP2A3|ATP2B1|ATP2B2|ATP2B3|ATP2B4|ATP2C1|ATP2C2|ATP4A|ATP4B|ATP5A1|ATP5B|ATP5C1|ATP5D|ATP5E|ATP5F1|ATP5G1|ATP5G2|ATP5G3|ATP5I|ATP5J|ATP5J2|ATP5L|ATP5O|ATP5S|ATP6AP1|ATP6AP1L|ATP6V0A1|ATP6V0A2|ATP6V0A4|ATP6V0B|ATP6V0C|ATP…
!	response to extracellular stimulus	GO:0009991	116	116	0.641922	0.00223	0.0773964		ACADM|ACADS|ADIPOR2|ADORA2B|AES|AKT1|ALB|ALPL|APOM|AQP2|AQP3|ARSA|ASL|ASNS|ATG12|ATG16L1|ATG5|ATG9A|ATG9B|AVPR1A|AXL|BAT5|BCKDHA|BCL2|BGLAP|BMPR2|BRCA2|C14orf104|C6orf26|CARTPT|CCKAR|CDKN1A|CDKN2B|CDKN2D|CFB|CHMP1A|CLIC1|CLN3|COL1A1|CP|CTSD|CYP24A1|CYP27B1|DDAH2|DDIT3|DOM3Z|ENSA|FADS1|FOS|FOSL1|FOXA3|G6PC|GATM|GDAP1|GHRH|GHRL|GHSR|GIPR|GLRX2|GNAI2|GSDMD|HMGCS2|HMOX1|HSD17B2|HSPA5|KYNU|LCT|LEP|LEP…
!	double-strand break repair	GO:0006302	49	49	0.746182	0.002365	0.0806906		BLM|BRCA1|BRCA2|BRCC3|BRE|BRIP1|C19orf62|CIB1|ERCC4|EYA1|EYA3|FAM175A|FEN1|H2AFX|HUS1|KAT5|LIG4|MRE11A|MSH2|NBN|NHEJ1|POLA1|POLS|PRKDC|RAD21|RAD50|RAD51|RAD51AP1|RAD52|RAD54B|RAD54L|RECQL|RECQL4|RNF168|RNF8|SETX|SHFM1|SOD1|SOD2|TDP1|TP53|UBE2N|UBE2V2|UIMC1|VCP|XRCC2|XRCC4|XRCC5|XRCC6BP1|
!	regulation of mitotic metaphase/anaphase transition	GO:0030071	18	18	1.03949	0.00248	0.083204		ANAPC10|APC|ATM|BUB1|CDC23|CENPF|CUL7|CUL9|DLGAP5|ESPL1|HECTD3|HERC2|MAD2L2|MYCBP2|NEK6|TPR|TTK|ZZEF1|
!	B cell activation	GO:0042113	55	55	0.729365	0.00249	0.08217		ADA|ADAM17|AICDA|BANK1|BCL2|BCL3|BCL6|BLNK|BST2|CD40|CD40LG|CD79A|CEBPG|CHRNA4|CHRNB2|CLCF1|CXCR5|GAPT|GPR183|HDAC4|HDAC5|HDAC9|ICOSLG|IFNB1|IGBP1|IL10|IL11|IL4|ITGA4|ITGB1|KLF6|LAT2|LAX1|LIG4|MS4A1|MSH2|MSH6|NBN|NHEJ1|NKX2-3|ONECUT1|PIK3R1|PLCG2|RAG1|RAG2|SHB|SKAP2|SP3|SWAP70|TCF3|TP53|TPD52|TSHR|VCAM1|XRCC4|
!	respiratory electron transport chain	GO:0022904	47	47	0.755662	0.00251	0.081494		ALDH5A1|COX10|COX15|DLD|NDUFA1|NDUFA10|NDUFA2|NDUFA3|NDUFA4|NDUFA5|NDUFA6|NDUFA7|NDUFA8|NDUFA9|NDUFAB1|NDUFAF1|NDUFB1|NDUFB10|NDUFB2|NDUFB3|NDUFB4|NDUFB5|NDUFB6|NDUFB7|NDUFB8|NDUFB9|NDUFC1|NDUFC2|NDUFS1|NDUFS2|NDUFS3|NDUFS4|NDUFS5|NDUFS6|NDUFS7|NDUFS8|NDUFV1|NDUFV3|PPARGC1A|SLC25A12|SLC25A13|SOD2|TAZ|UCRC|UQCR|UQCRB|UQCRC1|
!	purine ribonucleoside triphosphate metabolic process	GO:0009205	106	106	0.650537	0.002555	0.0816383		ACLY|AK1|AK5|ALDOA|ATP10A|ATP10B|ATP10D|ATP11A|ATP11B|ATP11C|ATP12A|ATP13A1|ATP13A2|ATP13A3|ATP13A4|ATP13A5|ATP1A1|ATP1A2|ATP1A3|ATP1A4|ATP1B1|ATP1B2|ATP1B3|ATP1B4|ATP2A1|ATP2A2|ATP2A3|ATP2B1|ATP2B2|ATP2B3|ATP2B4|ATP2C1|ATP2C2|ATP4A|ATP4B|ATP5A1|ATP5B|ATP5C1|ATP5D|ATP5E|ATP5F1|ATP5G1|ATP5G2|ATP5G3|ATP5I|ATP5J|ATP5J2|ATP5L|ATP5O|ATP5S|ATP6AP1|ATP6AP1L|ATP6V0A1|ATP6V0A2|ATP6V0A4|ATP6V0B|ATP6V0C|ATP…
!	androgen receptor signaling pathway	GO:0030521	35	35	0.800053	0.00265	0.0833508		AR|ARID1A|BRCA1|CCNE1|CDK7|CTNNB1|DAXX|DNAJA1|FHL2|GRIP1|KAT5|KDM3A|MED1|MED12|MED13|MED14|MED16|MED17|MED24|MED30|MED4|NCOA1|NCOA3|NCOA4|NRIP1|PIAS1|PIAS2|PMEPA1|PPAP2A|PPARGC1A|RB1|RNF14|RNF4|TGFB1I1|THRAP3|
!	electron transport chain	GO:0022900	95	95	0.652842	0.002735	0.0847008		AIFM3|ALDH5A1|COX10|COX15|CYB561|CYB561D2|CYB5A|CYB5B|CYBA|CYBASC3|CYBB|CYBRD1|CYC1|CYCS|DLD|ENOX1|ENOX2|ERO1L|ERO1LB|ETFA|ETFB|ETFDH|FA2H|FADS1|FADS2|FADS3|FDX1|FDX1L|FDXR|FLJ44606|GLRX|GLRX2|NDUFA1|NDUFA10|NDUFA11|NDUFA12|NDUFA13|NDUFA2|NDUFA3|NDUFA4|NDUFA5|NDUFA6|NDUFA7|NDUFA8|NDUFA9|NDUFAB1|NDUFAF1|NDUFB1|NDUFB10|NDUFB11|NDUFB2|NDUFB3|NDUFB4|NDUFB5|NDUFB6|NDUFB7|NDUFB8|NDUFB9|NDUFC1|NDUFC2|ND…
!	ATP metabolic process	GO:0046034	95	95	0.650067	0.002735	0.0834175		ACLY|AK1|AK5|ALDOA|ATP10A|ATP10B|ATP10D|ATP11A|ATP11B|ATP11C|ATP12A|ATP13A1|ATP13A2|ATP13A3|ATP13A4|ATP13A5|ATP1A1|ATP1A2|ATP1A3|ATP1A4|ATP1B1|ATP1B2|ATP1B3|ATP1B4|ATP2A1|ATP2A2|ATP2A3|ATP2B1|ATP2B2|ATP2B3|ATP2B4|ATP2C1|ATP2C2|ATP4A|ATP4B|ATP5A1|ATP5B|ATP5C1|ATP5D|ATP5E|ATP5F1|ATP5G1|ATP5G2|ATP5G3|ATP5I|ATP5J|ATP5J2|ATP5L|ATP5O|ATP5S|ATP6AP1|ATP6AP1L|ATP6V0A1|ATP6V0A2|ATP6V0A4|ATP6V0B|ATP6V0C|ATP…
!	RNA elongation from RNA polymerase II promoter	GO:0006368	43	43	0.763046	0.00275	0.0826231		ADRM1|CCNH|CDK7|CDK9|ELL|ELL2|ELL3|ERCC2|ERCC3|GTF2A1|GTF2A2|GTF2B|GTF2E1|GTF2E2|GTF2F1|GTF2F2|GTF2H1|GTF2H4|MNAT1|POLR2A|POLR2B|POLR2C|POLR2D|POLR2E|POLR2F|POLR2G|POLR2H|POLR2I|POLR2J|POLR2K|POLR2L|SUPT4H1|TAF1|TAF10|TAF11|TAF12|TAF13|TAF4B|TAF5|TAF6|TAF9|TBP|TCEB2|
!	in utero embryonic development	GO:0001701	111	111	0.634417	0.00284	0.0840724		ACVR1|ACVR1B|ACVRL1|ADA|ADAM10|APBA1|APBA2|APBA3|APOB|AR|ARNT2|BCL2L11|BRCA2|C5|CCNB2|CDX2|CEBPA|CEBPB|CHD7|CITED1|COPS3|DAD1|DNMT3L|EDN1|EGFL8|EGLN1|ENDOG|EOMES|EPAS1|ETNK2|FOXC1|FOXD3|FUT8|G2E3|GABPA|GATA2|GATA6|GINS1|GLI3|GNA12|GNA13|GRIN2B|HAND1|HAND2|HCN4|HES1|HIF1A|HOPX|ICMT|INTS1|ITGB1|JUNB|KDM1|KEAP1|KLF1|LIG4|LMX1B|LY6E|MAFF|MAN2A1|MBD3|MBNL1|MED21|MFN2|MIB1|MLL2|MSH2|MSX1|MYH10|MYH6|MYH…
!	placenta development	GO:0001890	41	41	0.772551	0.00285	0.0831457		ADA|AKT1|ANG|BIRC2|CCNF|CDX2|CDX4|CEBPA|CEBPB|CITED1|CYP27B1|DLX3|EGLN1|EPAS1|EPOR|ESX1|ETNK2|FOXD3|GATA2|GHRL|GHSR|GJB3|HAND1|HIF1A|JUNB|LEF1|NDP|NODAL|PKD2|PLAC1|PLCD3|PPARD|PPARG|SOD1|SP1|SP3|SPINT1|SPP1|TFEB|VDR|VWF|
!	membrane docking	GO:0022406	29	29	0.836682	0.003015	0.0867028		CAV2|CPLX2|EXOC4|EXOC5|EXOC6|EZR|ICAM1|MSN|PLDN|PLEK|RAB8A|RABEPK|ROCK1|SCFD1|SCFD2|SNAP25|SNPH|STX1A|STXBP1|STXBP2|STXBP3|SYTL2|VAMP3|VCAM1|VPS33A|VPS33B|VPS45|VTI1B|YKT6|
!	positive regulation of gene-specific transcription	GO:0043193	60	60	0.714715	0.003025	0.0857651		ARNT|ATF6|BPTF|CEBPA|CITED2|CTNNB1|EPO|ETS1|GATA2|GATA4|GATA6|GDNF|GTF2A2|HDAC1|HDAC2|HES1|HES5|HHEX|HIF1A|HMGB2|HNF4A|HNRNPAB|IGF1|IL10|IL6|IRF4|MAPRE3|MLXIPL|NFKB1|NFKBIA|NKX2-5|NR1H2|NR1H3|PLA2G1B|POU1F1|PPARG|PSMC5|PSRC1|RHOQ|RORB|SCAP|SMAD2|SMARCA1|SMARCA2|SMARCA4|SMARCB1|SPI1|SRF|TAF1|TAF2|TAF9|TBX5|TCF7L2|TFE3|TFEB|TGFB3|TNF|TP53|TRIM28|USF1|
!	mitochondrion organization	GO:0007005	100	100	0.649785	0.003035	0.0848535		AIFM2|AKT1|ATP2A1|ATP7A|BAX|BBC3|BCL2|BCL2L1|BCS1L|BID|BNIP3|C10orf2|C17orf47|C3orf31|C6orf168|CASP3|CAV2|CDKN2A|CEBPA|CLN8|CLU|COX10|COX18|CRYAA|DAP3|DNA2|DNAJC19|DNM1L|EPAS1|FANCG|FIS1|FXC1|FXN|GGCT|GRPEL1|GRPEL2|HSP90AA1|HSPA4|HTRA2|HTT|IFI6|IMMP2L|LETM1|LONP1|MAN2A1|MAP3K1|MFN1|MFN2|MIPEP|MPV17|MRPL12|MTERF|MTX2|MTX3|MUL1|MYC|NDUFAF3|NDUFAF4|NDUFS4|NDUFS5|NDUFS7|NDUFS8|NOS3|OPA1|OXA1L|PIM2|PM…
!	peptidyl-amino acid modification	GO:0018193	117	117	0.625947	0.00311	0.0857593		ABI1|ABI2|ABI3|ABL1|ABL2|ACVR1B|ADH5|ADRBK1|AKT1|ARD1A|ASPH|ASPHD1|ASPHD2|ATP7A|BCKDK|BCL2|C4orf31|CAD|CDK5|CLK4|CREBBP|DAD1|DCN|DDOST|DHPS|DOHH|DPH3|DPH5|DPM1|DPM2|DPM3|DYRK1A|EIF5A|EIF5A2|EP300|F2|F2R|FER|FES|FSCB|GALNT1|GALNT2|GALNT3|GGCX|GHR|GSK3B|HIPK3|IFNG|INSR|IVL|JAK1|JAK2|JAK3|JMJD6|KAT2B|KIT|LCK|MAGT1|MAMDC2|MAP3K12|MAP4K1|MAP6D1|METAP1|METAP2|MGAT2|MOCS3|MORC3|NARG1|NARG1L|NAT13|NLK|NM…
!	positive regulation of ubiquitin-protein ligase activity	GO:0051443	61	61	0.704449	0.003115	0.0847364		ANAPC10|ANAPC11|ANAPC2|ANAPC4|ANAPC5|BTRC|CCNB1|CDC16|CDC2|CDC20|CDC23|CDC27|CUL1|FBXO5|FZR1|PIN1|PLK1|PSMA1|PSMA2|PSMA3|PSMA4|PSMA5|PSMA6|PSMA7|PSMB1|PSMB10|PSMB2|PSMB3|PSMB4|PSMB5|PSMB6|PSMB7|PSMB8|PSMB9|PSMC2|PSMC3|PSMC4|PSMC5|PSMD1|PSMD10|PSMD11|PSMD12|PSMD13|PSMD14|PSMD2|PSMD3|PSMD4|PSMD5|PSMD6|PSMD7|PSMD8|PSMD9|PSME1|PSME3|PSMF1|SKP1|UBB|UBE2C|UBE2D1|UBE2E1|UBE2N|
!	RNA elongation	GO:0006354	45	45	0.740602	0.00325	0.08723		ADRM1|CCNH|CDK7|CDK9|ELL|ELL2|ELL3|ERCC2|ERCC3|GTF2A1|GTF2A2|GTF2B|GTF2E1|GTF2E2|GTF2F1|GTF2F2|GTF2H1|GTF2H4|MNAT1|POLR2A|POLR2B|POLR2C|POLR2D|POLR2E|POLR2F|POLR2G|POLR2H|POLR2I|POLR2J|POLR2K|POLR2L|SUPT4H1|TAF1|TAF10|TAF11|TAF12|TAF13|TAF4B|TAF5|TAF6|TAF9|TBP|TCEA2|TCEA3|TCEB2|
!	organic acid transport	GO:0015849	114	114	0.635832	0.00326	0.0863471		ABCC3|ABCD3|ACE|AGXT|AKR1C1|AKR1C4|ANXA1|APBA1|AQP9|ARL6IP5|ATP8B1|BDKRB2|CD36|CLN3|CLN8|CPT1B|CPT2|CROT|CTNS|DRD2|DRD3|DRD4|FOLR1|FOLR2|FOLR3|GOT2|HTT|LOC284379|NMUR2|OCA2|PDPN|PLA2G1B|PLIN2|PPARA|PPARD|PPARG|PRAF2|SERINC1|SLC10A1|SLC10A2|SLC13A5|SLC16A1|SLC16A10|SLC16A2|SLC16A3|SLC16A4|SLC16A5|SLC16A6|SLC16A7|SLC16A8|SLC17A8|SLC19A1|SLC1A1|SLC1A2|SLC1A3|SLC1A4|SLC1A5|SLC1A6|SLC1A7|SLC22A12|SLC2…
!	developmental maturation	GO:0021700	67	67	0.684588	0.00335	0.0875786		AGRN|AKT1|ANG|AXIN1|BARX2|BRCA2|C17orf47|CBFB|CEBPA|CLN5|CTNNB1|DLD|DLG4|DMC1|EPAS1|EPB42|EPO|EREG|FARP2|FOXA1|FZD5|G6PD|GATA2|GDF11|HES1|HES5|IHH|IL21|IRX5|KCNE1|KCNIP2|KCNMA1|KDR|KLF1|LEFTY2|LGI4|LHX6|MAEA|MMP2|MREG|MTCH1|NOTCH1|NRCAM|NTN4|PCSK4|PDE3A|PGR|PICK1|PLP1|PPARD|PPARG|PTGS2|PTH1R|RAB3A|REC8|RND1|SCLT1|SOX10|SOX8|SPINK5|STXBP1|SYP|TFCP2L1|TIMP1|VSX1|WNT1|ZDHHC15|
!	positive regulation of organelle organization	GO:0010638	56	56	0.722539	0.00336	0.0867138		APC|ARF6|ARPC2|ASZ1|CAV3|CD28|CDC42EP2|CDC42EP5|CFL1|CTTNBP2|DLGAP5|DNMT1|DNMT3B|DRD3|DSTN|EDN1|EDN3|EGF|EREG|ESPL1|HOXA13|IGF1|IL1A|IL1B|INS|INSR|KATNB1|LTA|LTB|MAP3K1|MAPT|MEN1|MLST8|NCK1|NCK2|NF2|NUSAP1|P2RX7|PLEK|POT1|PPARGC1A|PROX1|PSRC1|RANBP1|RHOA|RICTOR|SORBS3|TERF2|TGFA|TINF2|TNF|TNKS|TNKS2|TPM1|UBE2N|WNT2|
!	cell cycle arrest	GO:0007050	96	96	0.652551	0.00353	0.089948		AIF1|AK1|APBB1|APBB2|APC|BARD1|BTG4|C11orf82|CALR|CDC123|CDKN1A|CDKN1B|CDKN1C|CDKN2A|CDKN2B|CDKN2C|CDKN2D|CDKN3|CGREF1|CGRRF1|CUL1|CUL2|CUL3|CUL4A|CUL5|CYP27B1|DBC1|DDIT3|DHCR24|DST|EIF4G2|ERN1|ERN2|FOXO4|GADD45A|GAS1|GAS2|GAS2L1|GAS2L2|GAS2L3|GAS7|HBP1|HEPACAM|IFNG|IFNW1|IL12A|IL12B|IL8|ING4|INHA|INHBA|JMY|KAT2B|KHDRBS1|KIF20B|MACF1|MAP2K6|MAPK12|MEN1|MFN2|MLF1|MLL5|MSH2|MTBP|MYC|NBN|NOTCH2|PA2G…
!	positive regulation of ligase activity	GO:0051351	64	64	0.698047	0.003725	0.0937303		ANAPC10|ANAPC11|ANAPC2|ANAPC4|ANAPC5|BTRC|CCNB1|CDC16|CDC2|CDC20|CDC23|CDC27|CUL1|FBXO5|FZR1|GCLM|NHEJ1|PIN1|PLK1|PSMA1|PSMA2|PSMA3|PSMA4|PSMA5|PSMA6|PSMA7|PSMB1|PSMB10|PSMB2|PSMB3|PSMB4|PSMB5|PSMB6|PSMB7|PSMB8|PSMB9|PSMC2|PSMC3|PSMC4|PSMC5|PSMD1|PSMD10|PSMD11|PSMD12|PSMD13|PSMD14|PSMD2|PSMD3|PSMD4|PSMD5|PSMD6|PSMD7|PSMD8|PSMD9|PSME1|PSME3|PSMF1|SKP1|UBB|UBE2C|UBE2D1|UBE2E1|UBE2N|XRCC4|
!	ATP synthesis coupled electron transport	GO:0042773	42	42	0.768813	0.003895	0.096798	GO:0042775|mitochondrial ATP synthesis coupled electron transport,	COX10|COX15|DLD|NDUFA1|NDUFA10|NDUFA2|NDUFA3|NDUFA4|NDUFA5|NDUFA6|NDUFA7|NDUFA8|NDUFA9|NDUFAB1|NDUFAF1|NDUFB1|NDUFB10|NDUFB2|NDUFB3|NDUFB4|NDUFB5|NDUFB6|NDUFB7|NDUFB8|NDUFB9|NDUFC1|NDUFC2|NDUFS1|NDUFS2|NDUFS3|NDUFS4|NDUFS5|NDUFS6|NDUFS7|NDUFS8|NDUFV1|NDUFV3|TAZ|UCRC|UQCR|UQCRB|UQCRC1|
!	sister chromatid segregation	GO:0000819	29	29	0.821847	0.00403	0.0989316		AKAP8|CDC23|CDCA5|CENPE|CHMP1A|DDX11|DLGAP5|DSCC1|ESPL1|KIAA0892|KIF25|KIFC1|LATS1|NCAPD2|NCAPD3|NCAPG|NCAPH|NDC80|NIPBL|NUSAP1|PDS5B|POLS|SEH1L|SMC1A|SMC2|SMC4|TTN|ZW10|ZWINT|
!	protein amino acid O-linked glycosylation	GO:0006493	23	23	0.87634	0.004095	0.0993161		A4GNT|B3GNT6|DPM1|DPM2|DPM3|GALNT1|GALNT10|GALNT2|GALNT3|GALNT6|GALNT7|GALNT9|GCNT1|GCNT3|GCNT4|GYPC|LDLR|OGT|POFUT1|POMGNT1|POMT1|POMT2|TRAK1|
!	negative regulation of secretion	GO:0051048	33	33	0.792485	0.00412	0.0987329		ADA|APOA1|APOA2|CIDEA|DPH3|DRD2|DRD3|DRD4|EDN1|EGF|ERBB3|FAM3D|FOXP3|FST|GHSR|HMOX1|IL10|IL11|IL1B|INHA|INHBA|INHBB|INS|KCNJ11|LIF|NLRP12|NRG1|OSM|PFKL|PSMD9|SERGEF|SRGN|TNF|
!	response to nutrient levels	GO:0031667	100	100	0.643911	0.00416	0.0985186		ACADM|ACADS|ADIPOR2|AKT1|ALB|ALPL|APOM|AQP3|ARSA|ASL|ASNS|ATG12|ATG16L1|ATG5|ATG9A|ATG9B|BAT5|BCKDHA|BCL2|BGLAP|BMPR2|BRCA2|C14orf104|C6orf26|CARTPT|CCKAR|CDKN2B|CDKN2D|CFB|CHMP1A|CLIC1|CLN3|COL1A1|CP|CTSD|CYP24A1|CYP27B1|DDAH2|DDIT3|DOM3Z|ENSA|FADS1|FOXA3|G6PC|GATM|GDAP1|GHRH|GHRL|GHSR|GIPR|GNAI2|HMGCS2|HMOX1|HSD17B2|HSPA5|KYNU|LCT|LEP|LEPR|LY6G6D|MAP1LC3A|MGP|MICB|MLL5|MSH5|MTOR|NPY|NUAK2|OGT|P…
!	regulation of translation	GO:0006417	107	107	0.623612	0.004225	0.0988945		AKT1|ANG|APLP1|ATXN2|BCL3|BOLL|CALR|CD28|CDK4|CPEB2|DAZL|DDX1|DDX25|DIO2|DNAJC1|EEFSEC|EIF1|EIF1B|EIF2A|EIF2AK1|EIF2AK3|EIF2AK4|EIF2B2|EIF2B3|EIF2B4|EIF2B5|EIF2C1|EIF2C2|EIF2C3|EIF2C4|EIF2S1|EIF3B|EIF3E|EIF3H|EIF3K|EIF4A2|EIF4A3|EIF4E|EIF4E2|EIF4E3|EIF4EBP1|EIF4EBP2|EIF4G1|EIF4G2|EIF4G3|EIF5|EIF5A|EIF5A2|EIF5B|ETF1|FAM129A|GCN1L1|HRSP12|IGF2BP1|IGF2BP2|IGF2BP3|IGFBP5|IL6|IMPACT|IREB2|KRT7|METAP1|…
!	regulation of pH	GO:0006885	31	31	0.803138	0.00435	0.10065		AQP11|ATP1A1|ATP1A2|ATP1A3|ATP1A4|ATP4A|ATP5B|ATP6V0A4|ATP6V0E1|ATP6V0E2|ATP6V1B1|ATP6V1H|CLCN3|CLN3|CLN5|CLN6|EDN1|EDNRB|NOX1|PPT1|SLC26A4|SLC26A9|SLC9A1|SLC9A2|SLC9A3|SLC9A5|SLC9A6|SLC9A7|SLC9A8|SLC9A9|TP53|
!	mitochondrial electron transport, NADH to ubiquinone	GO:0006120	35	35	0.777554	0.00435	0.0995063		DLD|NDUFA1|NDUFA10|NDUFA2|NDUFA3|NDUFA4|NDUFA5|NDUFA6|NDUFA7|NDUFA8|NDUFA9|NDUFAB1|NDUFAF1|NDUFB1|NDUFB10|NDUFB2|NDUFB3|NDUFB4|NDUFB5|NDUFB6|NDUFB7|NDUFB8|NDUFB9|NDUFC1|NDUFC2|NDUFS1|NDUFS2|NDUFS3|NDUFS4|NDUFS5|NDUFS6|NDUFS7|NDUFS8|NDUFV1|NDUFV3|
!	microtubule cytoskeleton organization	GO:0000226	98	98	0.642925	0.004515	0.10212		AURKA|BBS1|BBS2|BBS4|BRCA1|BRCA2|BUB1B|C20orf19|CENPJ|CEP120|CEP135|CEP250|CEP63|CEP72|CETN1|CETN2|CETN3|CKAP5|CKS2|CLASP1|CNP|CNTROB|CP110|CROCC|CTNNB1|DOCK7|DYNC1H1|ESPL1|FGFR1OP|FMN2|GABARAP|GADD45A|HOOK1|HOOK2|HOOK3|KIF11|KIF23|KIF2C|MAP1B|MAP1S|MAP7|MAPT|MARK4|MID1|MYH9|NDC80|NDE1|NEFH|NEFM|NEK2|NPM1|NUSAP1|OFD1|PAFAH1B1|PCM1|PPP4C|PRC1|PSRC1|RANBP1|RANBP10|RANBP9|RNF19A|SAC3D1|SASS6|SEH1L|S…
!	negative regulation of cellular protein metabolic process	GO:0032269	85	85	0.649461	0.004585	0.102551		A2M|ANG|APOA4|APOM|BDKRB2|CALR|CDK5|CLN3|CLN8|DNAJC1|DNMT1|DNMT3B|EIF2AK1|EIF2AK3|EIF2B3|EIF2B4|EIF2B5|EIF2C1|EIF2C2|EIF2C3|EIF2C4|EIF3E|EIF4A3|EIF4EBP1|EIF4EBP2|ENG|ENPP1|FAM129A|FURIN|G6PD|GCLC|GIPC1|GTPBP4|HHATL|HSP90AB1|IBTK|IGF2BP1|IGF2BP2|IGF2BP3|IGFBP3|IGFBP5|IL10|INS|ITGAV|ITGB3|JUN|MEN1|NDUFA13|NF2|NFKB1|NLRP12|PAIP2|PON1|PPP2CA|PPP2R1A|PPP2R4|PRG3|PRKCA|PRKCD|PRKCG|PRKCZ|PTPN3|RAB23|SER…
!	regulation of lymphocyte activation	GO:0051249	106	106	0.633007	0.00462	0.102198		ADA|AP3B1|BCL10|BCL6|BLM|CARD11|CASP3|CD2|CD27|CD276|CD28|CD38|CD3E|CD4|CD47|CD5|CD80|CD83|CD86|CDKN1A|CDKN2A|CHRNB2|CLPTM1|CORO1A|CTLA4|EBI3|EFNB1|ERBB2|FAS|FOXJ1|FOXP3|GAL|GLMN|HLA-DMA|HLA-DOA|HMGB3|ICOSLG|IFNG|IL10|IL12A|IL12B|IL18|IL1B|IL2|IL21|IL27|IL27RA|IL2RG|IL4|IL6|IL6ST|IL7|INHA|INHBA|IRF4|KLRK1|LAG3|LAT|LAX1|LCK|LST1|MALT1|MAP3K7|NCK1|NCK2|NFAM1|NP|PAG1|PAWR|PDCD1LG2|PLDN|PTPRC|RARA|SA…
!	divalent metal ion transport	GO:0070838	115	115	0.615798	0.00476	0.104151		ACCN2|ATP2A1|ATP2A2|ATP2A3|ATP2B1|ATP2B2|ATP2B3|ATP2B4|ATP2C1|ATP2C2|BSPRY|CACHD1|CACNA1A|CACNA1B|CACNA1C|CACNA1D|CACNA1E|CACNA1F|CACNA1G|CACNA1H|CACNA1I|CACNA1S|CACNA2D1|CACNA2D2|CACNA2D3|CACNA2D4|CACNB1|CACNB2|CACNB3|CACNB4|CACNG1|CACNG2|CACNG3|CACNG4|CACNG5|CACNG6|CACNG7|CACNG8|CALHM1|CAMK2A|CAMK2D|CATSPER1|CATSPER2|CATSPER3|CAV1|CCL8|CHRNA10|CHRNA4|CHRNA9|CHRNB2|CLCA1|CLCA3P|CORO1A|CSN2|CYP27…
!	mitotic sister chromatid segregation	GO:0000070	28	28	0.848754	0.004955	0.107252		AKAP8|CDC23|CDCA5|CENPE|CHMP1A|DDX11|DLGAP5|DSCC1|ESPL1|KIAA0892|KIF25|KIFC1|NCAPD2|NCAPD3|NCAPG|NCAPH|NDC80|NIPBL|NUSAP1|PDS5B|POLS|SEH1L|SMC1A|SMC2|SMC4|TTN|ZW10|ZWINT|
!	ribonucleotide catabolic process	GO:0009261	13	13	1.02651	0.00525	0.112428		ACLY|AMPD3|ATP5D|ATP5O|ENTPD4|GCH1|LONP1|MYH7|NUDT5|NUDT9|OLA1|RHOQ|VPS4B|
!	response to nutrient	GO:0007584	66	66	0.683617	0.00525	0.111245		ADIPOR2|ALPL|APOM|AQP3|ARSA|ASL|BAT5|BCKDHA|BCL2|BGLAP|BRCA2|C14orf104|C6orf26|CCKAR|CDKN2B|CDKN2D|CFB|CHMP1A|CLIC1|COL1A1|CP|CYP24A1|CYP27B1|DDAH2|DDIT3|DOM3Z|ENSA|GATM|GDAP1|GIPR|GNAI2|HMGCS2|HMOX1|HSD17B2|KYNU|LCT|LY6G6D|MGP|MICB|MLL5|MSH5|MTOR|OGT|PPARG|RARA|RARG|RBP4|RXRA|SLC10A3|SOX2|SPP1|SST|SSTR1|SSTR2|STAR|STC1|STC2|SUOX|TGFBR2|TIE1|TSHB|TULP4|USF1|USF2|VARS|VDR|
!	cell maturation	GO:0048469	53	53	0.702043	0.0053	0.111134		AGRN|ANG|AXIN1|BRCA2|C17orf47|CBFB|CEBPA|CLN5|CTNNB1|DLD|DMC1|EPAS1|EPB42|EPO|EREG|FARP2|FOXA1|FZD5|G6PD|GATA2|GDF11|HES1|HES5|IHH|IL21|IRX5|KCNE1|KCNIP2|KCNMA1|KDR|KLF1|LEFTY2|LGI4|LHX6|MAEA|MTCH1|NRCAM|NTN4|PCSK4|PDE3A|PGR|PICK1|PLP1|PPARG|PTH1R|REC8|RND1|SCLT1|SOX10|SOX8|TFCP2L1|TIMP1|VSX1|
!	regulation of GTPase activity	GO:0043087	102	102	0.635121	0.00533	0.110611		ACAP1|ACAP2|ADAP1|ADAP2|AGAP1|AGAP11|AGAP2|AGAP3|AGFG1|AGFG2|ALS2|ALS2CR12|ARAP1|ARAP2|ARAP3|ARFGAP1|ARFGAP2|ARFGAP3|ARHGAP1|ARHGAP27|ARHGAP6|ASAP1|ASAP2|ASAP3|BCL6|C6orf170|CHM|CHML|DOCK7|EVI5|EVI5L|FGD1|FGD2|FGD3|FGD5|FGD6|FICD|FOXJ1|GDI1|GDI2|GIT1|GIT2|GMIP|GRTP1|JUB|MLST8|NF1|PAFAH1B1|RAB3GAP1|RAB3GAP2|RABGAP1|RABGAP1L|RALBP1|RAPGEF6|RASGRF1|RASGRP3|RICTOR|S1PR1|SGSM1|SGSM2|SGSM3|SMAP1|SMAP2|…
!	ER-nuclear signaling pathway	GO:0006984	29	29	0.805387	0.005385	0.110612		AARS|AMFR|ATF6|ATG10|ATP2A2|CASP12|CCND1|CRIPAK|DDIT3|DERL1|DERL2|DERL3|EIF2AK2|EIF2AK3|ERN1|ERO1L|GSK3B|HSPA5|IFNG|PAK1|PPP1R15A|PPP1R15B|SCAP|SELS|SERP1|TP53|VAPB|VCP|WFS1|
!	mRNA transport	GO:0051028	73	73	0.661472	0.00549	0.11163		AGFG1|BAT1|CASC3|DDX19A|DDX25|DDX39|EIF5A|EIF5A2|ENY2|FMR1|FUSIP1|G3BP2|GLE1|HHEX|HNRNPA1|KHSRP|LRPPRC|MAGOH|MAGOHB|MVP|MYO1C|NCBP1|NCBP2|NUP107|NUP133|NUP153|NUP155|NUP160|NUP188|NUP205|NUP210|NUP214|NUP35|NUP37|NUP43|NUP50|NUP54|NUP62|NUP85|NUP88|NUP93|NUP98|NUPL1|NUPL2|NXF1|NXF3|NXF5|NXT2|PABPN1|QKI|RAE1|RANBP17|RANBP2|RBM8A|SEH1L|SENP2|SMG1|SMG5|SMG6|SMG7|THOC1|THOC2|THOC4|TMEM48|TNKS|TPR|UPF…
!	skeletal muscle tissue development	GO:0007519	58	58	0.701109	0.00564	0.113533	GO:0060538|skeletal muscle organ development,	ACTA1|ADAM12|AFG3L2|BARX2|CACNA1H|CACNB2|CACNG2|CAV1|CAV2|CDK5|CHAT|CHRNA1|CHRND|CSRP2|CSRP3|DNER|DVL1|EP300|ERBB2|FGF6|FOXL2|GPHN|HINFP|HOMER1|HOXD10|IFRD1|IGF1|IGSF8|JAG1|KCNH1|LGALS1|MAPK12|MAPK14|MBNL1|MEOX2|MYF5|MYF6|MYH9|MYL6|MYL6B|MYLPF|MYOD1|MYOG|NOS1|NRD1|PITX1|RB1|RCAN1|RHOA|SHH|SIX1|SNTA1|SORT1|SOX15|SVIL|TAZ|TCF7L2|VAMP5|
!	negative regulation of multicellular organismal process	GO:0051241	108	108	0.627411	0.00574	0.114402		ABCG5|ABCG8|ACHE|ADA|ADAM17|ADIPOQ|ADM|ADORA2B|ADRA1D|ADRB1|ADRB2|ADRB3|ADRBK1|AGTR2|AHSG|ANXA2|ANXA2P2|ANXA5|APOA1|APOC1|APOC2|APOC3|APOE|APOH|ATP2A2|BBS2|BCL6|BMP10|BMPR2|BPI|CALCA|CARTPT|CAV1|CAV3|CD83|CIDEA|CIITA|CPB2|CRH|CST3|DRD1|DRD2|EDN1|EIF2AK3|F2|FKBP1B|FOXP3|FURIN|FXN|GHRL|GHSR|GLRA1|GNAI2|GP1BA|GRIK3|GUCY1A3|HMOX1|HS3ST5|HTR2A|IAPP|IFNG|IL10|IL6|INS|IRAK3|KCNMA1|KLK8|KNG1|KRT1|LBP|LGM…
!	regulation of Rho protein signal transduction	GO:0035023	85	85	0.642248	0.00588	0.116044		ABR|ABRA|AKAP13|ALS2|ARAP1|ARAP3|ARHGAP27|ARHGEF1|ARHGEF10|ARHGEF10L|ARHGEF11|ARHGEF12|ARHGEF15|ARHGEF16|ARHGEF17|ARHGEF18|ARHGEF19|ARHGEF2|ARHGEF3|ARHGEF4|ARHGEF5|ARHGEF6|ARHGEF7|ARHGEF9|BCL6|BCR|C9orf100|DLC1|DNMBP|DOCK7|ECT2|FARP1|FARP2|FGD1|FGD2|FGD3|FGD5|FGD6|FICD|FLJ10357|FLJ20184|FLJ41603|FOXJ1|GEFT|GMIP|ITSN1|ITSN2|KALRN|LPAR1|LPAR2|MCF2|MCF2L|MCF2L2|MLST8|NET1|NGEF|OBSCN|PAFAH1B1|PLEKHG1…
!	neuropeptide signaling pathway	GO:0007218	79	79	0.650295	0.005945	0.116187		AGRP|BAI1|BAI2|BAI3|CALCA|CARTPT|CD97|CELSR1|CELSR2|CELSR3|CPE|ECEL1|ELTD1|EMR1|EMR2|EMR3|GAL|GALP|GALR1|GALR3|GLRA1|GLRA2|GLRB|GPR110|GPR111|GPR112|GPR113|GPR114|GPR115|GPR116|GPR124|GPR125|GPR126|GPR128|GPR56|GPR64|GPR97|GPR98|GRP|HCRT|HCRTR1|HCRTR2|LPHN1|LPHN2|LPHN3|MCHR1|NMB|NMU|NMUR1|NMUR2|NPB|NPFF|NPVF|NPW|NPY|NXPH2|NXPH3|NXPH4|OPRD1|PCSK1N|PDYN|PENK|PKD1|PKD1L2|PKDREJ|PMCH|PNOC|POMC|PROK2|…
!	fatty acid transport	GO:0015908	21	21	0.86619	0.00603	0.116715		ABCD3|ACE|ANXA1|BDKRB2|CD36|CPT1B|CPT2|CROT|DRD2|DRD3|DRD4|GOT2|NMUR2|PLA2G1B|PLIN2|PPARA|PPARD|PPARG|SLC25A20|SLC27A4|SLCO2A1|
!	negative regulation of cell cycle	GO:0045786	57	57	0.68128	0.006035	0.1157		ADCYAP1|ALOX15B|APBB1|APBB2|APC|ATM|AURKAIP1|BCL2|BCL6|BMP2|BMP4|BMP7|BTG3|BTG4|BUB1|CASP3|CDK5|CDK5RAP1|CDK6|CDKN1A|CDKN2A|CENPF|CHMP1A|DBC1|DLG1|FOXC1|GAS1|GMNN|HEXIM1|HEXIM2|HPGD|ILKAP|INHA|INHBA|LATS1|LATS2|MAD2L2|MEN1|MOV10L1|MYO16|PDCD4|PPP1R13B|PTPRK|RB1|RHOB|RUNX3|SIPA1|SMAD3|SMARCA4|TAF6|TGFB1|TP53BP2|TPR|TRIM35|TSPYL2|TTK|ZBTB17|
!	leukocyte differentiation	GO:0002521	91	91	0.633297	0.0061	0.115842		ADA|ADAM17|AICDA|APC|ATP7A|BCL2|BCL3|BCL6|BLM|BLNK|CALCR|CARD11|CBFB|CD1D|CD28|CD3D|CD4|CD74|CD79A|CDC42|CEBPA|CEBPE|CEBPG|CHD7|CHUK|CLCF1|CSF2|CSF3|CTNNB1|DHRS2|DOCK2|EGR1|FAS|GPR183|HDAC4|HDAC5|HDAC9|HLA-DMA|IFI16|IL10|IL11|IL12B|IL17C|IL2|IL31RA|IL4|IRF1|IRF4|ITGA4|ITGB1|JAG2|JMJD6|KIT|KLF6|LCK|LIG4|MMP9|MSH2|MYH9|NHEJ1|NKX2-3|ONECUT1|OSTM1|PAX1|PIK3R1|PKNOX1|PLCG2|PPARG|PTPRC|RAG1|RAG2|RELB|R…
!	negative regulation of protein metabolic process	GO:0051248	91	91	0.63781	0.0061	0.11476		A2M|ANG|APOA4|APOM|BDKRB2|CALR|CDK5|CLN3|CLN8|DNAJC1|DNMT1|DNMT3B|EIF2AK1|EIF2AK3|EIF2B3|EIF2B4|EIF2B5|EIF2C1|EIF2C2|EIF2C3|EIF2C4|EIF3E|EIF4A3|EIF4EBP1|EIF4EBP2|ENG|ENPP1|FAM129A|FLNA|FURIN|G6PD|GCLC|GIPC1|GRIN2A|GTPBP4|HHATL|HSP90AB1|IBTK|IGF2BP1|IGF2BP2|IGF2BP3|IGFBP3|IGFBP5|IL10|INS|IRAK3|ITGAV|ITGB3|JUN|MDM4|MEN1|NDUFA13|NF2|NFKB1|NLRP12|PAIP2|PON1|PPP2CA|PPP2R1A|PPP2R4|PRG3|PRKCA|PRKCD|PRKC…
!	regulation of nervous system development	GO:0051960	114	114	0.618682	0.006345	0.118264		APOE|ASCL1|ATOH1|BCL2|BDNF|BMP2|BMP7|BMPR1A|CALR|CDH4|CDK5R1|CDK5RAP1|CDK5RAP2|CDK5RAP3|CHRD|CHRNA3|CHRNB2|CNTN4|COL4A4|CRX|DBN1|DLL1|DLX2|DRD2|DRD3|DTX1|EGF|EIF2AK3|EPHB2|FGF2|FOXA1|FOXA2|FOXG1|GHRL|GHSR|GLI1|HES1|HES5|HOXA2|HOXD3|ID4|IFNG|IGF1|IRX3|ISL1|ISL2|KLK8|LBX1|LHX1|LHX5|LIG4|LIMK1|LRRC4C|MAPT|METRN|MIB1|MT3|NEFM|NF1|NGF|NKX2-2|NKX2-5|NKX6-1|NLGN1|NOG|NOTCH1|NOTCH3|NPTN|NRCAM|NTF3|NTN1|N…
!	multicellular organismal metabolic process	GO:0044236	33	33	0.765586	0.00638	0.117825		ACE|ACE2|ADAMTS14|ADAMTS2|ADAMTS3|APOA4|CEL|COL1A1|COL3A1|COL5A1|GHR|HIF1A|KLK6|MMP1|MMP10|MMP11|MMP13|MMP16|MMP19|MMP2|MMP26|MMP27|MMP3|MMP7|MMP8|MMP9|MNAT1|PEPD|PLA2G1B|PRTN3|SERPINH1|TIPARP|TNXB|
!	acute-phase response	GO:0006953	29	29	0.792372	0.006495	0.118859		AHSG|APCS|APOL2|CD163|CEBPB|CRP|F2|F8|FN1|IL1A|IL1B|IL22|IL6|IL6R|INS|ITIH4|LBP|MBL2|ORM1|ORM2|REG3A|REG3G|SAA4|SAAL1|SERPINA1|SERPINA3|SERPINF2|SIGIRR|TF|
!	positive regulation of protein modification process	GO:0031401	93	93	0.628486	0.00679	0.123138		ACVR2A|ADAM17|AGT|ATG10|ATG7|AXIN1|BCL10|BCL2|BMP10|BMP2|BMP4|BMP7|BMPR1A|BRCA1|CARD14|CCND1|CCND2|CCND3|CD4|CD80|CD81|CLCF1|CSF2|DLC1|DNMT1|DNMT3B|DOCK7|ENG|EPO|F2|FAM129A|FCER1A|FGF2|FKBP1A|GDF2|GH1|GHR|HCLS1|HDAC4|HPX|IFNG|IGF1|IL11|IL12A|IL1B|IL2|IL20|IL29|IL3|IL31RA|IL34|IL5|IL6|IL6R|IL6ST|INS|INSR|ITLN1|JAK2|KITLG|LACRT|LIF|LRRK2|LYN|MEN1|MLST8|NDFIP1|NDFIP2|NOD2|OSM|PIAS1|PIAS3|PIAS4|PPARG…
!	respiratory tube development	GO:0030323	69	69	0.661404	0.00693	0.124554		ADA|ASZ1|ATP7A|BMP4|BMPR1A|BMPR2|C11orf73|CEBPA|CFTR|CRH|CRISPLD2|CTGF|CTNNB1|CTTNBP2|CUX1|CYP1A2|DHCR7|DICER1|EP300|EPAS1|FGF1|FGF10|FGF18|FGF2|FGF9|FGFR4|FOXA1|FOXA2|FOXF1|GLI1|GLI2|GLI3|HECA|HES1|HHIP|HOPX|HOXA5|HSD11B1|JMJD6|KDR|LOX|MAN2A1|MGP|MMP14|NKX2-1|NKX2-8|NOS3|NOTCH1|PCSK5|PDGFRA|PDPN|PPP1CA|PROX1|PTHLH|RAB3A|RBP4|SFTPD|SHH|SIM2|SP1|SP3|SPRY2|TBX4|TGFB3|TGFBR2|TNS3|WNT2|WNT5A|ZFPM2|
!	regulation of Ras GTPase activity	GO:0032318	87	87	0.637612	0.006965	0.124076		ACAP1|ACAP2|ADAP1|ADAP2|AGAP1|AGAP11|AGAP2|AGAP3|AGFG1|AGFG2|ALS2|ARAP1|ARAP2|ARAP3|ARFGAP1|ARFGAP2|ARFGAP3|ARHGAP27|ASAP1|ASAP2|ASAP3|BCL6|C6orf170|DOCK7|EVI5|EVI5L|FGD1|FGD2|FGD3|FGD5|FGD6|FICD|FOXJ1|GIT1|GIT2|GMIP|GRTP1|MLST8|NF1|PAFAH1B1|RABGAP1|RABGAP1L|RALBP1|RASGRF1|RICTOR|S1PR1|SGSM1|SGSM2|SGSM3|SMAP1|SMAP2|STMN3|SYDE1|TBC1D1|TBC1D10A|TBC1D10B|TBC1D10C|TBC1D12|TBC1D13|TBC1D14|TBC1D15|TBC1…
!	positive regulation of ubiquitin-protein ligase activity during mitotic cell cycle	GO:0051437	59	59	0.67307	0.007035	0.124223		ANAPC10|ANAPC11|ANAPC2|ANAPC4|ANAPC5|BTRC|CCNB1|CDC16|CDC2|CDC20|CDC23|CDC27|CUL1|FBXO5|FZR1|PLK1|PSMA1|PSMA2|PSMA3|PSMA4|PSMA5|PSMA6|PSMA7|PSMB1|PSMB10|PSMB2|PSMB3|PSMB4|PSMB5|PSMB6|PSMB7|PSMB8|PSMB9|PSMC2|PSMC3|PSMC4|PSMC5|PSMD1|PSMD10|PSMD11|PSMD12|PSMD13|PSMD14|PSMD2|PSMD3|PSMD4|PSMD5|PSMD6|PSMD7|PSMD8|PSMD9|PSME1|PSME3|PSMF1|SKP1|UBB|UBE2C|UBE2D1|UBE2E1|
!	muscle tissue development	GO:0060537	115	115	0.60502	0.007045	0.123318		ACADM|ACTA1|ACTC1|ADAM12|AFG3L2|BARX2|BMP10|CACNA1H|CACNB2|CACNG2|CAV1|CAV2|CBY1|CDK5|CHAT|CHRNA1|CHRND|CSRP2|CSRP3|DNER|DVL1|ENG|EP300|ERBB2|FGF6|FKBP1A|FOXC1|FOXC2|FOXL2|GAA|GATA6|GJC1|GPHN|HAND1|HINFP|HOMER1|HOXD10|HRAS|IFRD1|IGF1|IGSF8|ITGB1|JAG1|KCNH1|KRAS|KRT19|LGALS1|LY6E|MAPK12|MAPK14|MBNL1|MEOX2|MTPN|MYBPC3|MYF5|MYF6|MYH10|MYH11|MYH6|MYH7|MYH9|MYL2|MYL3|MYL6|MYL6B|MYLK2|MYLPF|MYOD1|MYOG|…
!	striated muscle contraction	GO:0006941	46	46	0.727641	0.00713	0.12373		ADRBK1|ALDOA|ARG2|ARHGEF11|CAMK2D|CASQ2|CHRNA1|DTNA|GAA|HOMER1|KBTBD10|MAP2K3|MAP2K6|MYBPC1|MYBPC2|MYBPC3|MYH1|MYH11|MYH13|MYH15|MYH2|MYH3|MYH4|MYH6|MYH7|MYH7B|MYH8|MYL3|MYL4|MYLK2|MYOM1|MYOM2|PGAM2|RYR2|RYR3|SMPX|TAZ|TCAP|TNNC1|TNNC2|TNNI2|TNNI3|TNNT1|TNNT3|TPM1|TTN|
!	social behavior	GO:0035176	10	10	1.18871	0.007155	0.123103		AVPR1A|CHRNB2|CLN8|DRD3|DRD4|HTT|MKKS|NLGN3|NLGN4X|NPAS3|
!	anterior/posterior pattern formation	GO:0009952	94	94	0.63016	0.007255	0.123765		ACVR2A|ACVR2B|ALX1|APC|ARC|AXIN2|BARX1|BMPR1A|BMPR2|BTG2|CER1|CRKL|CTNNB1|CTNNBIP1|DLL1|EMX2|EN1|EP300|FOXA2|FRS2|GATA4|GBX2|GDF11|GLI3|HES1|HES7|HHEX|HOXA1|HOXA11|HOXA2|HOXA3|HOXA4|HOXA5|HOXA6|HOXA7|HOXB1|HOXB3|HOXB4|HOXB5|HOXB6|HOXB7|HOXB8|HOXB9|HOXC10|HOXC11|HOXC13|HOXC4|HOXC5|HOXC6|HOXC8|HOXC9|HOXD10|HOXD3|HOXD4|HTT|KAT2A|LDB1|LEF1|LHX1|MEOX1|MEOX2|MESP2|MIB1|MLLT3|MYF5|MYF6|NEUROD1|NODAL|NOT…
!	amine biosynthetic process	GO:0009309	70	70	0.671811	0.00729	0.123317		AANAT|ADC|ADI1|AGMAT|AGXT|ALDH18A1|ALDH4A1|AMD1|ASL|ASNS|ASNSD1|ASS1|AZIN1|BBOX1|BCAT1|BCAT2|BHMT|BHMT2|C14orf148|CBS|CDO1|CTH|DBH|DDC|DHFRL1|ENOPH1|ETNK1|ETNK2|GCH1|GLUD1|GLUD2|GLUL|GOT1|GOT2|HDC|LGSN|MAT2A|MAT2B|MRI1|MTHFD1|MTHFD2L|MTR|MTRR|NAGS|OAZ1|ODC1|OTC|PAH|PHGDH|PLOD1|PNMT|PRG3|PRODH|PRODH2|PSAT1|PSPH|PYCR1|PYCR2|PYCRL|SEPHS2|SLC1A3|SLC5A7|SLC6A3|SRM|SRR|SULT1A2|TGFB2|TH|THNSL1|TPH2|
!	intermediate filament-based process	GO:0045103	19	19	0.875057	0.007315	0.122709		CLN8|DNAJB6|DST|ERBB2IP|INA|KRT14|KRT16|KRT20|KRT25|KRT3|KRT9|NEFH|NEFL|NEFM|SOD1|SYNC|SYNM|TCHH|VIM|
!	striated muscle tissue development	GO:0014706	110	110	0.618795	0.007325	0.121861		ACADM|ACTA1|ACTC1|ADAM12|AFG3L2|BARX2|BMP10|CACNA1H|CACNB2|CACNG2|CAV1|CAV2|CBY1|CDK5|CHAT|CHRNA1|CHRND|CSRP2|CSRP3|DNER|DVL1|EP300|ERBB2|FGF6|FKBP1A|FOXC1|FOXC2|FOXL2|GAA|GATA6|GJC1|GPHN|HAND1|HINFP|HOMER1|HOXD10|HRAS|IFRD1|IGF1|IGSF8|ITGB1|JAG1|KCNH1|KRAS|KRT19|LGALS1|LY6E|MAPK12|MAPK14|MBNL1|MEOX2|MTPN|MYBPC3|MYF5|MYF6|MYH10|MYH11|MYH6|MYH7|MYH9|MYL2|MYL3|MYL6|MYL6B|MYLK2|MYLPF|MYOD1|MYOG|MYOZ…
!	regulation of interferon-gamma biosynthetic process	GO:0045072	13	13	0.993792	0.00743	0.122595		CD276|CEBPG|EBI3|IL12B|IL21|IL27|INHA|INHBA|TLR3|TLR7|TLR8|TLR9|TNFRSF13C|
!	glucose metabolic process	GO:0006006	122	122	0.605089	0.007675	0.125608		ACN9|ADIPOQ|ADPGK|AGL|AKR1A1|ALDH5A1|ALDOA|ALDOB|ALDOC|BPGM|BRS3|CPS1|DCXR|DHTKD1|DLAT|ENO1|ENO2|ENO3|EPM2A|FBP1|FBP2|G6PC|G6PC2|G6PC3|G6PD|GAA|GAPDH|GAPDHS|GBE1|GCK|GHRL|GLYR1|GPD1|GPD2|GPI|GPT|GSK3B|GYG1|GYG2|GYS1|GYS2|H6PD|HIBADH|HK1|HK2|HK3|HKDC1|IL6ST|INS|KCNJ11|LEP|MAPK14|MDH1|MDH2|MYC|NISCH|NPY1R|OGDH|OGDHL|ONECUT1|PC|PCK1|PCK2|PDHA1|PDHA2|PDHB|PDK1|PDK2|PDK3|PDK4|PDX1|PFKFB1|PFKL|PFKM|PFK…
!	microtubule-based movement	GO:0007018	92	92	0.637713	0.007715	0.125244		ACTR10|APBA1|BICD2|CENPE|DNAH1|DNAH10|DNAH11|DNAH14|DNAH17|DNAH2|DNAH3|DNAH5|DNAH7|DNAH8|DNAH9|DNAL4|DNHD1|DYNC1H1|DYNC1I1|DYNC2H1|DYNLRB1|DYNLRB2|HTT|KIF11|KIF12|KIF13A|KIF13B|KIF14|KIF15|KIF16B|KIF17|KIF18A|KIF19|KIF1A|KIF1B|KIF1C|KIF20A|KIF20B|KIF21A|KIF21B|KIF22|KIF23|KIF25|KIF26A|KIF26B|KIF2A|KIF2B|KIF2C|KIF3A|KIF3B|KIF3C|KIF4A|KIF5A|KIF5B|KIF5C|KIF6|KIF7|KIF9|KIFC1|KIFC2|KIFC3|KLC1|KTN1|LRP…
!	intermediate filament cytoskeleton organization	GO:0045104	17	17	0.905134	0.00806	0.129798		CLN8|DNAJB6|DST|ERBB2IP|INA|KRT14|KRT16|KRT20|KRT25|KRT3|KRT9|NEFH|NEFL|NEFM|SOD1|SYNM|TCHH|
!	cellular response to biotic stimulus	GO:0071216	25	25	0.809828	0.00824	0.131644		AARS|AMFR|ATF6|ATG10|CASP12|CCND1|DDIT3|DERL1|DERL2|DERL3|EIF2AK2|EIF2AK3|ERN1|ERO1L|GSK3B|HSPA5|IFNG|PPP1R15A|PPP1R15B|SELS|SERP1|TP53|VAPB|VCP|WFS1|
!	cellular response to hormone stimulus	GO:0032870	83	83	0.63689	0.008305	0.131638		ADCY1|ADCY8|ADIPOR1|ADIPOR2|AGRP|AHSG|AKT1|AKT2|APPL1|ASIP|BAIAP2|BCAR1|CAPN10|CGA|EIF4EBP1|EIF4EBP2|ENPP1|FOXC2|FOXO1|FOXO4|GAB1|GCG|GH1|GHR|GHRL|GHSR|GNAS|GNB1|GNB2|GNB3|GNB4|GNG11|GNG12|GNG13|GNG2|GNG3|GNG4|GNG5|GNG7|GNG8|GOT1|GRB2|IGF1R|INSR|IRS2|JAK2|KDM3A|LATS1|LATS2|LPIN1|NUP62|PCSK9|PDE3B|PDPK1|PHIP|PIK3R1|PIK3R3|PLA2G1B|PPARG|PRKACA|PRKACB|PRKACG|PRKAR1A|PRKAR1B|PRKAR2A|PRKAR2B|PRKCI|RHO…
!	response to temperature stimulus	GO:0009266	52	52	0.702566	0.00843	0.132575		ACADM|ACOT11|ADRB1|ADRB2|ADRB3|AGT|AKT1|BCL2|CALCA|CETN1|CIRBP|CLPB|CRNN|CRYAA|CRYAB|CSDA|DHX9|DNAJB4|EIF2B1|EIF2B2|EIF2B3|EIF2B4|EIF2B5|ERO1L|FGF16|GCLC|GLRX2|GMPR|HSPB2|HSPB3|HSPB6|HSPB7|HSPB8|IL18|LXN|MICB|NGFR|NOS1|NOS3|NR2F6|OSM|P2RX3|PCSK1N|SCARA5|SOD1|STAC|THBS1|TRPA1|TRPV2|TRPV3|VGF|XYLT1|
!	regulation of T cell activation	GO:0050863	89	89	0.627689	0.00845	0.131859		ADA|AP3B1|BCL10|BCL6|BLM|CARD11|CASP3|CD2|CD276|CD28|CD3E|CD4|CD47|CD5|CD80|CD83|CD86|CDKN2A|CLPTM1|CORO1A|CTLA4|EBI3|EFNB1|ERBB2|FOXJ1|FOXP3|GLMN|HLA-DMA|HLA-DOA|ICOSLG|IFNG|IL10|IL12A|IL12B|IL18|IL1B|IL2|IL21|IL27|IL2RG|IL4|IL6|IL6ST|IL7|IRF4|KLRK1|LAG3|LAT|LAX1|LCK|MALT1|MAP3K7|NCK1|NCK2|NP|PAG1|PAWR|PDCD1LG2|PTPRC|RARA|SART1|SASH3|SCGB1A1|SFTPD|SHH|SIRPG|SIT1|SOCS5|SOD1|SPINK5|SPN|STAT5A|STAT…
!	transition metal ion transport	GO:0000041	65	65	0.658671	0.008525	0.132006		ATOX1|ATP7A|ATP7B|CCS|CP|CUTC|FKBP4|FTH1|FTHL17|FTL|GIF|HEPH|HFE|LTF|MFI2|MMGT1|SCARA5|SCO1|SCO2|SFXN1|SFXN2|SFXN3|SFXN4|SFXN5|SLC11A1|SLC11A2|SLC25A28|SLC25A37|SLC30A1|SLC30A10|SLC30A2|SLC30A3|SLC30A4|SLC30A5|SLC30A6|SLC30A7|SLC30A8|SLC30A9|SLC31A1|SLC31A2|SLC39A1|SLC39A10|SLC39A11|SLC39A12|SLC39A13|SLC39A14|SLC39A2|SLC39A3|SLC39A4|SLC39A5|SLC39A6|SLC39A7|SLC39A8|SLC39A9|SLC40A1|STEAP1|STEAP2|ST…
!	response to unfolded protein	GO:0006986	66	66	0.670762	0.00853	0.131076		AARS|AMFR|APOM|ATF6|ATF6B|BAT5|C6orf26|CASP12|CCND1|CFB|CLIC1|CREB3L1|CREB3L2|CREB3L3|CREB3L4|CRNN|DDAH2|DDIT3|DERL1|DERL2|DERL3|DNAJA1|DNAJB1|DNAJB2|DNAJB4|DNAJB5|DNAJB6|DNAJC3|DNAJC4|DOM3Z|EDEM1|EDEM3|EIF2AK2|EIF2AK3|ERN1|ERO1L|ERP44|HERPUD1|HERPUD2|HSP90AA1|HSP90AB1|HSPA1B|HSPA1L|HSPA2|HSPA4|HSPA4L|HSPA6|HSPA8|HSPB2|HSPB3|HSPB7|HSPE1|HSPH1|IFNG|LY6G6D|MSH5|PPP1R15A|SELS|SERP1|SERPINH1|TOR1A|TO…
!	iron ion homeostasis	GO:0055072	32	32	0.788678	0.008625	0.131531		ABCB6|ABCB7|ALAS2|CP|EPB42|FTH1|FTHL17|FTL|FXN|HAMP|HFE|HIF1A|HMOX1|HP|HPX|HTT|IREB2|LTF|MFI2|MYC|NDFIP1|NUBP1|SCARA5|SLC11A1|SLC11A2|SLC40A1|SOD1|SOD2|SRI|TF|TFR2|TFRC|
!	regulation of DNA metabolic process	GO:0051052	97	97	0.620156	0.008685	0.13145		ACD|ATR|BCL6|BLM|BRCA1|BRCA2|BRCC3|BRE|C19orf62|CALR|CCDC88A|CDC45L|CDC6|CDK2|CDT1|CEBPG|CSF2|DNA2|ENPP7|EPO|ERCC1|ERCC4|EREG|EYA1|EYA3|FAM175A|GLI1|GLI2|GMNN|GTPBP4|H2AFX|HUS1|ID3|IFNG|IGF1|IGF1R|IL10|IL2|IL27RA|IL3|IL4|IL7R|INS|INSR|KITLG|KPNA1|KPNA2|MRE11A|MSH2|MSH3|MSH6|MYC|NBN|NF2|PCNA|PDGFA|PDGFB|PDGFC|PDGFRA|PIF1|PLA2G1B|POLH|POT1|PPP2CA|PPP2R1A|PRKCG|RAD17|RAD50|RAD51|RAD9A|RNF168|RNF8|RP…
!	regulation of adaptive immune response	GO:0002819	38	38	0.754588	0.00877	0.131746		ADA|BCL6|C3|CD226|CD80|CD86|FCER1A|FCER1G|FOXJ1|FOXP3|HPX|IDO1|IFNG|IL10|IL12A|IL1B|IL2|IL27|IL27RA|IL4|IL6ST|MALT1|MAP3K7|NOD2|PTPRC|PVR|PVRL2|RARA|SASH3|SOCS5|SPN|STAT6|TBX21|TGFB1|TNFRSF13C|TNFSF13B|TRAF2|TRAF6|
!	glutamine metabolic process	GO:0006541	17	17	0.898095	0.00877	0.13077		ALDH5A1|ASL|ASNS|ASNSD1|CAD|CPS1|CTPS|CTPS2|GFPT1|GFPT2|GGH|GLS|GLS2|GLUL|LGSN|PFAS|PPAT|
!	negative regulation of protein secretion	GO:0050709	14	14	1.02506	0.00886	0.131141		APOA1|APOA2|CIDEA|DPH3|DRD2|DRD3|DRD4|FOXP3|IL10|INS|NLRP12|SERGEF|SRGN|TNF|
!	calcium ion transport	GO:0006816	114	114	0.611469	0.009065	0.133196		ACCN2|ATP2A1|ATP2A2|ATP2A3|ATP2B1|ATP2B2|ATP2B3|ATP2B4|ATP2C1|ATP2C2|BSPRY|CACHD1|CACNA1A|CACNA1B|CACNA1C|CACNA1D|CACNA1E|CACNA1F|CACNA1G|CACNA1H|CACNA1I|CACNA1S|CACNA2D1|CACNA2D2|CACNA2D3|CACNA2D4|CACNB1|CACNB2|CACNB3|CACNB4|CACNG1|CACNG2|CACNG3|CACNG4|CACNG5|CACNG6|CACNG7|CACNG8|CALHM1|CAMK2A|CAMK2D|CATSPER1|CATSPER2|CATSPER3|CAV1|CCL8|CHRNA10|CHRNA4|CHRNA9|CHRNB2|CLCA1|CLCA3P|CORO1A|CSN2|CYP27…
!	response to steroid hormone stimulus	GO:0048545	63	63	0.658423	0.00911	0.132887		ABCA2|ABCB4|ACADS|ADAM9|AGXT|ARSA|ASL|ASZ1|BCKDHA|BCL2|BRCA1|BRCA2|CALCR|CAV1|CFTR|CITED1|COL1A1|CRIPAK|CTTNBP2|CYP27B1|FABP4|FAS|GAL|GATA3|GH1|GHRHR|GHRL|GNRH1|GOT1|GPR81|GSTM3|HMGB2|HMOX1|IL10|IL1RN|IL6|KRT19|LCAT|LCT|LEPR|MAP2K1|MMP14|PDCD7|RARA|RCAN1|RNF14|SLC25A36|SLC9A3|SOCS2|SRC|STAT3|STAT5B|TAT|TFF1|TGFB1|TGFB2|TGFB3|TGFBR2|THBS1|TIMP3|TNF|TSHB|WNT2|
!	covalent chromatin modification	GO:0016569	107	107	0.60492	0.00915	0.13251		ACTL6A|APBB1|ATXN7|ATXN7L3|BAZ1B|BAZ2A|BRCC3|BRD1|BRD8|BRPF1|BRPF3|C17orf79|CARM1|CBX8|CDC73|CPA4|CREBBP|CTCFL|CTR9|DMAP1|EHMT1|ENY2|EP300|EP400|EPC1|EYA1|EYA2|EYA3|HAT1|HDAC1|HDAC10|HDAC11|HDAC2|HDAC3|HDAC6|HDAC8|HDAC9|HELLS|HOPX|HSF4|HUWE1|ING3|ING4|ING5|IRF4|JMJD6|KAT2A|KAT2B|KAT5|KDM1|KDM3A|KDM4A|KDM6B|LEO1|MAP3K12|MBD3|MEAF6|MLL5|MORF4L1|MYST1|MYST3|MYST4|NSD1|PAF1|PCGF2|PHB|PHF15|PHF16|PHF1…
!	regulation of ubiquitin-protein ligase activity	GO:0051438	69	69	0.649668	0.009175	0.131923		ANAPC10|ANAPC11|ANAPC2|ANAPC4|ANAPC5|BTRC|BUB1B|BUB3|CCNB1|CDC16|CDC2|CDC20|CDC23|CDC27|CDKN2A|CUL1|FBXO5|FEM1A|FEM1B|FZR1|MAD2L1|PIN1|PLK1|PSMA1|PSMA2|PSMA3|PSMA4|PSMA5|PSMA6|PSMA7|PSMB1|PSMB10|PSMB2|PSMB3|PSMB4|PSMB5|PSMB6|PSMB7|PSMB8|PSMB9|PSMC2|PSMC3|PSMC4|PSMC5|PSMD1|PSMD10|PSMD11|PSMD12|PSMD13|PSMD14|PSMD2|PSMD3|PSMD4|PSMD5|PSMD6|PSMD7|PSMD8|PSMD9|PSME1|PSME3|PSMF1|SKP1|SMAD7|UBB|UBE2C|UBE2…
!	positive regulation of cytokine production	GO:0001819	60	60	0.674584	0.009695	0.138412		ADAM17|ADORA2B|AFAP1L2|AGPAT1|AGPAT2|AGT|AKIRIN2|ARNT|ATP6AP2|BCL10|BCL3|CALCA|CARD11|CARD8|CD40LG|CD83|EREG|FCER1G|GATA4|HIF1A|IFNAR1|IFNG|IL12A|IL12B|IL1A|IL1B|IL21|IL27RA|IL6|IL6R|IL6ST|LBP|MALT1|MAP3K7|MYD88|NFAM1|NLRP12|NLRP2|NLRP3|NOD1|NOD2|NOX1|P2RX7|PANX1|PF4|PYCARD|PYDC1|RARA|RIPK2|SASH3|SOD1|TGFB1|THBS1|TIGIT|TLR2|TLR3|TLR7|TNF|TRAF2|TRAF6|
!	nuclear transport	GO:0051169	124	124	0.602013	0.00975	0.138217		ABRA|AGFG1|AKT1|ANP32A|ATXN1|BAT1|BCL3|BCL6|CALR|CAMK1|CBLB|CCHCR1|CEP57|CRY2|CSE1L|DDX25|DDX39|DRD1|DUSP16|EIF5A|F2|F2R|FGF10|FGF9|FUSIP1|FYB|GCKR|GLE1|GLI3|HHEX|HNRNPA1|HSPA9|HTATIP2|HTT|IFNG|IPO11|IPO13|IPO4|IPO5|IPO8|IPO9|JAK2|JUN|KPNA1|KPNA2|KPNA3|KPNA4|KPNA5|KPNA6|KPNB1|LSG1|MALT1|MCM3AP|MLX|MYBBP1A|NCBP2|NCKIPSD|NDUFA13|NFKBIA|NOP58|NPM1|NUP107|NUP133|NUP155|NUP160|NUP205|NUP214|NUP54|NUP9…
!	respiratory system development	GO:0060541	73	73	0.63922	0.009755	0.13732		ADA|ALDH1A3|ANO1|ASCL1|ASZ1|ATP7A|BMP4|BMPR1A|BMPR2|C11orf73|CEBPA|CFTR|CHD7|CRH|CRISPLD2|CTGF|CTNNB1|CTTNBP2|CUX1|CYP1A2|DHCR7|DICER1|EP300|EPAS1|FGF1|FGF10|FGF18|FGF2|FGF9|FGFR4|FOXA1|FOXA2|FOXF1|GLI1|GLI2|GLI3|HES1|HESX1|HHIP|HOPX|HOXA5|HSD11B1|JMJD6|KDR|LOX|MAN2A1|MGP|MMP14|NKX2-1|NKX2-8|NOS3|NOTCH1|PDGFRA|PDPN|PPP1CA|PROX1|PTHLH|RAB3A|RBP4|SFTPD|SHH|SIM2|SOX2|SP1|SP3|SPRY2|TBX4|TGFB3|TGFBR2|…
!	regulation of binding	GO:0051098	115	115	0.60128	0.009855	0.137765		ABRA|ACD|ADD1|ADD2|ADRB2|ADRB3|AES|AGT|APEX1|ATR|BAX|BCL10|BCL2|BCL3|BLM|BRD4|C14orf39|CALM3|CAMK2A|CARD11|CAT|CDKN2A|CEBPG|COMMD7|CREBZF|DDIT3|DPH3|EDA|EDA2R|EDF1|EGLN1|EIF2AK3|EP300|EPB41|ERC1|FKBP1A|FLNA|FOXJ1|FOXP3|GTF2A2|GTPBP4|HDAC2|HMOX1|ID1|ID2|ID3|IKBKB|IL10|IL1B|IL6|IRAK1|IRAK2|IRAK3|IRF4|JAK2|JMY|LDLRAP1|LRPAP1|MAP3K13|MDFI|MEN1|MTDH|MYD88|NFAM1|NFKBIA|NLRC3|NLRP3|NME1|NOD2|NOG|NPM1|NR…

## Sheet: ErmineJ-CC
pValThreshold = 0.0025
rawScoreMethod = 0
maxClassSize = 125
minClassSize = 8
rawFile =
scoreFile = ./ErmineJ_input_oriana_test_2010_02_04.txt
scoreCol = 2
iterations = 200000
classFile = ./go.xml
bigIsBetter = false
doLog = true
geneRepTreatment = 1
alwaysUseEmpirical = true
annotFile = ./Array_GO_Annotation.txt
annotFormat = 0
classScoreMethod = 1
filterNonSpecific = false
#
#!	Name	ID	Probes	NumGenes	RawScore	Pval	CorrectedPvalue	Same as	GeneMembers
!	spliceosomal complex	GO:0005681	123	123	0.760196	1e-12	3.21e-10		API5|AQR|BAT1|BCAS2|C19orf29|CDC40|CDC5L|CRNKL1|CWC15|CWC22|DDX20|DDX23|DDX41|DDX5|DGCR14|DHX15|DHX35|DHX38|DHX8|EFTUD2|EIF4A3|FRG1|GEMIN4|GEMIN5|GEMIN6|GEMIN7|GEMIN8|HNRNPA1|HNRNPA2B1|HNRNPA3|HNRNPC|HNRNPF|HNRNPH1|HNRNPK|HNRNPM|HNRNPR|HNRNPU|ISY1|IVNS1ABP|LSM2|LSM3|MAGOH|MORG1|NHP2L1|PDCD7|PHF5A|PLRG1|PNN|PPIE|PPIH|PPIL1|PPIL3|PPP1R8|PPWD1|PRPF18|PRPF19|PRPF3|PRPF31|PRPF38A|PRPF38B|PRPF4|PRPF4B|…
!	integral to organelle membrane	GO:0031301	112	112	0.729512	3.5e-05	0.005618		A4GALT|ABCD1|ABCD3|ABO|AMFR|ASPH|ASPHD1|ASPHD2|ATP6V1G2|B3GNT1|B4GALNT1|B4GALNT2|BNIP1|BNIP3|BSCL2|CHST12|CLN3|COX18|CSGALNACT1|CSGALNACT2|CUX1|DERL1|DERL2|DERL3|DHRS9|DOLK|DOLPP1|DPM2|DPM3|EDEM1|ELOVL6|ENTPD4|ERN1|ETFDH|EXT1|FIS1|FKBP8|FUT2|G6PC|GABRA2|GALNT2|GPAA1|HSPA5|IMMT|L2HGDH|LARGE|LBR|LEMD2|LEMD3|LFNG|LRIT1|MAN1C1|MFNG|MPV17|MUL1|OXA1L|PCSK7|PEX11A|PEX11B|PEX12|PEX13|PEX16|PEX26|PEX3|PIG…
!	nuclear chromosome part	GO:0044454	83	83	0.749709	7.5e-05	0.008025		ACD|ATR|ATRX|BAZ2A|BLM|BUB1|CBX3|CBX5|CHRAC1|CITED2|CSNK2A1|DNMT3L|ERCC1|ERCC4|FOXC1|H1FNT|H2AFX|H2AFY|H2AFY2|HDAC1|HDAC2|HELB|ING2|IRF4|KLHDC3|MCM2|MCM3|MCM7|MORF4L1|MSH4|MSH5|MSH6|NBN|NCAPD3|NPM2|NUFIP1|ORC3L|ORC6L|PBX4|PCGF2|PIF1|POLA1|POLA2|POLD3|POT1|PRIM1|PRIM2|PURA|PURB|RAD50|REC8|REPIN1|RING1|RPA2|RPA3|RPA4|SC65|SGOL1|SIN3A|SMC3|SS18L1|STAG3|STAG3L4|SUDS3|SYCE1|SYCE2|SYCP1|SYCP2|TERF1|TER…
!	nuclear speck	GO:0016607	97	97	0.690419	0.000345	0.0276862		ATPAF2|C1orf124|CASC3|CBY1|CCDC55|CCNL1|CCNL2|CDC5L|CIR1|CRKRS|CRNKL1|CTR9|CXXC1|DDX3X|DDX42|DDX46|DGKQ|DYRK1A|EAF1|EAF2|EIF4A3|ELL|FRG1|FUSIP1|GATAD2A|GLIS2|LUC7L3|MAGOH|MAML1|MAML2|MAML3|MBD1|MEF2C|METTL3|MLL5|NOC3L|NXF1|PIAS1|PIAS2|PIAS3|PLRG1|PNN|PPIG|PPIH|PPP1R8|PRPF18|PRPF3|PRPF31|PRPF4|PRPF40A|PRPF40B|PRPF8|PSKH1|PSME4|PYHIN1|RBM25|RBM27|RBM39|RBM8A|RFWD2|RING1|RNF34|RNPS1|RREB1|RSRC1|SART…
!	extracellular matrix part	GO:0044420	99	99	0.687793	0.0005	0.0321		ACHE|ADAMTS1|AGRN|AMELX|AMELY|ANG|ANXA2|ANXA2P2|APLP1|CCDC80|CILP|COL10A1|COL11A1|COL11A2|COL12A1|COL13A1|COL14A1|COL15A1|COL16A1|COL17A1|COL18A1|COL19A1|COL1A1|COL1A2|COL24A1|COL27A1|COL28A1|COL2A1|COL3A1|COL4A1|COL4A2|COL4A3|COL4A4|COL4A5|COL4A6|COL5A1|COL5A2|COL5A3|COL6A1|COL6A3|COL7A1|COL8A2|COL9A1|COL9A2|COL9A3|COLQ|DAG1|DST|EFEMP2|EGFL6|ERBB2IP|FBN1|FREM1|FREM2|FREM3|HMCN1|HSPG2|LAD1|LAMA1|…
!	intrinsic to Golgi membrane	GO:0031228	45	45	0.806442	0.00061	0.032635		A4GALT|ABO|B3GNT1|B4GALNT1|B4GALNT2|CHST12|CHST2|CHST4|CHST5|CSGALNACT1|CSGALNACT2|CUX1|ENTPD4|FUT2|GALNT2|LARGE|LFNG|MAN1C1|MFNG|PCSK7|QSOX1|RER1|RFNG|SGMS1|SGMS2|ST3GAL1|ST3GAL2|ST3GAL3|ST3GAL4|ST3GAL5|ST3GAL6|ST6GAL1|ST6GAL2|ST6GALNAC1|ST6GALNAC2|ST6GALNAC3|ST6GALNAC4|ST6GALNAC5|ST6GALNAC6|ST8SIA1|ST8SIA2|ST8SIA3|ST8SIA4|ST8SIA5|STEAP2|
!	integral to Golgi membrane	GO:0030173	42	42	0.841737	0.00079	0.0362271		A4GALT|ABO|B3GNT1|B4GALNT1|B4GALNT2|CHST12|CSGALNACT1|CSGALNACT2|CUX1|ENTPD4|FUT2|GALNT2|LARGE|LFNG|MAN1C1|MFNG|PCSK7|QSOX1|RER1|RFNG|SGMS1|SGMS2|ST3GAL1|ST3GAL2|ST3GAL3|ST3GAL4|ST3GAL5|ST3GAL6|ST6GAL1|ST6GAL2|ST6GALNAC1|ST6GALNAC2|ST6GALNAC3|ST6GALNAC4|ST6GALNAC5|ST6GALNAC6|ST8SIA1|ST8SIA2|ST8SIA3|ST8SIA4|ST8SIA5|STEAP2|
!	nuclear pore	GO:0005643	66	66	0.732019	0.001145	0.0459431		AAAS|AGFG1|CSE1L|DDX19A|EIF5A|EIF5A2|GLE1|IPO11|IPO13|IPO4|IPO5|IPO8|IPO9|KPNA1|KPNA2|KPNA3|KPNA4|KPNA5|KPNA6|KPNB1|MAD1L1|MAD2L1|MVP|MYO1C|NUP107|NUP133|NUP153|NUP155|NUP160|NUP188|NUP205|NUP210|NUP214|NUP35|NUP37|NUP43|NUP50|NUP54|NUP62|NUP62CL|NUP85|NUP88|NUP93|NUP98|NUPL1|NUPL2|NXF1|NXT1|RAE1|RANBP17|RANBP2|RANGAP1|SEC13|SEH1L|SENP2|SNUPN|SUMO1|TMEM48|TNKS|TNPO1|TNPO2|TPR|XPO1|XPO6|XPO7|XPOT|
!	pore complex	GO:0046930	73	73	0.701256	0.00132	0.04708		AAAS|AGFG1|BAX|C5|C6|C7|C8A|C8B|C8G|CSE1L|DDX19A|EIF5A|EIF5A2|GLE1|IPO11|IPO13|IPO4|IPO5|IPO8|IPO9|KPNA1|KPNA2|KPNA3|KPNA4|KPNA5|KPNA6|KPNB1|MAD1L1|MAD2L1|MVP|MYO1C|NUP107|NUP133|NUP153|NUP155|NUP160|NUP188|NUP205|NUP210|NUP214|NUP35|NUP37|NUP43|NUP50|NUP54|NUP62|NUP62CL|NUP85|NUP88|NUP93|NUP98|NUPL1|NUPL2|NXF1|NXT1|RAE1|RANBP17|RANBP2|RANGAP1|SEC13|SEH1L|SENP2|SNUPN|SUMO1|TMEM48|TNKS|TNPO1|TNPO2…
!	nuclear chromosome	GO:0000228	113	113	0.654649	0.001325	0.0425325		ACD|ATR|ATRX|BARX1|BAZ2A|BLM|BUB1|CBX3|CBX5|CDX2|CHEK1|CHMP1A|CHRAC1|CITED2|CSNK2A1|DMC1|DNMT3L|ERCC1|ERCC4|FOXC1|H1FNT|H2AFX|H2AFY|H2AFY2|HDAC1|HDAC2|HDAC8|HELB|HIST1H1T|HMGA2|HMGB2|HOXD12|ING2|IRF4|JUN|KLHDC3|LRPPRC|MCM2|MCM3|MCM7|MKI67IP|MORF4L1|MSH4|MSH5|MSH6|NBN|NCAPD2|NCAPD3|NOL6|NPM2|NUFIP1|ORC3L|ORC6L|PBRM1|PBX4|PCGF2|PIF1|POLA1|POLA2|POLD3|POT1|PRIM1|PRIM2|PRRX2|PURA|PURB|RAD21|RAD50|RAD…
!	recycling endosome	GO:0055037	17	17	1.04407	0.00141	0.0411464		ABCG1|AQP2|HFE|NISCH|RAB11FIP1|RAB11FIP3|RABEP1|RABGEF1|SCAMP1|SCAMP2|SCAMP5|SLC11A2|SLC9A6|SLC9A7|SLC9A9|TF|TNF|
!	nuclear matrix	GO:0016363	48	48	0.781267	0.00143	0.0382525		AHCTF1|AKAP8|AKAP8L|ALOX5|ATXN1|ATXN3|ATXN7|BLM|CAD|CENPF|CFL1|CFL2|CHMP1A|CXXC1|DNMT3A|ENC1|ERCC8|GHRHR|KIF4A|KIN|MAEA|MATR3|MEN1|MYB|NUFIP1|NUMA1|PHACTR3|PHF5A|PIAS4|PML|POLA1|PPIG|PSPC1|RUVBL1|RUVBL2|SFPQ|SMARCAD1|SMC3|SPTBN4|SRRM1|TEP1|TGFB1I1|THOC1|TP53|YEATS4|YY1|ZNF326|ZNF350|
!	focal adhesion	GO:0005925	91	91	0.669284	0.001505	0.0371619		ABCB1|ACTN1|ACTN2|ACTN3|ADAM17|AFAP1|AIF1L|APBB1IP|ARHGAP24|ARHGAP26|ARHGAP4|ARPC2|ASZ1|BCAR1|CASS4|CD44|CDGAP|CDH1|CTTNBP2|DIXDC1|DLC1|DNAJC15|EBAG9|ENAH|EVL|FAIM3|FBLIM1|FERMT1|FERMT2|FHL2|GAK|GIT1|HCFC2|IL1RL1|ILK|ITGA5|ITGB1|JUB|KBTBD10|KCNJ15|LASP1|LAYN|LIG4|LIMA1|LIMK1|LIMS1|LIMS2|LPP|LRRC7|MDC1|MLF2|MS4A1|MYH1|MYH2|MYH6|MYH7|NEDD9|NOX4|NPY2R|PAK1|PARVA|PARVB|PARVG|PGM5|PRUNE|PTK2|PTK2B|PTP…
!	mitochondrial membrane part	GO:0044455	98	98	0.665766	0.001595	0.0365711		ATP5A1|ATP5B|ATP5C1|ATP5D|ATP5E|ATP5F1|ATP5G1|ATP5G2|ATP5G3|ATP5I|ATP5J|ATP5J2|ATP5L|ATP5O|ATPIF1|BCS1L|BNIP3|C3orf31|COX15|COX18|COX4I2|COX6A2|COX6B2|COX7A1|COX7A2|COX7A2L|COX7B|COX7B2|ETFDH|FIS1|IMMP2L|IMMT|L2HGDH|LRRK2|MFN2|MRPL45|MUL1|NDUFA1|NDUFA10|NDUFA13|NDUFA2|NDUFA3|NDUFA4|NDUFA5|NDUFA6|NDUFA7|NDUFA8|NDUFA9|NDUFAB1|NDUFAF1|NDUFB1|NDUFB10|NDUFB2|NDUFB3|NDUFB4|NDUFB5|NDUFB6|NDUFB7|NDUFB8|N…
!	intermediate filament	GO:0005882	107	107	0.653544	0.001675	0.035845	GO:0045111|intermediate filament cytoskeleton,	BFSP1|BFSP2|CLIP1|DES|DLGAP2|FLG|GAN|GFAP|IFFO1|IFLTD1|INA|KRT1|KRT10|KRT12|KRT13|KRT14|KRT15|KRT16|KRT17|KRT19|KRT2|KRT20|KRT222|KRT23|KRT24|KRT25|KRT27|KRT3|KRT31|KRT32|KRT33B|KRT34|KRT35|KRT36|KRT37|KRT38|KRT4|KRT40|KRT5|KRT6A|KRT6B|KRT6C|KRT7|KRT71|KRT72|KRT73|KRT74|KRT75|KRT76|KRT77|KRT78|KRT79|KRT80|KRT81|KRT82|KRT83|KRT84|KRT85|KRT86|KRT9|KRTAP1-1|KRTAP1-3|KRTAP1-5|KRTAP10-11|KRTAP11-1|KRT…
!	spindle pole	GO:0000922	27	27	0.874259	0.00195	0.0391219		BUB1|CALM3|CENPF|CEP63|CETN1|DCTN1|DLGAP5|KATNA1|KATNB1|KIF11|KNTC1|LATS1|LATS2|MAPK14|NDE1|NEDD1|NPM1|NUMA1|SMC3|TPX2|TUBG1|TUBGCP2|TUBGCP3|TUBGCP4|TUBGCP5|TUBGCP6|ZW10|
!	cell-substrate adherens junction	GO:0005924	95	95	0.659723	0.001955	0.036915		ABCB1|ACTN1|ACTN2|ACTN3|ADAM17|AFAP1|AIF1L|APBB1IP|ARHGAP24|ARHGAP26|ARHGAP4|ARPC2|ASZ1|BCAR1|CASS4|CD44|CDGAP|CDH1|CTTNBP2|DIXDC1|DLC1|DNAJC15|EBAG9|ENAH|EVL|FAIM3|FBLIM1|FERMT1|FERMT2|FHL2|GAK|GIT1|HCFC2|IL1RL1|ILK|ITGA5|ITGB1|JUB|KBTBD10|KCNJ15|LASP1|LAYN|LIG4|LIMA1|LIMK1|LIMS1|LIMS2|LPP|LRRC7|MDC1|MLF2|MS4A1|MYH1|MYH2|MYH6|MYH7|NEDD9|NEURL2|NEXN|NOX4|NPY2R|NRAP|PAK1|PARVA|PARVB|PARVG|PGM5|PRU…
!	spindle	GO:0005819	109	109	0.641616	0.002105	0.0375392		AKT1|ARHGEF2|ARL3|ARL8A|ARL8B|AURKA|AURKB|BIRC5|BUB1|BUB1B|CALM3|CBX3|CDC16|CDC2|CDC20|CDC27|CDC6|CENPE|CENPF|CENPV|CEP350|CEP63|CETN1|CLASP1|CLASP2|DCTN1|DCTN3|DLGAP5|E4F1|EMD|FAM82A1|FAM83D|FBXO5|HAUS1|HAUS2|HAUS3|HAUS4|HAUS5|HAUS6|HAUS7|HAUS8|INCENP|INVS|KATNA1|KATNB1|KIAA1009|KIF11|KIF14|KIF15|KIF23|KIF2B|KIF4A|KIFC1|KNTC1|LATS1|LATS2|LRRC50|MAD1L1|MAEA|MAP2K5|MAP7D1|MAP9|MAPK14|MAPRE1|MYC|MY…
!	ubiquitin ligase complex	GO:0000151	80	80	0.682988	0.00215	0.0363237		ANAPC10|ANAPC11|ANAPC2|ANAPC4|ANAPC5|ARIH1|ATG3|BARD1|BRCA1|BRCC3|BRE|BUB1B|C10orf46|CAND1|CBX8|CDC23|CUL1|CUL2|CUL3|CUL4A|CUL4B|CUL5|CUL7|CUL9|FBXL12|FBXL21|FBXL3|FBXL4|FBXL5|FBXL7|FBXO10|FBXO11|FBXO15|FBXO21|FBXO24|FBXO25|FBXO31|FBXO4|FBXO7|FBXO8|FBXO9|FBXW11|FBXW4|FZR1|HECTD3|HERC2|LMO7|MYCBP2|NEDD4|NEURL2|NOSIP|PPIL2|PRPF19|RBBP6|RING1|RNF11|RNF144B|RNF168|RNF20|RNF40|RNF8|SKP1|SMURF2|STUB1|S…
!	cell soma	GO:0043025	71	71	0.693816	0.002185	0.0350693		ANG|APOE|ASCL1|ATP7A|ATXN10|BTD|CALCA|CAMK2N1|CCL2|CDK5|CDK5R1|CHAT|CHRNA3|CHRNA4|CNR2|CPNE5|CYGB|CYP17A1|DDN|DENND1A|DFNB59|DNER|DPYSL2|DPYSL5|EFHC1|ENO2|EPHB2|GNB2L1|GRIA2|GRIK3|GRIN3A|GRIN3B|GSK3B|IAPP|IGHMBP2|ITPR3|KCND3|KCNJ12|KLHL1|KLHL24|MAP1S|MAPK8IP2|MBP|MYH10|NDN|NRSN1|NRSN2|NTRK2|NUMA1|PPP1CA|RAC3|S100P|SHROOM2|SLC1A3|SNCAIP|SOD1|SOS1|SPTBN4|SYT5|TAC1|TBX21|TGFB1|TGFB2|TGFB3|TH|TOP1|TO…
!	cell-substrate junction	GO:0030055	98	98	0.661239	0.00226	0.0345457		ABCB1|ACTN1|ACTN2|ACTN3|ADAM17|AFAP1|AIF1L|APBB1IP|ARHGAP24|ARHGAP26|ARHGAP4|ARPC2|ASZ1|BCAR1|CASS4|CD44|CDGAP|CDH1|COL17A1|CTTNBP2|DIXDC1|DLC1|DNAJC15|DST|EBAG9|ENAH|ERBB2IP|EVL|FAIM3|FBLIM1|FERMT1|FERMT2|FHL2|GAK|GIT1|HCFC2|IL1RL1|ILK|ITGA5|ITGB1|JUB|KBTBD10|KCNJ15|LASP1|LAYN|LIG4|LIMA1|LIMK1|LIMS1|LIMS2|LPP|LRRC7|MDC1|MLF2|MS4A1|MYH1|MYH2|MYH6|MYH7|NEDD9|NEURL2|NEXN|NOX4|NPY2R|NRAP|PAK1|PARVA|…
!	nuclear periphery	GO:0034399	52	52	0.741421	0.00284	0.0414382		AHCTF1|AKAP8|AKAP8L|ALOX5|ATXN1|ATXN3|ATXN7|BLM|CAD|CENPF|CFL1|CFL2|CHMP1A|CXXC1|DNMT3A|ENC1|ERCC8|GHRHR|KIF4A|KIN|LMNB1|LMNB2|MAEA|MATR3|MEN1|MYB|NARF|NUFIP1|NUMA1|PCNA|PHACTR3|PHF5A|PIAS4|PML|POLA1|PPIG|PSPC1|RUVBL1|RUVBL2|SFPQ|SMARCAD1|SMC3|SPTBN4|SRRM1|TEP1|TGFB1I1|THOC1|TP53|YEATS4|YY1|ZNF326|ZNF350|
!	apical junction complex	GO:0043296	85	85	0.6572	0.00288	0.0401948		AMOT|AMOTL1|AMOTL2|ARHGAP17|ARHGEF2|ASAM|ASH1L|B4GALT1|CDSN|CGN|CGNL1|CLDN1|CLDN10|CLDN11|CLDN12|CLDN14|CLDN15|CLDN16|CLDN17|CLDN18|CLDN19|CLDN2|CLDN20|CLDN23|CLDN3|CLDN4|CLDN5|CLDN6|CLDN7|CLDN8|CLDN9|CRB3|CTNNB1|CXADR|DSC1|DSC2|DSC3|DSG1|DSG2|DSG3|DSP|ESAM|EVPL|F11R|IGSF5|INADL|JAM2|JUP|LIN7A|LIN7B|LIN7C|LOC283999|MAGI1|MAGI3|MARVELD2|MPDZ|MPP5|MPP7|MTDH|PARD3|PARD3B|PARD6A|PARD6B|PARD6G|PDZD3|P…
!	cell leading edge	GO:0031252	107	107	0.63168	0.00342	0.0457425		ABI1|ABI2|ABI3|ACTR3|ADAM17|AKT1|ALS2|AMOT|ANTXR1|APBB1|APBB1IP|APBB2|ARAP3|ARF6|ARFIP2|ARHGAP1|ARPC2|BAIAP2|BCAR1|CCDC88A|CD2AP|CDC42BPA|CDC42BPB|CDC42BPG|CDGAP|CDH2|CDK5|CDK6|CORO1A|CTNNA3|CTNNB1|CTTN|CXCR4|CYFIP1|DBNL|DIAPH1|ENAH|EVL|EZR|FAP|FBXO10|FGD1|FGD2|FGD3|FGD5|FGD6|GNAS|INPP5J|IQGAP1|ITGA5|ITGB1|ITGB1BP1|ITSN1|JUB|KBTBD10|KIF18A|LAYN|LCP1|MTMR14|MTSS1|MYH9|MYO5A|MYO6|NEDD9|NF2|NRBP1|PA…
!	early endosome	GO:0005769	64	64	0.697953	0.003485	0.0447474		ALS2|ANKRD27|ANXA2|ANXA2P2|B2M|CD1E|CD4|CD8B|CHMP1A|CLCN3|CLN3|CTNS|CYTIP|DIAPH2|DNER|EEA1|EHD1|GJA1|GRIPAP1|HFE|HGS|HLA-A|KIAA0368|KIFC1|LDLRAP1|MMGT1|NF2|NISCH|NOX1|PIKFYVE|PRDX3|PTP4A1|PTP4A2|PTP4A3|RAB14|RAB21|RAB22A|RAB34|RAB5A|RABEP1|RABEP2|RABGEF1|RIN3|RPS6KC1|SGK3|SLC11A2|SLC9A6|SNX17|SNX27|SORT1|STAMBP|STEAP2|STX6|TF|TOM1|TRIM3|VAMP8|VPS11|VPS18|VPS4B|WDFY1|ZFYVE16|ZFYVE28|ZFYVE9|
!	mitochondrial respiratory chain complex I	GO:0005747	35	35	0.783555	0.00376	0.0464215	GO:0030964|NADH dehydrogenase complex, GO:0045271|respiratory chain complex I,	NDUFA1|NDUFA10|NDUFA13|NDUFA2|NDUFA3|NDUFA4|NDUFA5|NDUFA6|NDUFA7|NDUFA8|NDUFA9|NDUFAB1|NDUFAF1|NDUFB1|NDUFB10|NDUFB2|NDUFB3|NDUFB4|NDUFB5|NDUFB6|NDUFB7|NDUFB8|NDUFB9|NDUFC1|NDUFC2|NDUFS1|NDUFS2|NDUFS3|NDUFS4|NDUFS5|NDUFS6|NDUFS7|NDUFS8|NDUFV1|NDUFV3|
!	histone acetyltransferase complex	GO:0000123	49	49	0.722786	0.00383	0.0455344		ACTB|ACTL6A|ATXN7L3|BRD1|BRD8|BRPF1|BRPF3|C20orf20|CREBBP|DMAP1|ENY2|EP300|EP400|EPC1|ING3|ING4|ING5|KAT2A|KAT2B|KAT5|MEAF6|MORF4L1|MYST3|MYST4|PHF15|PHF16|PHF17|RUVBL1|RUVBL2|SAP130|SUPT3H|SUPT7L|TADA1L|TADA2L|TADA3L|TAF10|TAF12|TAF2|TAF4|TAF5|TAF5L|TAF6|TAF6L|TAF7|TAF9|TAF9B|TRRAP|USP22|YEATS4|
!	apicolateral plasma membrane	GO:0016327	88	88	0.660371	0.00385	0.0441375		AMOT|AMOTL1|AMOTL2|ARHGAP17|ARHGEF2|ASAM|ASH1L|B4GALT1|CDSN|CGN|CGNL1|CLDN1|CLDN10|CLDN11|CLDN12|CLDN14|CLDN15|CLDN16|CLDN17|CLDN18|CLDN19|CLDN2|CLDN20|CLDN23|CLDN3|CLDN4|CLDN5|CLDN6|CLDN7|CLDN8|CLDN9|CRB3|CTNNB1|CXADR|DSC1|DSC2|DSC3|DSG1|DSG2|DSG3|DSP|ESAM|EVPL|F11R|FZD6|IGSF5|INADL|JAM2|JUP|LIN7A|LIN7B|LIN7C|LOC283999|MAGI1|MAGI3|MARVELD2|MPDZ|MPP5|MPP7|MTDH|NEDD4|PARD3|PARD3B|PARD6A|PARD6B|PAR…
!	apical part of cell	GO:0045177	109	109	0.623367	0.0041	0.0453828		ABCA7|ABCB11|ABCB4|ABCC2|ABCG5|ABCG8|ACVR1|ACY3|ADAM17|ADRB2|AKAP7|AKR1A1|AMN|ANK2|AQP1|AQP2|ASZ1|ATP6V0A4|ATP6V0D2|ATP6V1B1|ATP6V1E1|ATP8B1|BTD|C6orf221|CA2|CFTR|CLCA4|CLCN5|CTNNB1|CTSB|CTTNBP2|CUBN|DPP4|DUOX1|EDAR|ENPEP|EPCAM|ERBB2|ERBB3|EZR|F2RL2|FZD3|FZD6|GJB6|GM2A|HFE|IL6R|INADL|ITGA8|ITPR3|KCNE1|KCNMA1|LGMN|LHFPL5|LRP2|MAL|MSN|MUC20|MYL12B|MYO1A|MYO7B|NEDD1|NOS3|OOEP|PDZD3|PFKM|PKHD1|PRKCI|…
!	vacuolar membrane	GO:0005774	38	38	0.781193	0.004165	0.0445655		ABCA2|AKTIP|ARL8A|ARL8B|ATP6V0A4|ATP6V0D1|ATP6V0D2|ATP6V1B1|ATP6V1D|ATP6V1F|ATP6V1G1|ATP6V1G2|ATP6V1G3|ATP6V1H|CD1B|CD1D|CD63|CLN5|CTNS|GABARAP|GABARAPL2|HLA-DMA|HOOK1|HOOK2|HOOK3|IRGM|LAMP2|LAMP3|LAPTM5|MYO7A|RILP|SBF2|SLC11A2|SLC17A5|SLC29A3|TRIM23|VPS4B|WIPI1|
!	organellar ribosome	GO:0000313	47	47	0.716997	0.0051	0.0528097	GO:0005761|mitochondrial ribosome,	DAP3|MRP63|MRPL1|MRPL10|MRPL11|MRPL12|MRPL13|MRPL16|MRPL18|MRPL23|MRPL27|MRPL28|MRPL3|MRPL32|MRPL34|MRPL35|MRPL36|MRPL37|MRPL39|MRPL40|MRPL41|MRPL42|MRPL43|MRPL47|MRPL51|MRPL52|MRPL55|MRPL9|MRPS11|MRPS12|MRPS14|MRPS15|MRPS16|MRPS17|MRPS18A|MRPS18B|MRPS18C|MRPS21|MRPS22|MRPS24|MRPS25|MRPS26|MRPS28|MRPS33|MRPS35|MRPS36|MRPS9|
!	vacuolar part	GO:0044437	44	44	0.748949	0.00518	0.0519619		ABCA2|ACP2|AKTIP|ARL8A|ARL8B|ATP6V0A4|ATP6V0D1|ATP6V0D2|ATP6V1B1|ATP6V1D|ATP6V1F|ATP6V1G1|ATP6V1G2|ATP6V1G3|ATP6V1H|CD1B|CD1D|CD63|CLN5|CTNS|CYLC1|DLD|GABARAP|GABARAPL2|HLA-DMA|HOOK1|HOOK2|HOOK3|IRGM|LAMP2|LAMP3|LAPTM5|MYO7A|NEU1|NEU4|PLBD2|RILP|SBF2|SLC11A2|SLC17A5|SLC29A3|TRIM23|VPS4B|WIPI1|
!	mitochondrial respiratory chain	GO:0005746	49	49	0.708883	0.00564	0.0548618		BCS1L|COX15|COX4I2|COX6A2|COX7A1|COX7A2|COX7A2L|COX7B|COX7B2|NDUFA1|NDUFA10|NDUFA13|NDUFA2|NDUFA3|NDUFA4|NDUFA5|NDUFA6|NDUFA7|NDUFA8|NDUFA9|NDUFAB1|NDUFAF1|NDUFB1|NDUFB10|NDUFB2|NDUFB3|NDUFB4|NDUFB5|NDUFB6|NDUFB7|NDUFB8|NDUFB9|NDUFC1|NDUFC2|NDUFS1|NDUFS2|NDUFS3|NDUFS4|NDUFS5|NDUFS6|NDUFS7|NDUFS8|NDUFV1|NDUFV3|NNT|OXA1L|SURF1|UQCRB|UQCRC1|
!	basement membrane	GO:0005604	60	60	0.688198	0.007405	0.0699119		ACHE|ADAMTS1|AGRN|ANG|ANXA2|ANXA2P2|APLP1|CCDC80|COL17A1|COL28A1|COL4A1|COL4A2|COL4A3|COL4A4|COL4A5|COL4A6|COL7A1|COL8A2|COLQ|DAG1|DST|EFEMP2|EGFL6|ERBB2IP|FBN1|FREM1|FREM2|FREM3|HMCN1|HSPG2|LAD1|LAMA1|LAMA2|LAMA3|LAMA4|LAMA5|LAMB1|LAMB2|LAMB3|LAMB4|LAMC1|LAMC2|LAMC3|MMRN2|NID1|NID2|NTN1|NTN4|RELL2|SMC3|SMOC1|SMOC2|SPARC|SPN|TF|TIMP2|TIMP3|TINAG|USH2A|VWA1|
!	condensed chromosome, centromeric region	GO:0000779	48	48	0.715867	0.007505	0.0688316		BUB1|BUB1B|CBX3|CENPA|CENPC1|CENPE|CENPF|CENPH|CENPM|CENPN|CENPT|CENPV|CLASP1|CLASP2|DCTN3|DSN1|ERCC6L|HJURP|KIF2B|KNTC1|MAD1L1|MAD2L1|MIS12|MLF1IP|NDC80|NDE1|NDEL1|NSL1|NUF2|NUP107|NUP133|NUP85|PMF1|RANGAP1|REC8|SEPT7|SGOL1|SKA1|SKA2|SKA3|SMC1A|SPAG5|SPC25|SS18L1|TP53BP1|ZW10|ZWILCH|ZWINT|
!	contractile fiber part	GO:0044449	98	98	0.625517	0.007915	0.0705754		ABRA|ACTA1|ACTA2|ACTC1|ACTN1|ACTN2|ALDOA|ANK1|ANK2|ANKRD1|ANKRD2|ARF1|BMP10|CACNA1S|CAV3|CRYAB|CSRP3|CTNNB1|DES|DMD|ENO1|FHL3|FLNB|FLNC|GEFT|HOMER1|ITGB1BP2|JPH1|JPH2|JUP|KRT19|LDB3|LMAN1|MMP2|MYBPC1|MYBPC2|MYBPC3|MYBPH|MYH1|MYH11|MYH13|MYH15|MYH2|MYH3|MYH4|MYH6|MYH7|MYH7B|MYH8|MYL1|MYL2|MYL3|MYL4|MYL5|MYL6B|MYL7|MYL9|MYLK2|MYLPF|MYO18B|MYOM1|MYOM2|MYOT|MYOZ2|MYOZ3|MYPN|NEB|OBSCN|OBSL1|PDLIM3|PDL…
!	DNA-directed RNA polymerase II, holoenzyme	GO:0016591	72	72	0.661752	0.00819	0.0710538		C19orf2|CDC73|CTR9|EDF1|ELP3|ELP4|ERCC2|ERCC3|ERCC5|GTF2A1|GTF2A1L|GTF2A2|GTF2E1|GTF2E2|GTF2F1|GTF2F2|GTF2H1|GTF2H4|HCLS1|IKBKAP|INTS10|INTS12|INTS2|INTS3|INTS4|INTS5|INTS6|INTS7|INTS8|INTS9|KAT2A|LEO1|MED21|MMS19|MYO6|PAF1|POLR2A|POLR2B|POLR2D|POLR2E|POLR2J|POLR2L|PPARGC1A|SFRS2IP|SHFM1|SUPT3H|TADA3L|TAF1|TAF10|TAF11|TAF12|TAF13|TAF1L|TAF2|TAF3|TAF4|TAF4B|TAF5|TAF5L|TAF6|TAF7|TAF7L|TAF8|TAF9|TAF…
!	respiratory chain	GO:0070469	59	59	0.669027	0.009405	0.0794475		BCS1L|COX15|COX4I2|COX6A2|COX7A1|COX7A2|COX7A2L|COX7B|COX7B2|CYC1|CYCS|NDUFA1|NDUFA10|NDUFA11|NDUFA12|NDUFA13|NDUFA2|NDUFA3|NDUFA4|NDUFA5|NDUFA6|NDUFA7|NDUFA8|NDUFA9|NDUFAB1|NDUFAF1|NDUFB1|NDUFB10|NDUFB11|NDUFB2|NDUFB3|NDUFB4|NDUFB5|NDUFB6|NDUFB7|NDUFB8|NDUFB9|NDUFC1|NDUFC2|NDUFS1|NDUFS2|NDUFS3|NDUFS4|NDUFS5|NDUFS6|NDUFS7|NDUFS8|NDUFV1|NDUFV3|NNT|OXA1L|SDHC|SURF1|UCRC|UQCR|UQCRB|UQCRC1|UQCRC2|UQC…
!	condensed chromosome	GO:0000793	94	94	0.622213	0.009495	0.0781512		AKAP8|BAZ1B|BLM|BRCA1|BUB1|BUB1B|CBX3|CDX2|CENPA|CENPC1|CENPE|CENPF|CENPH|CENPM|CENPN|CENPT|CENPV|CHEK1|CHMP1A|CLASP1|CLASP2|CTCF|DCTN3|DMC1|DNMT3L|DSN1|ERCC6L|HIST1H1T|HJURP|HMGB1|HMGB2|KIF2B|KNTC1|L3MBTL|LIG4|LRPPRC|MAD1L1|MAD2L1|MIS12|MKI67IP|MLF1IP|MSH4|MSH5|NCAPD2|NCAPD3|NCAPG|NCAPH|NDC80|NDE1|NDEL1|NOL6|NSL1|NUF2|NUP107|NUP133|NUP85|PMF1|RAD51|RANGAP1|REC8|RGS12|SC65|SEPT7|SGOL1|SKA1|SKA2|S…
!	chromosome, centromeric region	GO:0000775	103	103	0.611089	0.00956	0.076719		APC|APITD1|AURKB|BAZ1B|BIRC5|BUB1|BUB1B|BUB3|C14orf106|C21orf45|CBX3|CBX5|CDCA8|CENPA|CENPB|CENPC1|CENPE|CENPF|CENPH|CENPI|CENPK|CENPL|CENPM|CENPN|CENPO|CENPQ|CENPT|CENPV|CLASP1|CLASP2|CLIP1|CTCF|DCTN2|DCTN3|DSCC1|DSN1|ERCC6L|HELLS|HJURP|INCENP|ITGB3BP|KIF22|KIF2B|KIF2C|KNTC1|MAD1L1|MAD2L1|MIS12|MLF1IP|MYST1|NDC80|NDE1|NDEL1|NSL1|NUF2|NUP107|NUP133|NUP160|NUP37|NUP43|NUP85|NUP98|OIP5|PAFAH1B1|PMF…
